# Supplementary material for: Draft genome sequencing of Tilletia caries inciting common bunt of wheat provides pathogenicity-related genes
Source: Front Microbiol. 2023 Nov 15;14:1283613. doi: 10.3389/fmicb.2023.1283613 (PMC10684912; doi:10.3389/fmicb.2023.1283613)
Supplement: Supplementary file 2 [file Table_2.xlsx]

## Sheet: biological_process
		Draft genome sequencing of Tilletia caries inciting common bunt disease of wheat provides pathogenicity-related genes
		Malkhan Singh Gurjar1*, Tej Pratap Jitendra Kumar1, Mohamad Ayham Shakouka1, Mahender Singh Saharan1, Laxmi Rawat2, Rashmi Aggarwal1
		1Division of Plant Pathology, ICAR-Indian Agricultural Research Institute, New Delhi-110012
		2VCSG Uttarakhand University of Horticulture & Forestry, Ranichouri, Uttarakhand
		*Correspondence
		Malkhan Singh Gurjar
		malkhan_iari@yahoo.com

## Sheet: Cellular component
Cellular component Number of ORF
integral component of membrane [GO:0016021] 1268
nucleus [GO:0005634] 385
cytoplasm [GO:0005737] 211
endoplasmic reticulum membrane [GO:0005789] 80
ribosome [GO:0005840] 79
mitochondrion [GO:0005739] 78
nucleolus [GO:0005730] 69
mitochondrial inner membrane [GO:0005743] 55
nucleosome [GO:0000786] 41
plasma membrane [GO:0005886] 39
cytosol [GO:0005829] 36
membrane [GO:0016020] 34
Golgi membrane [GO:0000139] 26
microtubule [GO:0005874] 24
spliceosomal complex [GO:0005681] 22
endoplasmic reticulum [GO:0005783] 19
anchored component of membrane [GO:0031225] 18
chromosome	telomeric region [GO:0000781] 17
mitochondrial matrix [GO:0005759] 16
nuclear pore [GO:0005643] 16
chromosome [GO:0005694] 15
mediator complex [GO:0016592] 14
eukaryotic 43S preinitiation complex [GO:0016282] 13
cytoskeleton [GO:0005856] 13
peroxisome [GO:0005777] 13
eukaryotic 48S preinitiation complex [GO:0033290] 13
small-subunit processome [GO:0032040] 12
chromatin [GO:0000785] 12
respirasome [GO:0070469] 11
exocyst [GO:0000145] 11
Golgi apparatus [GO:0005794] 10
cytoplasmic vesicle membrane [GO:0030659] 10
cell wall [GO:0005618] 10
proteasome core complex [GO:0005839] 10
proteasome regulatory particle	base subcomplex [GO:0008540] 10
anaphase-promoting complex [GO:0005680] 10
large ribosomal subunit [GO:0015934] 9
mitochondrial intermembrane space [GO:0005758] 9
eukaryotic translation initiation factor 3 complex [GO:0005852] 8
nuclear membrane [GO:0031965] 8
small ribosomal subunit [GO:0015935] 8
integral component of peroxisomal membrane [GO:0005779] 8
nuclear periphery [GO:0034399] 8
RNA polymerase III complex [GO:0005666] 8
peroxisomal membrane [GO:0005778] 8
U4/U6 x U5 tri-snRNP complex [GO:0046540] 8
extracellular region [GO:0005576] 8
proteasome core complex	alpha-subunit complex [GO:0019773] 8
SAGA complex [GO:0000124] 7
integral component of endoplasmic reticulum membrane [GO:0030176] 7
U2 snRNP [GO:0005686] 7
actin cortical patch [GO:0030479] 7
DASH complex [GO:0042729] 7
mitochondrial outer membrane [GO:0005741] 7
post-mRNA release spliceosomal complex [GO:0071014] 7
RNA polymerase II	core complex [GO:0005665] 7
ERMES complex [GO:0032865] 6
Ino80 complex [GO:0031011] 6
transcription factor TFIIH core complex [GO:0000439] 6
elongator holoenzyme complex [GO:0033588] 6
MCM complex [GO:0042555] 6
preribosome	large subunit precursor [GO:0030687] 6
COPII vesicle coat [GO:0030127] 6
vacuolar membrane [GO:0005774] 6
mismatch repair complex [GO:0032300] 6
COP9 signalosome [GO:0008180] 6
endosome membrane [GO:0010008] 6
nucleoplasm [GO:0005654] 6
fatty acid synthase complex [GO:0005835] 6
mitotic spindle [GO:0072686] 6
site of double-strand break [GO:0035861] 6
Arp2/3 protein complex [GO:0005885] 6
GPI-anchor transamidase complex [GO:0042765] 6
chaperonin-containing T-complex [GO:0005832] 6
COPI vesicle coat [GO:0030126] 5
exosome (RNase complex) [GO:0000178] 5
phagophore assembly site membrane [GO:0034045] 5
U1 snRNP [GO:0005685] 5
origin recognition complex [GO:0000808] 5
microtubule organizing center [GO:0005815] 5
extrinsic component of mitochondrial inner membrane [GO:0031314] 5
transcription factor TFIID complex [GO:0005669] 5
prefoldin complex [GO:0016272] 5
cytosolic large ribosomal subunit [GO:0022625] 5
myosin complex [GO:0016459] 5
Set1C/COMPASS complex [GO:0048188] 5
lipid droplet [GO:0005811] 5
spindle pole [GO:0000922] 5
mitochondrial membrane [GO:0031966] 5
mitochondrial large ribosomal subunit [GO:0005762] 5
Ctf18 RFC-like complex [GO:0031390] 4
cell division site [GO:0032153] 4
nuclear chromosome [GO:0000228] 4
TIM23 mitochondrial import inner membrane translocase complex [GO:0005744] 4
integral component of mitochondrial inner membrane [GO:0031305] 4
clathrin coat of coated pit [GO:0030132] 4
fungal-type vacuole membrane [GO:0000329] 4
CCR4-NOT complex [GO:0030014] 4
Elg1 RFC-like complex [GO:0031391] 4
integral component of Golgi membrane [GO:0030173] 4
RNA polymerase I complex [GO:0005736] 4
DNA replication factor C complex [GO:0005663] 4
integral component of plasma membrane [GO:0005887] 4
chromosome	centromeric region [GO:0000775] 4
proton-transporting ATP synthase complex	catalytic core F(1) [GO:0045261] 4
condensed chromosome kinetochore [GO:0000777] 4
clathrin coat of trans-Golgi network vesicle [GO:0030130] 4
endosome [GO:0005768] 4
U5 snRNP [GO:0005682] 4
eukaryotic translation initiation factor 3 complex	eIF3m [GO:0071541] 4
eukaryotic translation initiation factor 3 complex	eIF3e [GO:0071540] 4
mitochondrial proton-transporting ATP synthase complex	coupling factor F(o) [GO:0000276] 4
ER to Golgi transport vesicle membrane [GO:0012507] 4
proteasome regulatory particle	lid subcomplex [GO:0008541] 4
proteasome storage granule [GO:0034515] 4
ribonucleoprotein complex [GO:1990904] 4
EMC complex [GO:0072546] 4
NuA4 histone acetyltransferase complex [GO:0035267] 4
proton-transporting V-type ATPase	V1 domain [GO:0033180] 3
cohesin complex [GO:0008278] 3
Swr1 complex [GO:0000812] 3
U6 snRNP [GO:0005688] 3
mitochondrial respiratory chain complex III [GO:0005750] 3
dynactin complex [GO:0005869] 3
late endosome [GO:0005770] 3
signal peptidase complex [GO:0005787] 3
dynein complex [GO:0030286] 3
CCR4-NOT core complex [GO:0030015] 3
cell cortex of cell tip [GO:0051285] 3
multi-eIF complex [GO:0043614] 3
TRAPP complex [GO:0030008] 3
endoplasmic reticulum lumen [GO:0005788] 3
spindle [GO:0005819] 3
proteasome complex [GO:0000502] 3
endoplasmic reticulum exit site [GO:0070971] 3
TORC2 complex [GO:0031932] 3
COPII-coated ER to Golgi transport vesicle [GO:0030134] 3
mating projection tip [GO:0043332] 3
mitochondrial ribosome [GO:0005761] 3
cytoplasmic vesicle [GO:0031410] 3
Mpp10 complex [GO:0034457] 3
Cdc73/Paf1 complex [GO:0016593] 3
clathrin adaptor complex [GO:0030131] 3
cellular bud neck [GO:0005935] 3
RecQ family helicase-topoisomerase III complex [GO:0031422] 3
tRNA-intron endonuclease complex [GO:0000214] 3
Smc5-Smc6 complex [GO:0030915] 3
U2-type prespliceosome [GO:0071004] 3
CIA complex [GO:0097361] 3
transcription factor TFIIH holo complex [GO:0005675] 3
extracellular space [GO:0005615] 3
mRNA cleavage and polyadenylation specificity factor complex [GO:0005847] 3
nucleotide-excision repair factor 3 complex [GO:0000112] 3
ESCRT II complex [GO:0000814] 3
integral component of mitochondrial outer membrane [GO:0031307] 3
SLIK (SAGA-like) complex [GO:0046695] 3
proton-transporting V-type ATPase	V0 domain [GO:0033179] 3
mitochondrial nucleoid [GO:0042645] 3
heterotrimeric G-protein complex [GO:0005834] 3
clathrin complex [GO:0071439] 3
Rad17 RFC-like complex [GO:0031389] 3
signal recognition particle	endoplasmic reticulum targeting [GO:0005786] 3
mitochondrial respiratory chain complex IV [GO:0005751] 2
mitochondrial inner membrane peptidase complex [GO:0042720] 2
clathrin-coated vesicle [GO:0030136] 2
F-actin capping protein complex [GO:0008290] 2
glycerol-3-phosphate dehydrogenase complex [GO:0009331] 2
nuclear inner membrane [GO:0005637] 2
ubiquitin ligase complex [GO:0000151] 2
cell tip [GO:0051286] 2
phagophore assembly site [GO:0000407] 2
proteasome core complex	beta-subunit complex [GO:0019774] 2
Mre11 complex [GO:0030870] 2
nuclear cap binding complex [GO:0005846] 2
oligosaccharyltransferase complex [GO:0008250] 2
SNARE complex [GO:0031201] 2
protein phosphatase 4 complex [GO:0030289] 2
replication fork protection complex [GO:0031298] 2
chromosome	telomeric repeat region [GO:0140445] 2
fungal-type vacuole [GO:0000324] 2
AP-3 adaptor complex [GO:0030123] 2
membrane coat [GO:0030117] 2
transcription factor TFIIA complex [GO:0005672] 2
CCAAT-binding factor complex [GO:0016602] 2
nuclear pore outer ring [GO:0031080] 2
tRNA (m1A) methyltransferase complex [GO:0031515] 2
mRNA cleavage factor complex [GO:0005849] 2
nuclear envelope [GO:0005635] 2
CMG complex [GO:0071162] 2
protein kinase CK2 complex [GO:0005956] 2
AP-2 adaptor complex [GO:0030122] 2
RNA polymerase complex [GO:0030880] 2
TORC1 complex [GO:0031931] 2
Ski complex [GO:0055087] 2
AP-1 adaptor complex [GO:0030121] 2
pore complex [GO:0046930] 2
carbamoyl-phosphate synthase complex [GO:0005951] 2
preribosome	small subunit precursor [GO:0030688] 2
peroxisomal matrix [GO:0005782] 2
periplasmic space [GO:0042597] 2
translation release factor complex [GO:0018444] 2
Ku70 [GO:0043564] 2
protein phosphatase type 2A complex [GO:0000159] 2
trans-Golgi network [GO:0005802] 2
NatC complex [GO:0031417] 2
GARP complex [GO:0000938] 2
sno(s)RNA-containing ribonucleoprotein complex [GO:0005732] 2
P-body [GO:0000932] 2
condensin complex [GO:0000796] 2
fungal-type vacuole lumen [GO:0000328] 2
MICOS complex [GO:0061617] 2
mitochondrial proton-transporting ATP synthase	stator stalk [GO:0000274] 2
R2TP complex [GO:0097255] 2
medial cortex [GO:0031097] 2
glutamyl-tRNA(Gln) amidotransferase complex [GO:0030956] 2
Golgi transport complex [GO:0017119] 2
intracellular membrane-bounded organelle [GO:0043231] 2
ASTRA complex [GO:0070209] 2
checkpoint clamp complex [GO:0030896] 2
PAN complex [GO:0031251] 2
nuclear pre-replicative complex [GO:0005656] 2
U2-type catalytic step 1 spliceosome [GO:0071006] 2
nuclear SCF ubiquitin ligase complex [GO:0043224] 2
cytosolic small ribosomal subunit [GO:0022627] 2
nuclear MIS12/MIND complex [GO:0000818] 1
negative cofactor 2 complex [GO:0017054] 1
nuclear exosome (RNase complex) [GO:0000176] 1
cytoophidium [GO:0097268] 1
cytoplasmic stress granule [GO:0010494] 1
CLRC complex [GO:0043494] 1
MUB1-RAD6-UBR2 ubiquitin ligase complex [GO:1990304] 1
methionyl glutamyl tRNA synthetase complex [GO:0017102] 1
RNA polymerase I core factor complex [GO:0070860] 1
actin cytoskeleton [GO:0015629] 1
gamma DNA polymerase complex [GO:0005760] 1
PAS complex [GO:0070772] 1
vacuolar proton-transporting V-type ATPase	V0 domain [GO:0000220] 1
Sec61 translocon complex [GO:0005784] 1
late endosome membrane [GO:0031902] 1
condensed nuclear chromosome [GO:0000794] 1
transcription factor TFIIIB complex [GO:0000126] 1
extrinsic component of phagophore assembly site membrane [GO:0097632] 1
box C/D RNP complex [GO:0031428] 1
Las1 complex [GO:0090730] 1
elongin complex [GO:0070449] 1
eukaryotic translation initiation factor 2 complex [GO:0005850] 1
Sec62/Sec63 complex [GO:0031207] 1
MCM core complex [GO:0097373] 1
cytosolic tRNA wobble base thiouridylase complex [GO:0002144] 1
phosphopyruvate hydratase complex [GO:0000015] 1
transcription factor TFIIF complex [GO:0005674] 1
ESCRT I complex [GO:0000813] 1
precatalytic spliceosome [GO:0071011] 1
histone acetyltransferase complex [GO:0000123] 1
Nbp35-Cfd1 ATPase complex [GO:1904564] 1
COPI-coated vesicle membrane [GO:0030663] 1
RNA polymerase II transcription regulator complex [GO:0090575] 1
HULC complex [GO:0033503] 1
Ndc80 complex [GO:0031262] 1
kinetochore [GO:0000776] 1
ribonuclease H2 complex [GO:0032299] 1
Rpd3L-Expanded complex [GO:0070210] 1
intrinsic component of mitochondrial inner membrane [GO:0031304] 1
cortical dynamic polarity patch [GO:0090726] 1
cyclin-dependent protein kinase activating kinase holoenzyme complex [GO:0019907] 1
Set3 complex [GO:0034967] 1
mitochondrial crista [GO:0030061] 1
Atg1/ULK1 kinase complex [GO:1990316] 1
nucleolar ribonuclease P complex [GO:0005655] 1
cullin-RING ubiquitin ligase complex [GO:0031461] 1
Pho85-Pho80 CDK-cyclin complex [GO:1990860] 1
retromer	cargo-selective complex [GO:0030906] 1
molybdopterin synthase complex [GO:0019008] 1
spindle microtubule [GO:0005876] 1
proteasome regulatory particle [GO:0005838] 1
vacuolar transporter chaperone complex [GO:0033254] 1
GINS complex [GO:0000811] 1
nuclear origin of replication recognition complex [GO:0005664] 1
gamma-tubulin ring complex [GO:0008274] 1
high-affinity iron permease complex [GO:0033573] 1
replication fork [GO:0005657] 1
proton-transporting two-sector ATPase complex	catalytic domain [GO:0033178] 1
RSC-type complex [GO:0016586] 1
PAM complex	Tim23 associated import motor [GO:0001405] 1
SAGA-type complex [GO:0070461] 1
RQC complex [GO:1990112] 1
respiratory chain complex IV [GO:0045277] 1
multivesicular body membrane [GO:0032585] 1
U2-type spliceosomal complex [GO:0005684] 1
signal recognition particle receptor complex [GO:0005785] 1
urease complex [GO:0035550] 1
nuclear membrane complex Bqt3-Bqt4 [GO:1990862] 1
glutathione hydrolase complex [GO:0061672] 1
perinuclear region of cytoplasm [GO:0048471] 1
mitotic checkpoint complex [GO:0033597] 1
vacuole-mitochondrion membrane contact site [GO:1990816] 1
Cdc50p-Drs2p complex [GO:1990530] 1
zeta DNA polymerase complex [GO:0016035] 1
vacuolar proton-transporting V-type ATPase	V1 domain [GO:0000221] 1
commitment complex [GO:0000243] 1
delta DNA polymerase complex [GO:0043625] 1
extrinsic component of mitochondrial outer membrane [GO:0031315] 1
mRNA cap methyltransferase complex [GO:0031533] 1
protein serine/threonine phosphatase complex [GO:0008287] 1
eukaryotic translation initiation factor 2B complex [GO:0005851] 1
endoplasmic reticulum tubular network membrane [GO:0098826] 1
RISC complex [GO:0016442] 1
small nuclear ribonucleoprotein complex [GO:0030532] 1
transcription export complex [GO:0000346] 1
integral component of fungal-type vacuolar membrane [GO:0071627] 1
Nem1-Spo7 phosphatase complex [GO:0071595] 1
synaptonemal complex [GO:0000795] 1
NMS complex [GO:0031617] 1
THO complex [GO:0000347] 1
Golgi cis cisterna [GO:0000137] 1
RSF complex [GO:0031213] 1
integral component of mitochondrial membrane [GO:0032592] 1
acetolactate synthase complex [GO:0005948] 1
transcription factor TFIIK complex [GO:0070985] 1
polysome [GO:0005844] 1
signal recognition particle [GO:0048500] 1
cell projection [GO:0042995] 1
CTDK-1 complex [GO:0070692] 1
transcription factor TFIIE complex [GO:0005673] 1
clathrin-coated pit [GO:0005905] 1
pyruvate dehydrogenase complex [GO:0045254] 1
nuclear matrix [GO:0016363] 1
ribonuclease MRP complex [GO:0000172] 1
cell cortex [GO:0005938] 1
transcription factor TFIIIC complex [GO:0000127] 1
proton-transporting ATP synthase complex	coupling factor F(o) [GO:0045263] 1
sulfite reductase complex (NADPH) [GO:0009337] 1
Dsc E3 ubiquitin ligase complex [GO:0044695] 1
Dom34-Hbs1 complex [GO:1990533] 1
mitochondrial inner boundary membrane [GO:0097002] 1
transcriptionally active chromatin [GO:0035327] 1
matrix side of mitochondrial inner membrane [GO:0099617] 1
perinuclear endoplasmic reticulum lumen [GO:0099020] 1
multivesicular body [GO:0005771] 1
gamma-tubulin complex [GO:0000930] 1
euchromatin [GO:0000791] 1
FACT complex [GO:0035101] 1
Holliday junction resolvase complex [GO:0048476] 1
protein farnesyltransferase complex [GO:0005965] 1
Bfa1-Bub2 complex [GO:1990334] 1
1	3-beta-D-glucan synthase complex [GO:0000148] 1
Doa10p ubiquitin ligase complex [GO:0000837] 1
Rab-protein geranylgeranyltransferase complex [GO:0005968] 1
intrinsic component of vacuolar membrane [GO:0031310] 1
CAAX-protein geranylgeranyltransferase complex [GO:0005953] 1
eukaryotic translation elongation factor 1 complex [GO:0005853] 1
U2AF complex [GO:0089701] 1
mitochondrial chromosome [GO:0000262] 1
Gtr1-Gtr2 GTPase complex [GO:1990131] 1
chromosome	centromeric core domain [GO:0034506] 1
SCF ubiquitin ligase complex [GO:0019005] 1
MIS12/MIND type complex [GO:0000444] 1
Golgi medial cisterna [GO:0005797] 1
glycine cleavage complex [GO:0005960] 1
ESCRT IV complex [GO:1990621] 1
PeBoW complex [GO:0070545] 1
MLL1 complex [GO:0071339] 1
nascent polypeptide-associated complex [GO:0005854] 1
riboflavin synthase complex [GO:0009349] 1
alpha DNA polymerase [GO:0005658] 1
extrinsic component of membrane [GO:0019898] 1
polysomal ribosome [GO:0042788] 1
Slx1-Slx4 complex [GO:0033557] 1
Pwp2p-containing subcomplex of 90S preribosome [GO:0034388] 1
NVT complex [GO:0061957] 1
Prp19 complex [GO:0000974] 1
anthranilate synthase complex [GO:0005950] 1
UBR1-RAD6 ubiquitin ligase complex [GO:1990303] 1
epsilon DNA polymerase complex [GO:0008622] 1
FAL1-SGD1 complex [GO:0097078] 1
cortical endoplasmic reticulum lumen [GO:0099021] 1
Piccolo NuA4 histone acetyltransferase complex [GO:0032777] 1
U4 snRNP [GO:0005687] 1
outer membrane [GO:0019867] 1
retromer complex [GO:0030904] 1
GET complex [GO:0043529] 1
transcription preinitiation complex [GO:0097550] 1
mitochondrial small ribosomal subunit [GO:0005763] 1
cis-Golgi network [GO:0005801] 1
oxoglutarate dehydrogenase complex [GO:0045252] 1
dehydrodolichyl diphosphate synthase complex [GO:1904423] 1
SHREC complex [GO:0070824] 1
THO complex part of transcription export complex [GO:0000445] 1
3-isopropylmalate dehydratase complex [GO:0009316] 1
mitotic actomyosin contractile ring	intermediate layer [GO:0120105] 1
nucleotide-activated protein kinase complex [GO:0031588] 1
Ric1-Rgp1 guanyl-nucleotide exchange factor complex [GO:0034066] 1
nuclear proteasome complex [GO:0031595] 1
Vps55/Vps68 complex [GO:0034424] 1
catalytic step 2 spliceosome [GO:0071013] 1
Hrd1p ubiquitin ligase ERAD-L complex [GO:0000839] 1
oligosaccharyltransferase I complex [GO:0034998] 1
DNA replication termination region [GO:0097047] 1
autophagosome membrane [GO:0000421] 1
TIM22 mitochondrial import inner membrane insertion complex [GO:0042721] 1
Rad6-Rad18 complex [GO:0097505] 1

## Sheet: Molecular functions
Molecular Function Number of ORF
ATP binding [GO:0005524] 727
RNA binding [GO:0003723] 564
zinc ion binding [GO:0008270] 502
DNA binding [GO:0003677] 406
metal ion binding [GO:0046872] 404
nucleic acid binding [GO:0003676] 324
aspartic-type endopeptidase activity [GO:0004190] 243
hydrolase activity [GO:0016787] 200
DNA-directed DNA polymerase activity [GO:0003887] 187
RNA-directed DNA polymerase activity [GO:0003964] 181
oxidoreductase activity [GO:0016491] 153
protein kinase activity [GO:0004672] 111
structural constituent of ribosome [GO:0003735] 102
transmembrane transporter activity [GO:0022857] 95
protein dimerization activity [GO:0046983] 91
ATPase activity [GO:0016887] 84
GTP binding [GO:0005525] 83
catalytic activity [GO:0003824] 69
DNA helicase activity [GO:0003678] 63
GTPase activity [GO:0003924] 60
protein heterodimerization activity [GO:0046982] 51
DNA-binding transcription factor activity	RNA polymerase II-specific [GO:0000981] 50
heme binding [GO:0020037] 48
hydrolase activity	hydrolyzing O-glycosyl compounds [GO:0004553] 45
flavin adenine dinucleotide binding [GO:0050660] 44
iron ion binding [GO:0005506] 42
helicase activity [GO:0004386] 39
pyridoxal phosphate binding [GO:0030170] 39
endonuclease activity [GO:0004519] 39
ATPase-coupled transmembrane transporter activity [GO:0042626] 37
DNA-binding transcription factor activity [GO:0003700] 34
protein threonine kinase activity [GO:0106311] 34
protein serine kinase activity [GO:0106310] 33
magnesium ion binding [GO:0000287] 33
guanyl-nucleotide exchange factor activity [GO:0005085] 33
transferase activity [GO:0016740] 32
calcium ion binding [GO:0005509] 31
unfolded protein binding [GO:0051082] 30
RNA-DNA hybrid ribonuclease activity [GO:0004523] 30
4 iron	4 sulfur cluster binding [GO:0051539] 28
translation initiation factor activity [GO:0003743] 28
serine-type endopeptidase activity [GO:0004252] 27
FAD binding [GO:0071949] 26
methyltransferase activity [GO:0008168] 26
oxidoreductase activity	acting on paired donors	with incorporation or reduction of molecular oxygen [GO:0016705] 26
metallopeptidase activity [GO:0008237] 22
protein serine/threonine kinase activity [GO:0004674] 22
sequence-specific DNA binding [GO:0043565] 22
NAD binding [GO:0051287] 22
nucleotide binding [GO:0000166] 20
nucleosome-dependent ATPase activity [GO:0070615] 20
small GTPase binding [GO:0031267] 20
monooxygenase activity [GO:0004497] 19
kinase activity [GO:0016301] 19
thiol-dependent deubiquitinase [GO:0004843] 18
actin binding [GO:0003779] 18
lipid binding [GO:0008289] 18
chitin deacetylase activity [GO:0004099] 18
2 iron	2 sulfur cluster binding [GO:0051537] 18
DNA-directed 5'-3' RNA polymerase activity [GO:0003899] 18
microtubule binding [GO:0008017] 17
ubiquitin protein ligase activity [GO:0061630] 16
cysteine-type peptidase activity [GO:0008234] 16
peptidyl-prolyl cis-trans isomerase activity [GO:0003755] 16
NADP binding [GO:0050661] 16
phosphatase activity [GO:0016791] 16
D-threo-aldose 1-dehydrogenase activity [GO:0047834] 16
peroxidase activity [GO:0004601] 16
FMN binding [GO:0010181] 15
tRNA binding [GO:0000049] 15
cellulase activity [GO:0008810] 15
RNA helicase activity [GO:0003724] 14
protein tyrosine phosphatase activity [GO:0004725] 14
transcription coregulator activity [GO:0003712] 14
oxidoreductase activity	acting on the CH-CH group of donors [GO:0016627] 13
single-stranded DNA binding [GO:0003697] 13
threonine-type endopeptidase activity [GO:0004298] 13
transferase activity	transferring acyl groups [GO:0016746] 13
triglyceride lipase activity [GO:0004806] 13
lyase activity [GO:0016829] 13
identical protein binding [GO:0042802] 13
mismatched DNA binding [GO:0030983] 12
rRNA binding [GO:0019843] 11
GTPase activator activity [GO:0005096] 11
oxidoreductase activity	acting on CH-OH group of donors [GO:0016614] 11
N-acetyltransferase activity [GO:0008080] 11
DNA ligase (ATP) activity [GO:0003910] 11
carbohydrate binding [GO:0030246] 11
structural constituent of nuclear pore [GO:0017056] 11
protein threonine phosphatase activity [GO:0106307] 10
structural molecule activity [GO:0005198] 10
nuclease activity [GO:0004518] 10
aminoacyl-tRNA editing activity [GO:0002161] 10
oxidoreductase activity	acting on the CH-OH group of donors	NAD or NADP as acceptor [GO:0016616] 10
electron transfer activity [GO:0009055] 10
phosphatidylinositol binding [GO:0035091] 10
protein serine phosphatase activity [GO:0106306] 10
cation transmembrane transporter activity [GO:0008324] 9
chitin synthase activity [GO:0004100] 9
holo-[acyl-carrier-protein] synthase activity [GO:0008897] 9
protein kinase binding [GO:0019901] 9
actin filament binding [GO:0051015] 9
ribosome binding [GO:0043022] 9
damaged DNA binding [GO:0003684] 9
nucleotidyltransferase activity [GO:0016779] 9
serine-type carboxypeptidase activity [GO:0004185] 9
enoyl-[acyl-carrier-protein] reductase (NADH) activity [GO:0004318] 9
metalloendopeptidase activity [GO:0004222] 9
transferase activity	transferring glycosyl groups [GO:0016757] 9
protein-cysteine S-palmitoyltransferase activity [GO:0019706] 8
protein disulfide oxidoreductase activity [GO:0015035] 8
copper ion binding [GO:0005507] 8
isopeptidase activity [GO:0070122] 8
ATP-dependent microtubule motor activity [GO:1990939] 8
hydrolase activity	acting on acid anhydrides	in phosphorus-containing anhydrides [GO:0016818] 8
mRNA binding [GO:0003729] 8
NAD+ binding [GO:0070403] 8
proton transmembrane transporter activity [GO:0015078] 7
translation elongation factor activity [GO:0003746] 7
protein C-terminus binding [GO:0008022] 7
pseudouridine synthase activity [GO:0009982] 7
phosphopantetheine binding [GO:0031177] 7
proton-transporting ATP synthase activity	rotational mechanism [GO:0046933] 7
ubiquitin-protein transferase activity [GO:0004842] 7
phosphorelay sensor kinase activity [GO:0000155] 7
hydrolase activity	acting on ester bonds [GO:0016788] 7
O-methyltransferase activity [GO:0008171] 6
proton-transporting ATPase activity	rotational mechanism [GO:0046961] 6
2-methylcitrate dehydratase activity [GO:0047547] 6
chaperone binding [GO:0051087] 6
RNA-directed 5'-3' RNA polymerase activity [GO:0003968] 6
dioxygenase activity [GO:0051213] 6
acyl-CoA hydrolase activity [GO:0047617] 6
translation initiation factor binding [GO:0031369] 6
channel activity [GO:0015267] 6
proteasome-activating ATPase activity [GO:0036402] 6
serine-type peptidase activity [GO:0008236] 6
cyclin-dependent protein serine/threonine kinase regulator activity [GO:0016538] 6
ubiquitin binding [GO:0043130] 6
enzyme regulator activity [GO:0030234] 6
inorganic phosphate transmembrane transporter activity [GO:0005315] 6
iron-sulfur cluster binding [GO:0051536] 6
carboxylic ester hydrolase activity [GO:0052689] 6
histone acetyltransferase activity [GO:0004402] 5
metalloexopeptidase activity [GO:0008235] 5
aminoacyl-tRNA ligase activity [GO:0004812] 5
phosphoric diester hydrolase activity [GO:0008081] 5
magnesium ion transmembrane transporter activity [GO:0015095] 5
protein kinase regulator activity [GO:0019887] 5
transferase activity	transferring alkyl or aryl (other than methyl) groups [GO:0016765] 5
pyrophosphatase activity [GO:0016462] 5
acyl-CoA oxidase activity [GO:0003997] 5
protein C-terminal S-isoprenylcysteine carboxyl O-methyltransferase activity [GO:0004671] 5
oxidoreductase activity	acting on the aldehyde or oxo group of donors	NAD or NADP as acceptor [GO:0016620] 5
endoribonuclease activity [GO:0004521] 5
Hsp70 protein binding [GO:0030544] 5
leucine-tRNA ligase activity [GO:0004823] 5
metalloaminopeptidase activity [GO:0070006] 5
ribonuclease III activity [GO:0004525] 5
carboxy-lyase activity [GO:0016831] 5
3-hydroxypalmitoyl-[acyl-carrier-protein] dehydratase activity [GO:0004317] 5
motor activity [GO:0003774] 5
NADH dehydrogenase (ubiquinone) activity [GO:0008137] 5
protein serine/threonine phosphatase activity [GO:0004722] 5
methylmalonate-semialdehyde dehydrogenase (acylating) activity [GO:0004491] 5
cytochrome-c oxidase activity [GO:0004129] 5
RNA polymerase II activity [GO:0001055] 5
calmodulin binding [GO:0005516] 5
snoRNA binding [GO:0030515] 5
gamma-tubulin binding [GO:0043015] 5
clathrin binding [GO:0030276] 5
chromatin binding [GO:0003682] 5
aminopeptidase activity [GO:0004177] 5
7S RNA binding [GO:0008312] 5
G-protein beta/gamma-subunit complex binding [GO:0031683] 4
peptidase activity [GO:0008233] 4
carbamoyl-phosphate synthase (glutamine-hydrolyzing) activity [GO:0004088] 4
3-dehydroquinate dehydratase activity [GO:0003855] 4
transcription corepressor activity [GO:0003714] 4
DNA-binding transcription activator activity	RNA polymerase II-specific [GO:0001228] 4
MAP kinase activity [GO:0004707] 4
DNA clamp loader activity [GO:0003689] 4
ribosomal large subunit binding [GO:0043023] 4
proteasome binding [GO:0070628] 4
transaminase activity [GO:0008483] 4
protein-arginine N-methyltransferase activity [GO:0016274] 4
catalase activity [GO:0004096] 4
UDP-glycosyltransferase activity [GO:0008194] 4
molybdenum ion binding [GO:0030151] 4
NAD-dependent histone deacetylase activity (H3-K14 specific) [GO:0032041] 4
protein phosphatase regulator activity [GO:0019888] 4
ubiquitin-like modifier activating enzyme activity [GO:0008641] 4
mannosyl-oligosaccharide 1	2-alpha-mannosidase activity [GO:0004571] 4
ATPase activity	acting on RNA [GO:0008186] 4
protein tyrosine/serine/threonine phosphatase activity [GO:0008138] 4
thiamine pyrophosphate binding [GO:0030976] 4
acyl-CoA dehydrogenase activity [GO:0003995] 4
carbonate dehydratase activity [GO:0004089] 4
polynucleotide adenylyltransferase activity [GO:0004652] 4
transferase activity	transferring acyl groups other than amino-acyl groups [GO:0016747] 4
manganese ion binding [GO:0030145] 4
ligase activity [GO:0016874] 4
isoleucine-tRNA ligase activity [GO:0004822] 4
ATP-dependent peptidase activity [GO:0004176] 4
3'-5' DNA helicase activity [GO:0043138] 4
SNAP receptor activity [GO:0005484] 4
ubiquitin protein ligase binding [GO:0031625] 4
phosphatidyl phospholipase B activity [GO:0102545] 3
phosphatase activator activity [GO:0019211] 3
structural constituent of cytoskeleton [GO:0005200] 3
ribonucleoside binding [GO:0032549] 3
phosphoribosyl-ATP diphosphatase activity [GO:0004636] 3
DNA topoisomerase type I (single strand cut	ATP-independent) activity [GO:0003917] 3
5'-3' DNA helicase activity [GO:0043139] 3
ATPase-coupled cation transmembrane transporter activity [GO:0019829] 3
clathrin light chain binding [GO:0032051] 3
phospholipid binding [GO:0005543] 3
3-beta-hydroxy-delta5-steroid dehydrogenase activity [GO:0003854] 3
quinone binding [GO:0048038] 3
potassium ion transmembrane transporter activity [GO:0015079] 3
membrane insertase activity [GO:0032977] 3
phosphogluconate dehydrogenase (decarboxylating) activity [GO:0004616] 3
metal ion transmembrane transporter activity [GO:0046873] 3
urea transmembrane transporter activity [GO:0015204] 3
phosphotransferase activity	alcohol group as acceptor [GO:0016773] 3
diacylglycerol O-acyltransferase activity [GO:0004144] 3
GTPase regulator activity [GO:0030695] 3
G protein-coupled receptor binding [GO:0001664] 3
protein disulfide isomerase activity [GO:0003756] 3
P-type proton-exporting transporter activity [GO:0008553] 3
3-oxoacyl-[acyl-carrier-protein] synthase activity [GO:0004315] 3
ribonuclease activity [GO:0004540] 3
nickel cation binding [GO:0016151] 3
L-ascorbic acid binding [GO:0031418] 3
glutathione transferase activity [GO:0004364] 3
phosphatidylserine decarboxylase activity [GO:0004609] 3
methylenetetrahydrofolate reductase NADPH activity [GO:0106313] 3
thymidylate synthase activity [GO:0004799] 3
methylenetetrahydrofolate reductase NADH activity [GO:0106312] 3
TBP-class protein binding [GO:0017025] 3
poly(A)-specific ribonuclease activity [GO:0004535] 3
chitin binding [GO:0008061] 3
malate synthase activity [GO:0004474] 3
glutathione hydrolase activity [GO:0036374] 3
isocitrate lyase activity [GO:0004451] 3
protein homodimerization activity [GO:0042803] 3
phosphatidylinositol N-acetylglucosaminyltransferase activity [GO:0017176] 3
cyclin-dependent protein serine/threonine kinase activity [GO:0004693] 3
secondary active sulfate transmembrane transporter activity [GO:0008271] 3
ribonucleoprotein complex binding [GO:0043021] 3
NAD+ kinase activity [GO:0003951] 3
acid phosphatase activity [GO:0003993] 3
chitinase activity [GO:0004568] 3
superoxide dismutase activity [GO:0004784] 3
ammonium transmembrane transporter activity [GO:0008519] 3
glycolipid mannosyltransferase activity [GO:0004376] 3
isomerase activity [GO:0016853] 3
nucleoside diphosphate kinase activity [GO:0004550] 3
endoribonuclease activity	producing 5'-phosphomonoesters [GO:0016891] 3
single-stranded DNA helicase activity [GO:0017116] 3
transferase activity	transferring hexosyl groups [GO:0016758] 3
ion channel activity [GO:0005216] 3
DNA replication origin binding [GO:0003688] 3
adenylate kinase activity [GO:0004017] 3
hydrolase activity	acting on glycosyl bonds [GO:0016798] 3
phosphatidylinositol-3-phosphate binding [GO:0032266] 3
ubiquinol-cytochrome-c reductase activity [GO:0008121] 3
methylisocitrate lyase activity [GO:0046421] 3
ATPase activator activity [GO:0001671] 3
RNA cap binding [GO:0000339] 3
tRNA dihydrouridine synthase activity [GO:0017150] 3
dolichyl-phosphate-mannose-protein mannosyltransferase activity [GO:0004169] 3
oxidoreductase activity	acting on NAD(P)H [GO:0016651] 3
ATPase-coupled intramembrane lipid transporter activity [GO:0140326] 3
3'-5' exonuclease activity [GO:0008408] 3
asparagine-tRNA ligase activity [GO:0004816] 3
RNA polymerase I activity [GO:0001054] 3
RNA polymerase III activity [GO:0001056] 3
sterol 24-C-methyltransferase activity [GO:0003838] 3
protein transmembrane transporter activity [GO:0008320] 3
hydroxymethyl-	formyl- and related transferase activity [GO:0016742] 3
solute [GO:0015299] 3
asparagine synthase (glutamine-hydrolyzing) activity [GO:0004066] 3
lysophospholipase activity [GO:0004622] 3
glutaminase activity [GO:0004359] 3
fatty acid alpha-hydroxylase activity [GO:0080132] 2
phosphoribosylformylglycinamidine synthase activity [GO:0004642] 2
protein-N-terminal asparagine amidohydrolase activity [GO:0008418] 2
L-aminoadipate-semialdehyde dehydrogenase activity [GO:0004043] 2
aminoacyl-tRNA hydrolase activity [GO:0004045] 2
porin activity [GO:0015288] 2
beta-amyrin synthase activity [GO:0042300] 2
alcohol dehydrogenase (NAD+) activity [GO:0004022] 2
N-acetylglucosaminyldiphosphodolichol N-acetylglucosaminyltransferase activity [GO:0004577] 2
ribonuclease T2 activity [GO:0033897] 2
mannosyl-glycoprotein endo-beta-N-acetylglucosaminidase activity [GO:0033925] 2
UDP-glucose 6-dehydrogenase activity [GO:0003979] 2
cytochrome-b5 reductase activity	acting on NAD(P)H [GO:0004128] 2
glutathione-disulfide reductase activity [GO:0004362] 2
6-phosphofructo-2-kinase activity [GO:0003873] 2
oxoglutarate dehydrogenase (succinyl-transferring) activity [GO:0004591] 2
single-stranded telomeric DNA binding [GO:0043047] 2
transferase activity	transferring phosphorus-containing groups [GO:0016772] 2
proline-tRNA ligase activity [GO:0004827] 2
glucosylceramidase activity [GO:0004348] 2
aconitate hydratase activity [GO:0003994] 2
N	N-dimethylaniline monooxygenase activity [GO:0004499] 2
glucosamine 6-phosphate N-acetyltransferase activity [GO:0004343] 2
anthranilate synthase activity [GO:0004049] 2
P-type calcium transporter activity [GO:0005388] 2
ferrous iron binding [GO:0008198] 2
arginine decarboxylase activity [GO:0008792] 2
D-amino-acid oxidase activity [GO:0003884] 2
succinate-CoA ligase (ADP-forming) activity [GO:0004775] 2
nitrite reductase [NAD(P)H] activity [GO:0008942] 2
ATP [GO:0005471] 2
prenylcysteine oxidase activity [GO:0001735] 2
telomeric DNA binding [GO:0042162] 2
phosphatidylinositol phosphate kinase activity [GO:0016307] 2
oxygen-dependent protoporphyrinogen oxidase activity [GO:0004729] 2
RNA polymerase II CTD heptapeptide repeat phosphatase activity [GO:0008420] 2
glutamine-fructose-6-phosphate transaminase (isomerizing) activity [GO:0004360] 2
1-phosphatidylinositol-3-phosphate 5-kinase activity [GO:0000285] 2
histidine-tRNA ligase activity [GO:0004821] 2
oxidoreductase activity	acting on single donors with incorporation of molecular oxygen	incorporation of two atoms of oxygen [GO:0016702] 2
3 iron	4 sulfur cluster binding [GO:0051538] 2
sodium [GO:0015385] 2
peptidase activator activity [GO:0016504] 2
tRNA (uracil) methyltransferase activity [GO:0016300] 2
anaphase-promoting complex binding [GO:0010997] 2
methylenetetrahydrofolate dehydrogenase (NADP+) activity [GO:0004488] 2
metallodipeptidase activity [GO:0070573] 2
calcium-dependent cysteine-type endopeptidase activity [GO:0004198] 2
5'-flap endonuclease activity [GO:0017108] 2
eukaryotic translation initiation factor 2alpha kinase activity [GO:0004694] 2
L-malate dehydrogenase activity [GO:0030060] 2
antioxidant activity [GO:0016209] 2
RNA polymerase II general transcription initiation factor activity [GO:0016251] 2
uridylyltransferase activity [GO:0070569] 2
double-stranded RNA binding [GO:0003725] 2
heat shock protein binding [GO:0031072] 2
4-aminobutyrate [GO:0034386] 2
NADPH-hemoprotein reductase activity [GO:0003958] 2
leukotriene C4 gamma-glutamyl transferase activity [GO:0103068] 2
protein-lysine N-methyltransferase activity [GO:0016279] 2
5S rRNA binding [GO:0008097] 2
succinate-semialdehyde dehydrogenase [NAD(P)+] activity [GO:0009013] 2
fatty-acyl-CoA binding [GO:0000062] 2
RNA polymerase I core promoter sequence-specific DNA binding [GO:0001164] 2
N-acetyl-beta-D-galactosaminidase activity [GO:0102148] 2
U3 snoRNA binding [GO:0034511] 2
phenylalanine-tRNA ligase activity [GO:0004826] 2
cis-stilbene-oxide hydrolase activity [GO:0033961] 2
electron-transferring-flavoprotein dehydrogenase activity [GO:0004174] 2
succinate dehydrogenase (ubiquinone) activity [GO:0008177] 2
methionine-tRNA ligase activity [GO:0004825] 2
3'-5'-exoribonuclease activity [GO:0000175] 2
beta-tubulin binding [GO:0048487] 2
mannose-6-phosphate isomerase activity [GO:0004476] 2
glutamate synthase (NADH) activity [GO:0016040] 2
rRNA primary transcript binding [GO:0042134] 2
nucleoside transmembrane transporter activity [GO:0005337] 2
adenosine deaminase activity [GO:0004000] 2
voltage-gated chloride channel activity [GO:0005247] 2
L-serine ammonia-lyase activity [GO:0003941] 2
S-adenosylmethionine-dependent methyltransferase activity [GO:0008757] 2
threonine-tRNA ligase activity [GO:0004829] 2
phosphatidate cytidylyltransferase activity [GO:0004605] 2
shikimate 3-dehydrogenase (NADP+) activity [GO:0004764] 2
pyridoxal kinase activity [GO:0008478] 2
U6 snRNA binding [GO:0017070] 2
nitronate monooxygenase activity [GO:0018580] 2
glutamate-tRNA ligase activity [GO:0004818] 2
ribose phosphate diphosphokinase activity [GO:0004749] 2
glucose binding [GO:0005536] 2
amino acid binding [GO:0016597] 2
hypoglycin A gamma-glutamyl transpeptidase activity [GO:0102953] 2
1-phosphatidylinositol 4-kinase activity [GO:0004430] 2
ubiquitin conjugating enzyme activity [GO:0061631] 2
transcription coactivator activity [GO:0003713] 2
N-acylphosphatidylethanolamine-specific phospholipase D activity [GO:0070290] 2
isocitrate dehydrogenase (NAD+) activity [GO:0004449] 2
copper ion transmembrane transporter activity [GO:0005375] 2
ammonia-lyase activity [GO:0016841] 2
DNA translocase activity [GO:0015616] 2
protein-containing complex binding [GO:0044877] 2
tyrosine-tRNA ligase activity [GO:0004831] 2
protein-macromolecule adaptor activity [GO:0030674] 2
hydrolase activity	acting on acid anhydrides [GO:0016817] 2
intramolecular transferase activity	phosphotransferases [GO:0016868] 2
ATPase activity	acting on DNA [GO:0008094] 2
histone-lysine N-methyltransferase activity [GO:0018024] 2
peroxiredoxin activity [GO:0051920] 2
nicotinate-nucleotide diphosphorylase (carboxylating) activity [GO:0004514] 2
3-dehydroquinate synthase activity [GO:0003856] 2
2	4-dienoyl-CoA reductase (NADPH) activity [GO:0008670] 2
aspartate kinase activity [GO:0004072] 2
protein-N-terminal glutamine amidohydrolase activity [GO:0070773] 2
3-phosphoshikimate 1-carboxyvinyltransferase activity [GO:0003866] 2
beta-N-acetylhexosaminidase activity [GO:0004563] 2
photoreceptor activity [GO:0009881] 2
tubulin binding [GO:0015631] 2
nuclear import signal receptor activity [GO:0061608] 2
histone binding [GO:0042393] 2
L-threonine ammonia-lyase activity [GO:0004794] 2
glutaminyl-tRNA synthase (glutamine-hydrolyzing) activity [GO:0050567] 2
acetyltransferase activity [GO:0016407] 2
intramolecular lyase activity [GO:0016872] 2
dolichyl pyrophosphate Man9GlcNAc2 alpha-1	3-glucosyltransferase activity [GO:0042281] 2
1-phosphatidylinositol binding [GO:0005545] 2
oxidoreductase activity	acting on paired donors	with oxidation of a pair of donors resulting in the reduction of molecular oxygen to two molecules of water [GO:0016717] 2
SUMO transferase activity [GO:0019789] 2
voltage-gated ion channel activity [GO:0005244] 2
chromate transmembrane transporter activity [GO:0015109] 2
GPI-anchor transamidase activity [GO:0003923] 2
phosphatidylinositol phospholipase C activity [GO:0004435] 2
protein-arginine omega-N symmetric methyltransferase activity [GO:0035243] 2
cysteine-type endopeptidase activity [GO:0004197] 2
molybdopterin cofactor binding [GO:0043546] 2
lysine-acetylated histone binding [GO:0070577] 2
clathrin adaptor activity [GO:0035615] 2
antiporter activity [GO:0015297] 2
nuclear export signal receptor activity [GO:0005049] 2
tryptophan-tRNA ligase activity [GO:0004830] 2
pre-mRNA branch point binding [GO:0045131] 2
shikimate kinase activity [GO:0004765] 2
signal recognition particle binding [GO:0005047] 2
DNA photolyase activity [GO:0003913] 2
lanosterol synthase activity [GO:0000250] 2
adenylylsulfate kinase activity [GO:0004020] 2
3-deoxy-7-phosphoheptulonate synthase activity [GO:0003849] 2
tRNA-intron endonuclease activity [GO:0000213] 2
Lys63-specific deubiquitinase activity [GO:0061578] 2
RNA polymerase II cis-regulatory region sequence-specific DNA binding [GO:0000978] 2
single-stranded DNA 5'-3' exodeoxyribonuclease activity [GO:0045145] 2
translation release factor activity [GO:0003747] 2
RNA methyltransferase activity [GO:0008173] 2
acetolactate synthase activity [GO:0003984] 2
phospholipase D activity [GO:0004630] 2
chloride channel activity [GO:0005254] 2
3'-5'-exodeoxyribonuclease activity [GO:0008296] 2
aspartate-tRNA ligase activity [GO:0004815] 2
oxidoreductase activity	acting on paired donors	with incorporation or reduction of molecular oxygen	NAD(P)H as one donor	and incorporation of one atom of oxygen [GO:0016709] 2
phosphotransferase activity	for other substituted phosphate groups [GO:0016780] 2
inositol-3-phosphate synthase activity [GO:0004512] 2
glycine dehydrogenase (decarboxylating) activity [GO:0004375] 2
double-stranded DNA binding [GO:0003690] 2
beta-mannosidase activity [GO:0004567] 2
long-chain-alcohol oxidase activity [GO:0046577] 2
O-acyltransferase activity [GO:0008374] 2
protein serine/threonine/tyrosine kinase activity [GO:0004712] 2
phosphoprotein phosphatase activity [GO:0004721] 2
GDP-dissociation inhibitor activity [GO:0005092] 2
mannosyl-oligosaccharide glucosidase activity [GO:0004573] 2
alpha-1	2-mannosyltransferase activity [GO:0000026] 1
3-isopropylmalate dehydratase activity [GO:0003861] 1
adenyl-nucleotide exchange factor activity [GO:0000774] 1
S-(hydroxymethyl)glutathione dehydrogenase NAD activity [GO:0106322] 1
geranyltranstransferase activity [GO:0004337] 1
inositol heptakisphosphate kinase activity [GO:0000829] 1
phosphoribosyl-AMP cyclohydrolase activity [GO:0004635] 1
formyltetrahydrofolate deformylase activity [GO:0008864] 1
MCM complex binding [GO:1904931] 1
S-adenosylmethionine-dependent tRNA (m5U54) methyltransferase activity [GO:0030697] 1
rRNA (guanosine-2'-O-)-methyltransferase activity [GO:0070039] 1
gluconokinase activity [GO:0046316] 1
beta-galactosidase activity [GO:0004565] 1
pyruvate transmembrane transporter activity [GO:0050833] 1
Rab geranylgeranyltransferase activity [GO:0004663] 1
carnitine O-acetyltransferase activity [GO:0004092] 1
oxidoreductase activity	acting on NAD(P)H	nitrogenous group as acceptor [GO:0016657] 1
octanoyl transferase activity (acting on glycine-cleavage complex H protein) [GO:0102555] 1
hydroxymethylbilane synthase activity [GO:0004418] 1
UDP-glucuronate decarboxylase activity [GO:0048040] 1
holocytochrome-c synthase activity [GO:0004408] 1
rRNA (adenine-N6	N6-)-dimethyltransferase activity [GO:0000179] 1
dolichyl-phosphate beta-D-mannosyltransferase activity [GO:0004582] 1
oxidoreductase activity	acting on a sulfur group of donors	disulfide as acceptor [GO:0016671] 1
recombinase activity [GO:0000150] 1
guanine phosphoribosyltransferase activity [GO:0052657] 1
peptide-methionine (R)-S-oxide reductase activity [GO:0033743] 1
arsenite transmembrane transporter activity [GO:0015105] 1
metallocarboxypeptidase activity [GO:0004181] 1
biotin synthase activity [GO:0004076] 1
ubiquitin-ubiquitin ligase activity [GO:0034450] 1
1	4-alpha-glucan branching enzyme activity (using a glucosylated glycogenin as primer for glycogen synthesis) [GO:0102752] 1
3-oxo-arachidoyl-CoA reductase activity [GO:0102339] 1
IMP dehydrogenase activity [GO:0003938] 1
H2A histone acetyltransferase activity [GO:0043998] 1
amidase activity [GO:0004040] 1
formate-tetrahydrofolate ligase activity [GO:0004329] 1
ion transmembrane transporter activity [GO:0015075] 1
squalene synthase activity [GO:0051996] 1
MAP kinase kinase activity [GO:0004708] 1
RNA 7-methylguanosine cap binding [GO:0000340] 1
hydroxyacid-oxoacid transhydrogenase activity [GO:0047988] 1
uracil phosphoribosyltransferase activity [GO:0004845] 1
RNA polymerase III general transcription initiation factor activity [GO:0000995] 1
[acyl-carrier-protein] S-acetyltransferase activity [GO:0004313] 1
triose-phosphate isomerase activity [GO:0004807] 1
cytidylate kinase activity [GO:0004127] 1
inositol-1	3	4-trisphosphate 1-phosphatase activity [GO:0052829] 1
urease activity [GO:0009039] 1
ice binding [GO:0050825] 1
RNA NAD-cap (NAD-forming) hydrolase activity [GO:0110152] 1
3-hydroxyisobutyryl-CoA hydrolase activity [GO:0003860] 1
2-hexaprenyl-6-methoxy-1	4-benzoquinone methyltransferase activity [GO:0043334] 1
dTTP diphosphatase activity [GO:0036218] 1
poly(A) binding [GO:0008143] 1
triokinase activity [GO:0050354] 1
GDP binding [GO:0019003] 1
dihydrofolate reductase activity [GO:0004146] 1
aspartate-semialdehyde dehydrogenase activity [GO:0004073] 1
phosphopyruvate hydratase activity [GO:0004634] 1
ketoreductase activity [GO:0045703] 1
mitochondrial ribosome binding [GO:0097177] 1
phosphatidylserine flippase activity [GO:0140346] 1
phosphoglycerate kinase activity [GO:0004618] 1
pyruvate kinase activity [GO:0004743] 1
LPPG [GO:0043743] 1
1-(5-phosphoribosyl)-5-[(5-phosphoribosylamino)methylideneamino]imidazole-4-carboxamide isomerase activity [GO:0003949] 1
phosphoribosylaminoimidazolesuccinocarboxamide synthase activity [GO:0004639] 1
ornithine(lysine) transaminase activity [GO:0050155] 1
C-22 sterol desaturase activity [GO:0000249] 1
3-oxo-lignoceronyl-CoA synthase activity [GO:0102338] 1
dolichyl pyrophosphate Glc2Man9GlcNAc2 alpha-1	2-glucosyltransferase activity [GO:0106073] 1
prephenate dehydrogenase (NAD+) activity [GO:0008977] 1
lipid transfer activity [GO:0120013] 1
acetyl-CoA carboxylase activity [GO:0003989] 1
endodeoxyribonuclease activity	producing 5'-phosphomonoesters [GO:0016888] 1
glutamate decarboxylase activity [GO:0004351] 1
hexokinase activity [GO:0004396] 1
thiamine diphosphokinase activity [GO:0004788] 1
phosphatidylserine binding [GO:0001786] 1
urate oxidase activity [GO:0004846] 1
tRNA (guanine-N7-)-methyltransferase activity [GO:0008176] 1
dihydroneopterin aldolase activity [GO:0004150] 1
pantothenate kinase activity [GO:0004594] 1
aspartate carbamoyltransferase activity [GO:0004070] 1
rRNA (pseudouridine) methyltransferase activity [GO:0070037] 1
cAMP binding [GO:0030552] 1
acetoacetate-CoA ligase activity [GO:0030729] 1
pre-mRNA 5'-splice site binding [GO:0030627] 1
dolichyl pyrophosphate Glc1Man9GlcNAc2 alpha-1	3-glucosyltransferase activity [GO:0042283] 1
phosphoenolpyruvate carboxykinase (ATP) activity [GO:0004612] 1
acetyl-CoA C-acetyltransferase activity [GO:0003985] 1
tRNA A64-2'-O-ribosylphosphate transferase activity [GO:0043399] 1
glycerol-1-phosphatase activity [GO:0000121] 1
inorganic diphosphatase activity [GO:0004427] 1
nitrate reductase (NADPH) activity [GO:0050464] 1
3-oxo-cerotoyl-CoA synthase activity [GO:0102337] 1
pyridoxal 5'-phosphate synthase (glutamine hydrolysing) activity [GO:0036381] 1
2-isopropylmalate synthase activity [GO:0003852] 1
NAD-independent histone deacetylase activity [GO:0045129] 1
serine O-acetyltransferase activity [GO:0009001] 1
GDP-mannose transmembrane transporter activity [GO:0005458] 1
geranylgeranyl-diphosphate geranylgeranyltransferase activity [GO:0016767] 1
prephenate dehydrogenase (NADP+) activity [GO:0004665] 1
Hsp90 protein binding [GO:0051879] 1
CDP-diacylglycerol-inositol 3-phosphatidyltransferase activity [GO:0003881] 1
polyubiquitin modification-dependent protein binding [GO:0031593] 1
calcium-dependent protein kinase C activity [GO:0004698] 1
Atg12 activating enzyme activity [GO:0019778] 1
2-aminoadipate transaminase activity [GO:0047536] 1
arylformamidase activity [GO:0004061] 1
aminomethyltransferase activity [GO:0004047] 1
ornithine decarboxylase inhibitor activity [GO:0008073] 1
ribonuclease P activity [GO:0004526] 1
thiamine binding [GO:0030975] 1
protein methylesterase activity [GO:0051723] 1
L-aspartate [GO:0004069] 1
phosphatidylethanolamine flippase activity [GO:0090555] 1
ubiquitin-protein transferase activator activity [GO:0097027] 1
mevalonate kinase activity [GO:0004496] 1
diphosphoinositol-pentakisphosphate kinase activity [GO:0033857] 1
phosphomannomutase activity [GO:0004615] 1
4-alpha-hydroxytetrahydrobiopterin dehydratase activity [GO:0008124] 1
1	3-beta-D-glucan synthase activity [GO:0003843] 1
dicarboxylic acid transmembrane transporter activity [GO:0005310] 1
argininosuccinate lyase activity [GO:0004056] 1
fructose-1-phosphatase activity [GO:0103026] 1
protein carboxyl O-methyltransferase activity [GO:0051998] 1
syntaxin binding [GO:0019905] 1
NADH pyrophosphatase activity [GO:0035529] 1
adenylate cyclase activity [GO:0004016] 1
coproporphyrinogen oxidase activity [GO:0004109] 1
thiolester hydrolase activity [GO:0016790] 1
NADPH [GO:0003960] 1
fructose 1	6-bisphosphate 1-phosphatase activity [GO:0042132] 1
H4 histone acetyltransferase activity [GO:0010485] 1
histone methyltransferase activity (H3-K79 specific) [GO:0031151] 1
glycerol-3-phosphatase activity [GO:0043136] 1
oxidized purine nucleobase lesion DNA N-glycosylase activity [GO:0008534] 1
dimethylallyltranstransferase activity [GO:0004161] 1
dolichyl-P-Man [GO:0052917] 1
sphingomyelin phosphodiesterase activity [GO:0004767] 1
cyclin binding [GO:0030332] 1
3-oxo-lignoceroyl-CoA reductase activity [GO:0102341] 1
2-oxoglutarate-dependent dioxygenase activity [GO:0016706] 1
methione N-acyltransferase activity [GO:0103045] 1
class I DNA-(apurinic or apyrimidinic site) endonuclease activity [GO:0140078] 1
potassium ion binding [GO:0030955] 1
indoleacetamide hydrolase activity [GO:0043864] 1
purine-nucleoside phosphorylase activity [GO:0004731] 1
oxidoreductase activity	acting on NAD(P)H	heme protein as acceptor [GO:0016653] 1
guanyl nucleotide binding [GO:0019001] 1
pyruvate carboxylase activity [GO:0004736] 1
endodeoxyribonuclease activity [GO:0004520] 1
lipoyl(octanoyl) transferase activity [GO:0033819] 1
diphthine synthase activity [GO:0004164] 1
glycine-tRNA ligase activity [GO:0004820] 1
argininosuccinate synthase activity [GO:0004055] 1
hexaprenyldihydroxybenzoate methyltransferase activity [GO:0004395] 1
tRNA 2'-phosphotransferase activity [GO:0000215] 1
acetate-CoA ligase activity [GO:0003987] 1
pre-mRNA 3'-splice site binding [GO:0030628] 1
3-hydroxyanthranilate 3	4-dioxygenase activity [GO:0000334] 1
phosphatidylglycerophosphatase activity [GO:0008962] 1
xanthine phosphoribosyltransferase activity [GO:0000310] 1
cis-regulatory region sequence-specific DNA binding [GO:0000987] 1
riboflavin kinase activity [GO:0008531] 1
homoserine dehydrogenase activity [GO:0004412] 1
tRNA (guanine(37)-N(1))-methyltransferase activity [GO:0052906] 1
alpha-ketoacid dehydrogenase activity [GO:0003826] 1
glutamate dehydrogenase (NAD+) activity [GO:0004352] 1
3-oxoacid CoA-transferase activity [GO:0008260] 1
3-hydroxykynureninase activity [GO:0061981] 1
alpha-mannosidase activity [GO:0004559] 1
enzyme binding [GO:0019899] 1
tRNA (cytosine-5-)-methyltransferase activity [GO:0016428] 1
iron ion transmembrane transporter activity [GO:0005381] 1
D-arabinono-1	4-lactone oxidase activity [GO:0003885] 1
phosphatidic acid binding [GO:0070300] 1
allantoicase activity [GO:0004037] 1
fructokinase activity [GO:0008865] 1
cystathionine beta-lyase activity [GO:0004121] 1
DNA primase activity [GO:0003896] 1
phosphotransferase activity	carboxyl group as acceptor [GO:0016774] 1
peptide alpha-N-acetyltransferase activity [GO:0004596] 1
glycylpeptide N-tetradecanoyltransferase activity [GO:0004379] 1
histone methyltransferase activity (H3-K4 specific) [GO:0042800] 1
histidinol dehydrogenase activity [GO:0004399] 1
5'-3' exodeoxyribonuclease activity [GO:0035312] 1
enzyme activator activity [GO:0008047] 1
mRNA cap binding [GO:0098808] 1
thioredoxin-disulfide reductase activity [GO:0004791] 1
box C/D RNA binding [GO:0034512] 1
6	7-dimethyl-8-ribityllumazine synthase activity [GO:0000906] 1
cyclic-nucleotide phosphodiesterase activity [GO:0004112] 1
anthranilate phosphoribosyltransferase activity [GO:0004048] 1
calcium [GO:0015369] 1
3-methyl-2-oxobutanoate dehydrogenase (2-methylpropanoyl-transferring) activity [GO:0003863] 1
cupric ion binding [GO:1903135] 1
glycine hydroxymethyltransferase activity [GO:0004372] 1
hydroxyethylthiazole kinase activity [GO:0004417] 1
heme oxygenase (decyclizing) activity [GO:0004392] 1
CoA-transferase activity [GO:0008410] 1
deoxyhypusine monooxygenase activity [GO:0019135] 1
very-long-chain 3-hydroxyacyl-CoA dehydratase activity [GO:0102158] 1
CAAX-protein geranylgeranyltransferase activity [GO:0004662] 1
S-formylglutathione hydrolase activity [GO:0018738] 1
nucleoside-triphosphate diphosphatase activity [GO:0047429] 1
methenyltetrahydrofolate cyclohydrolase activity [GO:0004477] 1
eukaryotic initiation factor 4E binding [GO:0008190] 1
ferric-chelate reductase activity [GO:0000293] 1
ER retention sequence binding [GO:0046923] 1
NEDD8-specific protease activity [GO:0019784] 1
2-octaprenyl-6-methoxy-1	4-benzoquinone methylase activity [GO:0043333] 1
protein prenyltransferase activity [GO:0008318] 1
ornithine N5-monooxygenase activity [GO:0031172] 1
deoxyribose-phosphate aldolase activity [GO:0004139] 1
diphosphomevalonate decarboxylase activity [GO:0004163] 1
adenylosuccinate synthase activity [GO:0004019] 1
antimonite transmembrane transporter activity [GO:0015104] 1
pyruvate dehydrogenase (acetyl-transferring) activity [GO:0004739] 1
fructose-bisphosphate aldolase activity [GO:0004332] 1
carbon-nitrogen ligase activity	with glutamine as amido-N-donor [GO:0016884] 1
calmodulin-dependent protein kinase activity [GO:0004683] 1
3-methyl-2-oxobutanoate hydroxymethyltransferase activity [GO:0003864] 1
2-dehydropantoate 2-reductase activity [GO:0008677] 1
RNA strand annealing activity [GO:0033592] 1
NADH dehydrogenase (quinone) activity [GO:0050136] 1
S-methyl-5-thioadenosine phosphorylase activity [GO:0017061] 1
ornithine-oxo-acid transaminase activity [GO:0004587] 1
sorbitol-6-phosphatase activity [GO:0050286] 1
kynurenine-oxoglutarate transaminase activity [GO:0016212] 1
AMP binding [GO:0016208] 1
4-alpha-glucanotransferase activity [GO:0004134] 1
dimethylargininase activity [GO:0016403] 1
histidinol-phosphatase activity [GO:0004401] 1
hydroxymethylglutaryl-CoA reductase (NADPH) activity [GO:0004420] 1
3-hydroxy-behenoyl-CoA dehydratase activity [GO:0102344] 1
RNA ligase (ATP) activity [GO:0003972] 1
sulfuric ester hydrolase activity [GO:0008484] 1
long-chain fatty acid-CoA ligase activity [GO:0004467] 1
glucose-6-phosphate 1-epimerase activity [GO:0047938] 1
phosphomethylpyrimidine kinase activity [GO:0008972] 1
5-diphosphoinositol pentakisphosphate 3-kinase activity [GO:0102092] 1
ATP-dependent NAD(P)H-hydrate dehydratase activity [GO:0047453] 1
cysteine-tRNA ligase activity [GO:0004817] 1
isocitrate dehydrogenase (NADP+) activity [GO:0004450] 1
nucleosome binding [GO:0031491] 1
phospho-N-acetylmuramoyl-pentapeptide-transferase activity [GO:0008963] 1
arginase activity [GO:0004053] 1
histone deacetylase activity (H4-K16 specific) [GO:0034739] 1
guanine deaminase activity [GO:0008892] 1
nickel cation transmembrane transporter activity [GO:0015099] 1
NADPHX epimerase activity [GO:0052857] 1
ribosylnicotinamide kinase activity [GO:0050262] 1
inositol hexakisphosphate binding [GO:0000822] 1
ribulose-phosphate 3-epimerase activity [GO:0004750] 1
inosine nucleosidase activity [GO:0047724] 1
3-oxo-behenoyl-CoA reductase activity [GO:0102340] 1
dihydrolipoyllysine-residue acetyltransferase activity [GO:0004742] 1
glyceraldehyde-3-phosphate dehydrogenase (NAD+) (phosphorylating) activity [GO:0004365] 1
G protein-coupled receptor activity [GO:0004930] 1
inositol phosphoceramide synthase regulator activity [GO:0070917] 1
cyclin-dependent protein kinase activating kinase activity [GO:0019912] 1
cholestenol delta-isomerase activity [GO:0047750] 1
telomerase RNA reverse transcriptase activity [GO:0003721] 1
glycerol kinase activity [GO:0004370] 1
amylo-alpha-1	6-glucosidase activity [GO:0004135] 1
glutamine-tRNA ligase activity [GO:0004819] 1
tRNA-5-taurinomethyluridine 2-sulfurtransferase [GO:0061708] 1
tRNA (guanine-N2-)-methyltransferase activity [GO:0004809] 1
glutamate 5-kinase activity [GO:0004349] 1
Lys48-specific deubiquitinase activity [GO:1990380] 1
ADP-dependent NAD(P)H-hydrate dehydratase activity [GO:0052855] 1
IMP cyclohydrolase activity [GO:0003937] 1
thiamine-phosphate diphosphorylase activity [GO:0004789] 1
3-hydroxy-arachidoyl-CoA dehydratase activity [GO:0102343] 1
sulfite reductase (NADPH) activity [GO:0004783] 1
methionine adenosyltransferase activity [GO:0004478] 1
dihydroorotate dehydrogenase activity [GO:0004152] 1
transcription factor binding [GO:0008134] 1
exodeoxyribonuclease activity [GO:0004529] 1
methionyl-initiator methionine tRNA binding [GO:1990856] 1
alpha-1	4-mannosyltransferase activity [GO:0051751] 1
riboflavin binding [GO:1902444] 1
tRNA uridine(34) acetyltransferase activity [GO:0106261] 1
dol-P-Man [GO:0052925] 1
phosphoribosylamine-glycine ligase activity [GO:0004637] 1
protein-ribulosamine 3-kinase activity [GO:0102193] 1
3-isopropylmalate dehydrogenase activity [GO:0003862] 1
dihydroxy-acid dehydratase activity [GO:0004160] 1
dolichol kinase activity [GO:0004168] 1
splicing factor binding [GO:1990935] 1
scavenger receptor activity [GO:0005044] 1
oxidoreductase activity	acting on the CH-CH group of donors	NAD or NADP as acceptor [GO:0016628] 1
cullin family protein binding [GO:0097602] 1
DNA topoisomerase type II (double strand cut	ATP-hydrolyzing) activity [GO:0003918] 1
iron-sulfur cluster carrier activity [GO:0140132] 1
transmembrane receptor protein tyrosine kinase activity [GO:0004714] 1
pyrimidine nucleotide-sugar transmembrane transporter activity [GO:0015165] 1
6-phosphofructokinase activity [GO:0003872] 1
rRNA (uridine-2'-O-)-methyltransferase activity [GO:0008650] 1
5-amino-6-(5-phosphoribosylamino)uracil reductase activity [GO:0008703] 1
double-stranded DNA 5'-3' exodeoxyribonuclease activity [GO:0051908] 1
serine-tRNA ligase activity [GO:0004828] 1
arginyltransferase activity [GO:0004057] 1
NAD-dependent histone deacetylase activity [GO:0017136] 1
glutamate-5-semialdehyde dehydrogenase activity [GO:0004350] 1
phosphatidylinositol-3	5-bisphosphate binding [GO:0080025] 1
misfolded protein binding [GO:0051787] 1
H3 histone acetyltransferase activity [GO:0010484] 1
succinate dehydrogenase activity [GO:0000104] 1
hydroxymethylfurfural reductase (NADH) activity [GO:0033833] 1
2-polyprenyl-6-methoxy-1	4-benzoquinone methyltransferase activity [GO:0008425] 1
ATP citrate synthase activity [GO:0003878] 1
sn-glycerol-3-phosphate [GO:0052591] 1
mating-type a-factor pheromone receptor activity [GO:0004933] 1
calcium channel activity [GO:0005262] 1
poly(U) RNA binding [GO:0008266] 1
valine-tRNA ligase activity [GO:0004832] 1
NAD(P)H dehydrogenase (quinone) activity [GO:0003955] 1
inositol pentakisphosphate 2-kinase activity [GO:0035299] 1
inositol hexakisphosphate 3-kinase activity [GO:0052724] 1
malate dehydrogenase (decarboxylating) (NAD+) activity [GO:0004471] 1
racemase activity	acting on amino acids and derivatives [GO:0036361] 1
farnesyl-diphosphate farnesyltransferase activity [GO:0004310] 1
chorismate mutase activity [GO:0004106] 1
tRNA-dihydrouridine47 synthase activity [GO:0102265] 1
ureidoglycolate lyase activity [GO:0050385] 1
3'(2')	5'-bisphosphate nucleotidase activity [GO:0008441] 1
UDP-glucose [GO:0003980] 1
UDP-N-acetylglucosamine-dolichyl-phosphate N-acetylglucosaminephosphotransferase activity [GO:0003975] 1
sulfonate dioxygenase activity [GO:0000907] 1
acetate kinase activity [GO:0008776] 1
1-phosphatidylinositol 4-kinase activator activity [GO:0098744] 1
copper chaperone activity [GO:0016531] 1
NADHX epimerase activity [GO:0052856] 1
glycerol-3-phosphate dehydrogenase [NAD+] activity [GO:0004367] 1
diacylglycerol kinase activity [GO:0004143] 1
alkaline phosphatase activity [GO:0004035] 1
glutaminyl-peptide cyclotransferase activity [GO:0016603] 1
protein-L-isoaspartate (D-aspartate) O-methyltransferase activity [GO:0004719] 1
RNA polymerase II transcription regulatory region sequence-specific DNA binding [GO:0000977] 1
tetrahydrofolylpolyglutamate synthase activity [GO:0004326] 1
prephenate dehydratase activity [GO:0004664] 1
phosphoribosylaminoimidazole carboxylase activity [GO:0004638] 1
glutamate N-acetyltransferase activity [GO:0004358] 1
mRNA 3'-UTR AU-rich region binding [GO:0035925] 1
molybdopterin adenylyltransferase activity [GO:0061598] 1
acetyl-CoA C-acyltransferase activity [GO:0003988] 1
glucose-6-phosphate isomerase activity [GO:0004347] 1
6-phosphogluconolactonase activity [GO:0017057] 1
oxidoreductase activity	acting on single donors with incorporation of molecular oxygen [GO:0016701] 1
large ribosomal subunit rRNA binding [GO:0070180] 1
squalene monooxygenase activity [GO:0004506] 1
phosphatidylinositol-3	5-bisphosphate 5-phosphatase activity [GO:0043813] 1
chromatin DNA binding [GO:0031490] 1
mannose-ethanolamine phosphotransferase activity [GO:0051377] 1
O-phospho-L-serine [GO:0004648] 1
S-adenosyl-L-methionine binding [GO:1904047] 1
RNA polymerase II CTD heptapeptide repeat kinase activity [GO:0008353] 1
cyclin-dependent protein serine/threonine kinase activator activity [GO:0061575] 1
NADPH dehydrogenase activity [GO:0003959] 1
N6-(1	2-dicarboxyethyl)AMP AMP-lyase (fumarate-forming) activity [GO:0004018] 1
ubiquitin ligase activator activity [GO:1990757] 1
dihydropteroate synthase activity [GO:0004156] 1
2-alkenal reductase [NAD(P)+] activity [GO:0032440] 1
Swi5-Sfr1 complex binding [GO:1905334] 1
polynucleotide 5'-phosphatase activity [GO:0004651] 1
carboxyl- or carbamoyltransferase activity [GO:0016743] 1
ribitol-5-phosphatase activity [GO:0110130] 1
1-pyrroline-5-carboxylate dehydrogenase activity [GO:0003842] 1
orotate phosphoribosyltransferase activity [GO:0004588] 1
Arp2/3 complex binding [GO:0071933] 1
phosphatidylcholine flippase activity [GO:0140345] 1
voltage-gated anion channel activity [GO:0008308] 1
sequence-specific double-stranded DNA binding [GO:1990837] 1
methionyl-tRNA formyltransferase activity [GO:0004479] 1
molybdopterin molybdotransferase activity [GO:0061599] 1
ubiquitin conjugating enzyme binding [GO:0031624] 1
UDP-glucose 4-epimerase activity [GO:0003978] 1
tRNA (adenine-N1-)-methyltransferase activity [GO:0016429] 1
saccharopine dehydrogenase (NAD+	L-lysine-forming) activity [GO:0004754] 1
nicotinate phosphoribosyltransferase activity [GO:0004516] 1
carbon-sulfur lyase activity [GO:0016846] 1
tRNA methyltransferase activity [GO:0008175] 1
dUTP diphosphatase activity [GO:0004170] 1
inositol hexakisphosphate 1-kinase activity [GO:0052723] 1
5-aminolevulinate synthase activity [GO:0003870] 1
imidazoleglycerol-phosphate synthase activity [GO:0000107] 1
chitobiosyldiphosphodolichol beta-mannosyltransferase activity [GO:0004578] 1
nicotinamide riboside hydrolase activity [GO:0070635] 1
isopentenyl-diphosphate delta-isomerase activity [GO:0004452] 1
(S)-2-(5-amino-1-(5-phospho-D-ribosyl)imidazole-4-carboxamido)succinate AMP-lyase (fumarate-forming) activity [GO:0070626] 1
dihydrolipoyllysine-residue succinyltransferase activity [GO:0004149] 1
acetyl-CoA [GO:0004042] 1
cation binding [GO:0043169] 1
calcium-dependent phospholipid binding [GO:0005544] 1
phosphoribosylanthranilate isomerase activity [GO:0004640] 1
manganese ion transmembrane transporter activity [GO:0005384] 1
biotin carboxylase activity [GO:0004075] 1
imidazoleglycerol-phosphate dehydratase activity [GO:0004424] 1
pyrroline-5-carboxylate reductase activity [GO:0004735] 1
double-stranded telomeric DNA binding [GO:0003691] 1
tryptophan synthase activity [GO:0004834] 1
18S rRNA (adenine(1779)-N(6)/adenine(1780)-N(6))-dimethyltransferase activity [GO:0052909] 1
CDP-diacylglycerol-glycerol-3-phosphate 3-phosphatidyltransferase activity [GO:0008444] 1
alpha	alpha-trehalase activity [GO:0004555] 1
SUMO activating enzyme activity [GO:0019948] 1
inositol-1	4-bisphosphate 1-phosphatase activity [GO:0004441] 1
glycerone kinase activity [GO:0004371] 1
biotin binding [GO:0009374] 1
hydroxyisourate hydrolase activity [GO:0033971] 1
GDP-Man [GO:0004377] 1
glutamate-cysteine ligase catalytic subunit binding [GO:0035226] 1
ceramidase activity [GO:0102121] 1
CTP synthase activity [GO:0003883] 1
dol-P-Man [GO:0052926] 1
RNA polymerase I general transcription initiation factor activity [GO:0001181] 1
alanine-tRNA ligase activity [GO:0004813] 1
UMP kinase activity [GO:0033862] 1
pyridoxamine-phosphate oxidase activity [GO:0004733] 1
pantoate-beta-alanine ligase activity [GO:0004592] 1
Atg8 activating enzyme activity [GO:0019779] 1
proline dehydrogenase activity [GO:0004657] 1
N-acylsphingosine amidohydrolase activity [GO:0017040] 1
transferase activity	transferring acyl groups	acyl groups converted into alkyl on transfer [GO:0046912] 1
mannokinase activity [GO:0019158] 1
mRNA guanylyltransferase activity [GO:0004484] 1
hypoxanthine phosphoribosyltransferase activity [GO:0004422] 1
2-amino-4-hydroxy-6-hydroxymethyldihydropteridine diphosphokinase activity [GO:0003848] 1
glutathione binding [GO:0043295] 1
myosin binding [GO:0017022] 1
guanylate kinase activity [GO:0004385] 1
transferase activity	transferring pentosyl groups [GO:0016763] 1
[acyl-carrier-protein] S-malonyltransferase activity [GO:0004314] 1
dihydroceramide glucosyltransferase activity [GO:0102769] 1
phosphoribosylaminoimidazolecarboxamide formyltransferase activity [GO:0004643] 1
glycine transmembrane transporter activity [GO:0015187] 1
phosphoribosylformylglycinamidine cyclo-ligase activity [GO:0004641] 1
lysine-tRNA ligase activity [GO:0004824] 1
phosphoadenylyl-sulfate reductase (thioredoxin) activity [GO:0004604] 1
glycogen (starch) synthase activity [GO:0004373] 1
four-way junction helicase activity [GO:0009378] 1
glutathione synthase activity [GO:0004363] 1
porphobilinogen synthase activity [GO:0004655] 1
deaminase activity [GO:0019239] 1
palmitoyl-(protein) hydrolase activity [GO:0008474] 1
glucokinase activity [GO:0004340] 1
inositol hexakisphosphate 5-kinase activity [GO:0000832] 1
3-demethylubiquinone-9 3-O-methyltransferase activity [GO:0008689] 1
ceramide glucosyltransferase activity [GO:0008120] 1
S-(hydroxymethyl)glutathione dehydrogenase NADP activity [GO:0106321] 1
phosphatidylinositol-3-phosphatase activity [GO:0004438] 1
5-methyltetrahydropteroyltriglutamate-homocysteine S-methyltransferase activity [GO:0003871] 1
calcium-dependent protein serine/threonine phosphatase regulator activity [GO:0008597] 1
potassium channel activity [GO:0005267] 1
homoisocitrate dehydrogenase activity [GO:0047046] 1
methionine-R-sulfoxide reductase activity [GO:0070191] 1
peroxisome matrix targeting signal-2 binding [GO:0005053] 1
homocitrate synthase activity [GO:0004410] 1
transposase activity [GO:0004803] 1
general transcription initiation factor activity [GO:0140223] 1
protein serine/threonine phosphatase inhibitor activity [GO:0004865] 1
AMP deaminase activity [GO:0003876] 1
calmodulin-dependent protein phosphatase activity [GO:0033192] 1
phosphatidylinositol-4-phosphate binding [GO:0070273] 1
beta-1	4-mannosylglycoprotein 4-beta-N-acetylglucosaminyltransferase activity [GO:0003830] 1
cytoskeletal regulatory protein binding [GO:0005519] 1
nicotinamide-nucleotide adenylyltransferase activity [GO:0000309] 1
P-P-bond-hydrolysis-driven protein transmembrane transporter activity [GO:0015450] 1
protein farnesyltransferase activity [GO:0004660] 1
linoleate 8R-lipoxygenase activity [GO:0052878] 1
phosphodiesterase I activity [GO:0004528] 1
tripeptidyl-peptidase activity [GO:0008240] 1
protein domain specific binding [GO:0019904] 1
second spliceosomal transesterification activity [GO:0000386] 1
diphthine-ammonia ligase activity [GO:0017178] 1
nuclear localization sequence binding [GO:0008139] 1
alpha-1	6-mannosyltransferase activity [GO:0000009] 1
Rab GDP-dissociation inhibitor activity [GO:0005093] 1
acetolactate synthase regulator activity [GO:1990610] 1
glutathione peroxidase activity [GO:0004602] 1
1-phosphatidylinositol-3-kinase activity [GO:0016303] 1
U5 snRNA binding [GO:0030623] 1
uroporphyrinogen decarboxylase activity [GO:0004853] 1
1	4-alpha-glucan branching enzyme activity [GO:0003844] 1
glucose-6-phosphate dehydrogenase activity [GO:0004345] 1
NAD+ synthase (glutamine-hydrolyzing) activity [GO:0003952] 1
amidophosphoribosyltransferase activity [GO:0004044] 1
glyoxalase III activity [GO:0019172] 1
4-amino-4-deoxychorismate synthase activity [GO:0046820] 1
3-hydroxy-lignoceroyl-CoA dehydratase activity [GO:0102345] 1
sterol binding [GO:0032934] 1
adenosine kinase activity [GO:0004001] 1
hydroxymethylglutaryl-CoA lyase activity [GO:0004419] 1
glutamate-cysteine ligase activity [GO:0004357] 1
UDP-glucose [GO:0008108] 1
dolichyl-diphosphooligosaccharide-protein glycotransferase activity [GO:0004579] 1
2-octoprenyl-3-methyl-6-methoxy-1	4-benzoquinone hydroxylase activity [GO:0008682] 1
SH3 domain binding [GO:0017124] 1
GDP-Man [GO:0004378] 1
5-amino-4-imidazole carboxylate lyase activity [GO:0043727] 1
ATP-dependent microtubule motor activity	minus-end-directed [GO:0008569] 1
5'-3' exonuclease activity [GO:0008409] 1
single-stranded DNA endodeoxyribonuclease activity [GO:0000014] 1
very-long-chain 3-ketoacyl-CoA synthase activity [GO:0102756] 1
cardiolipin binding [GO:1901612] 1
sulfate adenylyltransferase (ATP) activity [GO:0004781] 1
NAD+ ADP-ribosyltransferase activity [GO:0003950] 1
indole-3-glycerol-phosphate synthase activity [GO:0004425] 1
flavin-linked sulfhydryl oxidase activity [GO:0016971] 1
inositol-1	3	4	5	6-pentakisphosphate kinase activity [GO:0000827] 1
chorismate synthase activity [GO:0004107] 1
sphingolipid delta-4 desaturase activity [GO:0042284] 1
ATP adenylyltransferase activity [GO:0003877] 1
ribonucleoside-diphosphate reductase activity	thioredoxin disulfide as acceptor [GO:0004748] 1
ketol-acid reductoisomerase activity [GO:0004455] 1
UTP [GO:0003983] 1
glucan 1	4-alpha-glucosidase activity [GO:0004339] 1
3-oxo-arachidoyl-CoA synthase activity [GO:0102336] 1
glutamate dehydrogenase (NADP+) activity [GO:0004354] 1
exonuclease activity [GO:0004527] 1
asparaginyl-tRNA synthase (glutamine-hydrolyzing) activity [GO:0050566] 1
mitochondrion targeting sequence binding [GO:0030943] 1
asparaginase activity [GO:0004067] 1
GTP cyclohydrolase II activity [GO:0003935] 1
endoplasmic reticulum signal peptide binding [GO:0030942] 1
mRNA (guanine-N7-)-methyltransferase activity [GO:0004482] 1
adenosylmethionine decarboxylase activity [GO:0004014] 1
ligase activity	forming carbon-nitrogen bonds [GO:0016879] 1
tRNA guanylyltransferase activity [GO:0008193] 1
glutamate-ammonia ligase activity [GO:0004356] 1
long-chain fatty acid transporter activity [GO:0005324] 1
galactokinase activity [GO:0004335] 1
GMP synthase (glutamine-hydrolyzing) activity [GO:0003922] 1
1-alkyl-2-acetylglycerophosphocholine esterase activity [GO:0003847] 1
m7G(5')pppN diphosphatase activity [GO:0050072] 1
kynureninase activity [GO:0030429] 1
protein phosphatase binding [GO:0019903] 1
3-oxoacyl-[acyl-carrier-protein] reductase (NADPH) activity [GO:0004316] 1
sedoheptulose-7-phosphate [GO:0004801] 1
zinc ion transmembrane transporter activity [GO:0005385] 1
dol-P-Man [GO:0052918] 1
delta14-sterol reductase activity [GO:0050613] 1
homoaconitate hydratase activity [GO:0004409] 1
homoserine O-acetyltransferase activity [GO:0004414] 1
inorganic anion exchanger activity [GO:0005452] 1
DNA polymerase processivity factor activity [GO:0030337] 1
5'-3' exoribonuclease activity [GO:0004534] 1
hydrolase activity	acting on carbon-nitrogen (but not peptide) bonds	in linear amides [GO:0016811] 1
acetyl-CoA transmembrane transporter activity [GO:0008521] 1
pre-mRNA binding [GO:0036002] 1
rRNA (guanine) methyltransferase activity [GO:0016435] 1
GTP 3'	8'-cyclase activity [GO:0061798] 1
polyphosphate kinase activity [GO:0008976] 1
2	3-bisphosphoglycerate-dependent phosphoglycerate mutase activity [GO:0046538] 1
dihydroorotase activity [GO:0004151] 1
ATPase inhibitor activity [GO:0042030] 1
fructose 6-phosphate aldolase activity [GO:0097023] 1
N(6)-L-threonylcarbamoyladenine synthase activity [GO:0061711] 1
carbohydrate derivative binding [GO:0097367] 1
ureidoglycolate hydrolase activity [GO:0004848] 1
Rho GDP-dissociation inhibitor activity [GO:0005094] 1
adenosylhomocysteinase activity [GO:0004013] 1
protoheme IX farnesyltransferase activity [GO:0008495] 1
gamma-glutamylcyclotransferase activity [GO:0003839] 1
lysozyme activity [GO:0003796] 1
endopeptidase activity [GO:0004175] 1
3-oxo-cerotoyl-CoA reductase activity [GO:0102342] 1
histone methyltransferase activity (H3-K36 specific) [GO:0046975] 1
dephospho-CoA kinase activity [GO:0004140] 1
primary amine oxidase activity [GO:0008131] 1
