# Supplementary material for: Draft genome sequencing of Tilletia caries inciting common bunt of wheat provides pathogenicity-related genes
Source: Front Microbiol. 2023 Nov 15;14:1283613. doi: 10.3389/fmicb.2023.1283613 (PMC10684912; doi:10.3389/fmicb.2023.1283613)
Supplement: Supplementary file 4 [file Table_4.xls]

## Sheet: Signal P 5.0
	# SignalP-5.0
	# SignalP-5.0	Organism: euk	Timestamp: 20220321174804
	# ID	Prediction	SP(Sec/SPI)	OTHER	CS Position
	contig_14.g1.t1	OTHER	0.001914	0.998086
	contig_14.g2.t1	OTHER	0.004314	0.995686
	contig_14.g3.t1	OTHER	0.000469	0.999531
	contig_14.g4.t1	OTHER	0.001979	0.998021
	contig_14.g5.t1	OTHER	0.002292	0.997708
	contig_14.g6.t1	SP(Sec/SPI)	0.998627	0.001373	CS pos: 25-26. TSA-QR. Pr: 0.7817
	contig_14.g7.t1	OTHER	0.001668	0.998332
	contig_14.g8.t1	OTHER	0.002078	0.997922
	contig_14.g9.t1	OTHER	0.000414	0.999586
	contig_14.g10.t1	OTHER	0.001353	0.998647
	contig_14.g11.t1	OTHER	0.009873	0.990127
	contig_14.g12.t1	OTHER	0.063596	0.936404
	contig_14.g13.t1	OTHER	0.000617	0.999383
	contig_14.g14.t1	OTHER	0.002455	0.997545
	contig_14.g15.t1	OTHER	0.000883	0.999117
	contig_14.g16.t1	OTHER	0.025117	0.974883
	contig_14.g17.t1	OTHER	0.001622	0.998378
	contig_14.g18.t1	OTHER	0.000481	0.999519
	contig_14.g19.t1	OTHER	0.000752	0.999248
	contig_14.g20.t1	OTHER	0.000155	0.999845
	contig_14.g21.t1	OTHER	0.000885	0.999115
	contig_14.g22.t1	OTHER	0.000913	0.999087
	contig_14.g23.t1	OTHER	0.25078	0.74922
	contig_14.g24.t1	OTHER	0.0004	0.9996
	contig_14.g25.t1	OTHER	0.002365	0.997635
	contig_14.g26.t1	OTHER	0.000797	0.999203
	contig_14.g27.t1	OTHER	0.088783	0.911217
	contig_14.g28.t1	OTHER	0.001117	0.998883
	contig_14.g29.t1	OTHER	0.004837	0.995163
	contig_14.g30.t1	OTHER	0.002697	0.997303
	contig_14.g31.t1	OTHER	0.000339	0.999661
	contig_14.g32.t1	OTHER	0.001454	0.998546
	contig_14.g33.t1	OTHER	0.002857	0.997143
	contig_14.g34.t1	OTHER	0.480413	0.519587
	contig_14.g35.t1	OTHER	0.003499	0.996501
	contig_14.g36.t1	OTHER	0.000237	0.999763
	contig_14.g37.t1	OTHER	0.003155	0.996845
	contig_14.g38.t1	OTHER	0.001012	0.998988
	contig_14.g39.t1	OTHER	0.053179	0.946821
	contig_14.g40.t1	OTHER	0.003389	0.996611
	contig_14.g41.t1	OTHER	0.000692	0.999308
	contig_14.g42.t1	OTHER	0.002543	0.997457
	contig_14.g43.t1	OTHER	0.00097	0.99903
	contig_14.g44.t1	OTHER	0.002184	0.997816
	contig_14.g45.t1	SP(Sec/SPI)	0.947963	0.052037	CS pos: 24-25. TSA-AI. Pr: 0.6139
	contig_14.g46.t1	SP(Sec/SPI)	0.601943	0.398057	CS pos: 22-23. FLA-VR. Pr: 0.3486
	contig_14.g47.t1	OTHER	0.003012	0.996988
	contig_14.g48.t1	SP(Sec/SPI)	0.997929	0.002071	CS pos: 20-21. ACA-AT. Pr: 0.6454
	contig_14.g49.t1	SP(Sec/SPI)	0.998234	0.001766	CS pos: 22-23. AEA-NV. Pr: 0.5213
	contig_14.g50.t1	OTHER	0.000908	0.999092
	contig_14.g51.t1	OTHER	0.022282	0.977718
	contig_14.g52.t1	OTHER	0.002187	0.997813
	contig_14.g53.t1	SP(Sec/SPI)	0.511293	0.488707	CS pos: 22-23. ASS-QR. Pr: 0.1809
	contig_14.g54.t1	OTHER	0.000779	0.999221
	contig_14.g55.t1	OTHER	0.004312	0.995688
	contig_14.g56.t1	OTHER	0.00306	0.99694
	contig_14.g57.t1	OTHER	0.000634	0.999366
	contig_14.g58.t1	OTHER	0.025715	0.974285
	contig_14.g59.t1	OTHER	0.001029	0.998971
	contig_14.g60.t1	OTHER	0.001162	0.998838
	contig_14.g61.t1	OTHER	0.000984	0.999016
	contig_14.g62.t1	OTHER	0.001124	0.998876
	contig_14.g63.t1	OTHER	0.00102	0.99898
	contig_14.g64.t1	OTHER	0.001323	0.998677
	contig_14.g65.t1	OTHER	0.003736	0.996264
	contig_14.g66.t1	OTHER	0.001392	0.998608
	contig_14.g67.t1	SP(Sec/SPI)	0.994261	0.005739	CS pos: 21-22. VTA-IV. Pr: 0.5384
	contig_14.g68.t1	OTHER	0.003969	0.996031
	contig_14.g69.t1	OTHER	0.115639	0.884361
	contig_14.g70.t1	OTHER	0.002713	0.997287
	contig_14.g71.t1	OTHER	0.112506	0.887494
	contig_14.g72.t1	OTHER	0.001388	0.998612
	contig_14.g73.t1	OTHER	0.000367	0.999633
	contig_14.g74.t1	OTHER	0.002506	0.997494
	contig_14.g75.t1	OTHER	0.003432	0.996568
	contig_14.g76.t1	OTHER	0.001776	0.998224
	contig_14.g77.t1	OTHER	0.000204	0.999796
	contig_14.g78.t1	OTHER	0.160393	0.839607
	contig_14.g79.t1	SP(Sec/SPI)	0.996245	0.003755	CS pos: 20-21. ACA-AF. Pr: 0.4692
	contig_14.g80.t1	OTHER	0.00148	0.99852
	contig_14.g81.t1	OTHER	0.000232	0.999768
	contig_14.g82.t1	OTHER	0.000147	0.999853
	contig_14.g83.t1	OTHER	0.002486	0.997514
	contig_14.g84.t1	OTHER	0.003252	0.996748
	contig_14.g85.t1	OTHER	0.002581	0.997419
	contig_14.g86.t1	OTHER	0.001857	0.998143
	contig_14.g87.t1	OTHER	0.000508	0.999492
	contig_14.g88.t1	OTHER	0.022269	0.977731
	contig_14.g89.t1	OTHER	0.001052	0.998948
	contig_14.g90.t1	OTHER	0.000244	0.999756
	contig_14.g91.t1	OTHER	0.001147	0.998853
	contig_14.g92.t1	OTHER	0.003377	0.996623
	contig_14.g93.t1	OTHER	0.118019	0.881981
	contig_14.g94.t1	OTHER	0.000836	0.999164
	contig_14.g95.t1	OTHER	0.01168	0.98832
	contig_14.g96.t1	SP(Sec/SPI)	0.979001	0.020999	CS pos: 22-23. VLA-AS. Pr: 0.6466
	contig_14.g97.t1	OTHER	0.001152	0.998848
	contig_14.g98.t1	OTHER	0.000422	0.999578
	contig_14.g99.t1	OTHER	0.001654	0.998346
	contig_14.g100.t1	OTHER	0.001698	0.998302
	contig_14.g101.t1	OTHER	0.001112	0.998888
	contig_14.g102.t1	OTHER	0.001499	0.998501
	contig_14.g103.t1	OTHER	0.005356	0.994644
	contig_14.g104.t1	OTHER	0.000941	0.999059
	contig_14.g105.t1	OTHER	0.001153	0.998847
	contig_14.g106.t1	OTHER	0.001087	0.998913
	contig_14.g107.t1	OTHER	0.002483	0.997517
	contig_14.g108.t1	OTHER	0.038471	0.961529
	contig_14.g109.t1	OTHER	0.001434	0.998566
	contig_14.g110.t1	OTHER	0.012597	0.987403
	contig_14.g111.t1	OTHER	0.001088	0.998912
	contig_14.g112.t1	OTHER	0.000732	0.999268
	contig_14.g113.t1	OTHER	0.001098	0.998902
	contig_14.g114.t1	OTHER	0.000297	0.999703
	contig_14.g115.t1	OTHER	0.00141	0.99859
	contig_14.g116.t1	OTHER	0.003049	0.996951
	contig_14.g117.t1	OTHER	0.255915	0.744085
	contig_14.g118.t1	OTHER	0.001653	0.998347
	contig_14.g119.t1	OTHER	0.000721	0.999279
	contig_14.g120.t1	SP(Sec/SPI)	0.980912	0.019088	CS pos: 18-19. ASA-TF. Pr: 0.5252
	contig_14.g121.t1	SP(Sec/SPI)	0.997502	0.002498	CS pos: 20-21. ASA-AF. Pr: 0.7948
	contig_14.g122.t1	OTHER	0.001611	0.998389
	contig_14.g123.t1	OTHER	0.01335	0.98665
	contig_14.g124.t1	OTHER	0.001106	0.998894
	contig_14.g125.t1	OTHER	0.002185	0.997815
	contig_14.g126.t1	OTHER	0.001235	0.998765
	contig_14.g127.t1	OTHER	0.002642	0.997358
	contig_14.g128.t1	OTHER	0.003543	0.996457
	contig_14.g129.t1	OTHER	0.00071	0.99929
	contig_14.g130.t1	OTHER	0.001531	0.998469
	contig_14.g131.t1	OTHER	0.001254	0.998746
	contig_14.g132.t1	OTHER	0.001525	0.998475
	contig_14.g133.t1	OTHER	0.000958	0.999042
	contig_14.g134.t1	OTHER	0.000763	0.999237
	contig_14.g135.t1	OTHER	0.000267	0.999733
	contig_14.g136.t1	OTHER	0.000247	0.999753
	contig_14.g137.t1	OTHER	0.000399	0.999601
	contig_14.g138.t1	OTHER	0.003636	0.996364
	contig_14.g139.t1	OTHER	0.001185	0.998815
	contig_14.g140.t1	OTHER	0.000335	0.999665
	contig_14.g141.t1	OTHER	0.004073	0.995927
	contig_14.g142.t1	OTHER	0.000773	0.999227
	contig_14.g143.t1	OTHER	0.001683	0.998317
	contig_14.g144.t1	OTHER	0.002172	0.997828
	contig_14.g145.t1	OTHER	0.00074	0.99926
	contig_14.g146.t1	OTHER	0.000397	0.999603
	contig_14.g147.t1	OTHER	0.000575	0.999425
	contig_14.g148.t1	OTHER	0.003211	0.996789
	contig_14.g149.t1	OTHER	0.004769	0.995231
	contig_14.g150.t1	OTHER	0.003315	0.996685
	contig_14.g151.t1	OTHER	0.001929	0.998071
	contig_14.g152.t1	OTHER	0.000807	0.999193
	contig_14.g153.t1	OTHER	0.000194	0.999806
	contig_14.g154.t1	OTHER	0.383951	0.616049
	contig_14.g155.t1	OTHER	0.006002	0.993998
	contig_14.g156.t1	OTHER	0.000782	0.999218
	contig_14.g157.t1	OTHER	0.122918	0.877082
	contig_14.g158.t1	OTHER	0.006769	0.993231
	contig_14.g159.t1	OTHER	0.008893	0.991107
	contig_14.g160.t1	OTHER	0.043516	0.956484
	contig_14.g161.t1	OTHER	0.000389	0.999611
	contig_14.g162.t1	OTHER	0.000946	0.999054
	contig_14.g163.t1	OTHER	0.002941	0.997059
	contig_14.g164.t1	OTHER	0.001646	0.998354
	contig_14.g165.t1	OTHER	0.002481	0.997519
	contig_14.g166.t1	OTHER	0.262695	0.737305
	contig_14.g167.t1	OTHER	0.000781	0.999219
	contig_14.g168.t1	OTHER	0.001318	0.998682
	contig_14.g169.t1	OTHER	0.004149	0.995851
	contig_14.g170.t1	OTHER	0.00118	0.99882
	contig_14.g171.t1	OTHER	0.00117	0.99883
	contig_14.g172.t1	OTHER	0.000722	0.999278
	contig_14.g173.t1	OTHER	0.002219	0.997781
	contig_14.g174.t1	OTHER	0.001442	0.998558
	contig_14.g175.t1	OTHER	0.001202	0.998798
	contig_14.g176.t1	OTHER	0.001441	0.998559
	contig_14.g177.t1	OTHER	0.002692	0.997308
	contig_14.g178.t1	OTHER	0.000438	0.999562
	contig_14.g179.t1	OTHER	0.002388	0.997612
	contig_14.g180.t1	OTHER	0.000713	0.999287
	contig_14.g181.t1	OTHER	0.000525	0.999475
	contig_14.g182.t1	OTHER	0.002986	0.997014
	contig_14.g183.t1	OTHER	0.000327	0.999673
	contig_14.g184.t1	OTHER	0.004071	0.995929
	contig_14.g185.t1	OTHER	0.003561	0.996439
	contig_14.g186.t1	OTHER	0.000344	0.999656
	contig_14.g187.t1	OTHER	0.000751	0.999249
	contig_14.g188.t1	OTHER	0.002217	0.997783
	contig_14.g189.t1	OTHER	0.001618	0.998382
	contig_14.g190.t1	OTHER	0.000428	0.999572
	contig_14.g191.t1	OTHER	0.000558	0.999442
	contig_14.g192.t1	OTHER	0.004648	0.995352
	contig_14.g193.t1	SP(Sec/SPI)	0.980886	0.019114	CS pos: 22-23. ATA-SI. Pr: 0.5242
	contig_14.g194.t1	OTHER	0.00274	0.99726
	contig_14.g195.t1	OTHER	0.001445	0.998555
	contig_14.g196.t1	OTHER	0.000479	0.999521
	contig_14.g197.t1	OTHER	0.00102	0.99898
	contig_14.g198.t1	OTHER	0.002701	0.997299
	contig_14.g199.t1	OTHER	0.131191	0.868809
	contig_14.g200.t1	OTHER	0.000807	0.999193
	contig_14.g201.t1	OTHER	0.005692	0.994308
	contig_14.g202.t1	OTHER	0.000802	0.999198
	contig_14.g203.t1	OTHER	0.000982	0.999018
	contig_14.g204.t1	OTHER	0.001567	0.998433
	contig_14.g205.t1	OTHER	0.085343	0.914657
	contig_14.g206.t1	OTHER	0.001167	0.998833
	contig_14.g207.t1	OTHER	0.000943	0.999057
	contig_14.g208.t1	SP(Sec/SPI)	0.943526	0.056474	CS pos: 21-22. AVA-AS. Pr: 0.4843
	contig_14.g209.t1	OTHER	0.000542	0.999458
	contig_14.g210.t1	OTHER	0.000311	0.999689
	contig_14.g211.t1	OTHER	0.003697	0.996303
	contig_14.g212.t1	OTHER	0.00512	0.99488
	contig_14.g213.t1	OTHER	0.002228	0.997772
	contig_14.g214.t1	OTHER	0.010098	0.989902
	contig_14.g215.t1	OTHER	0.00297	0.99703
	contig_14.g216.t1	OTHER	0.000582	0.999418
	contig_14.g217.t1	OTHER	0.000599	0.999401
	contig_14.g218.t1	OTHER	0.004307	0.995693
	contig_14.g219.t1	OTHER	0.003665	0.996335
	contig_14.g220.t1	OTHER	0.001795	0.998205
	contig_14.g221.t1	OTHER	0.000416	0.999584
	contig_14.g222.t1	OTHER	0.000533	0.999467
	contig_14.g223.t1	OTHER	0.000205	0.999795
	contig_14.g224.t1	OTHER	0.000725	0.999275
	contig_14.g225.t1	OTHER	0.000562	0.999438
	contig_14.g226.t1	OTHER	0.019309	0.980691
	contig_14.g227.t1	OTHER	0.000184	0.999816
	contig_14.g228.t1	OTHER	0.00072	0.99928
	contig_14.g229.t1	OTHER	0.003009	0.996991
	contig_14.g230.t1	OTHER	0.000476	0.999524
	contig_14.g231.t1	OTHER	0.001049	0.998951
	contig_14.g232.t1	OTHER	0.013356	0.986644
	contig_14.g233.t1	OTHER	0.000768	0.999232
	contig_14.g234.t1	OTHER	0.004402	0.995598
	contig_14.g235.t1	OTHER	0.001181	0.998819
	contig_14.g236.t1	OTHER	0.000547	0.999453
	contig_14.g237.t1	OTHER	0.000569	0.999431
	contig_14.g238.t1	OTHER	0.001423	0.998577
	contig_14.g239.t1	OTHER	0.002379	0.997621
	contig_14.g240.t1	OTHER	0.001142	0.998858
	contig_14.g241.t1	OTHER	0.006675	0.993325
	contig_14.g242.t1	OTHER	0.004159	0.995841
	contig_14.g243.t1	OTHER	0.000526	0.999474
	contig_14.g244.t1	OTHER	0.001804	0.998196
	contig_14.g245.t1	OTHER	0.408676	0.591324
	contig_14.g246.t1	OTHER	0.000186	0.999814
	contig_14.g247.t1	OTHER	0.000376	0.999624
	contig_14.g248.t1	OTHER	0.000393	0.999607
	contig_14.g249.t1	OTHER	0.001257	0.998743
	contig_14.g250.t1	OTHER	0.05337	0.94663
	contig_14.g251.t1	SP(Sec/SPI)	0.966262	0.033738	CS pos: 20-21. ASA-IP. Pr: 0.8279
	contig_14.g252.t1	SP(Sec/SPI)	0.966262	0.033738	CS pos: 20-21. ASA-IP. Pr: 0.8279
	contig_14.g253.t1	OTHER	0.006523	0.993477
	contig_14.g254.t1	OTHER	0.001693	0.998307
	contig_14.g255.t1	OTHER	0.001778	0.998222
	contig_14.g256.t1	OTHER	0.00295	0.99705
	contig_14.g257.t1	OTHER	0.001208	0.998792
	contig_14.g258.t1	OTHER	0.000612	0.999388
	contig_14.g259.t1	OTHER	0.003102	0.996898
	contig_14.g260.t1	OTHER	0.000243	0.999757
	contig_14.g261.t1	OTHER	0.001154	0.998846
	contig_14.g262.t1	OTHER	0.000633	0.999367
	contig_14.g263.t1	OTHER	0.002609	0.997391
	contig_14.g264.t1	OTHER	0.001097	0.998903
	contig_14.g265.t1	OTHER	0.001708	0.998292
	contig_14.g266.t1	OTHER	0.007231	0.992769
	contig_14.g267.t1	OTHER	0.002234	0.997766
	contig_14.g268.t1	OTHER	0.001437	0.998563
	contig_14.g269.t1	OTHER	0.000655	0.999345
	contig_14.g270.t1	OTHER	0.000318	0.999682
	contig_14.g271.t1	OTHER	0.00066	0.99934
	contig_14.g272.t1	OTHER	0.001343	0.998657
	contig_14.g273.t1	OTHER	0.0009	0.9991
	contig_14.g274.t1	OTHER	0.00103	0.99897
	contig_14.g275.t1	OTHER	0.002188	0.997812
	contig_14.g276.t1	OTHER	0.0005	0.9995
	contig_14.g277.t1	OTHER	0.007954	0.992046
	contig_14.g278.t1	OTHER	0.000718	0.999282
	contig_14.g279.t1	OTHER	0.001488	0.998512
	contig_14.g280.t1	OTHER	0.001554	0.998446
	contig_14.g281.t1	OTHER	0.00755	0.99245
	contig_14.g282.t1	OTHER	0.000183	0.999817
	contig_14.g283.t1	OTHER	0.003529	0.996471
	contig_14.g284.t1	OTHER	0.00198	0.99802
	contig_14.g285.t1	SP(Sec/SPI)	0.997047	0.002953	CS pos: 20-21. VQA-DA. Pr: 0.6616
	contig_14.g286.t1	OTHER	0.002266	0.997734
	contig_14.g287.t1	OTHER	0.002266	0.997734
	contig_14.g288.t1	OTHER	0.002266	0.997734
	contig_14.g289.t1	OTHER	0.001287	0.998713
	contig_14.g290.t1	OTHER	0.000771	0.999229
	contig_14.g291.t1	OTHER	0.001512	0.998488
	contig_14.g292.t1	OTHER	0.007449	0.992551
	contig_14.g293.t1	OTHER	0.001639	0.998361
	contig_14.g294.t1	OTHER	0.000982	0.999018
	contig_14.g295.t1	OTHER	0.000783	0.999217
	contig_14.g296.t1	OTHER	0.000318	0.999682
	contig_14.g297.t1	OTHER	0.002485	0.997515
	contig_14.g298.t1	OTHER	0.005452	0.994548
	contig_14.g299.t1	OTHER	0.001038	0.998962
	contig_14.g300.t1	OTHER	0.001084	0.998916
	contig_14.g301.t1	OTHER	0.000784	0.999216
	contig_14.g302.t1	OTHER	0.001224	0.998776
	contig_14.g303.t1	OTHER	0.009033	0.990967
	contig_14.g304.t1	OTHER	0.000534	0.999466
	contig_14.g305.t1	OTHER	0.000674	0.999326
	contig_14.g306.t1	OTHER	0.002835	0.997165
	contig_14.g307.t1	OTHER	0.014866	0.985134
	contig_14.g308.t1	OTHER	0.000575	0.999425
	contig_14.g309.t1	OTHER	0.003991	0.996009
	contig_14.g310.t1	OTHER	0.000338	0.999662
	contig_14.g311.t1	OTHER	0.001023	0.998977
	contig_14.g312.t1	OTHER	0.001202	0.998798
	contig_14.g313.t1	OTHER	0.001067	0.998933
	contig_14.g314.t1	OTHER	0.001633	0.998367
	contig_14.g315.t1	OTHER	0.475845	0.524155
	contig_14.g316.t1	OTHER	0.000166	0.999834
	contig_14.g317.t1	OTHER	0.001272	0.998728
	contig_14.g318.t1	OTHER	0.002042	0.997958
	contig_14.g319.t1	OTHER	0.048131	0.951869
	contig_14.g320.t1	OTHER	0.000811	0.999189
	contig_14.g321.t1	OTHER	0.001208	0.998792
	contig_14.g322.t1	OTHER	0.001259	0.998741
	contig_14.g323.t1	OTHER	0.000616	0.999384
	contig_14.g324.t1	OTHER	0.001425	0.998575
	contig_14.g325.t1	OTHER	0.001652	0.998348
	contig_14.g326.t1	OTHER	0.000956	0.999044
	contig_14.g327.t1	OTHER	0.000397	0.999603
	contig_14.g328.t1	OTHER	0.014757	0.985243
	contig_14.g329.t1	OTHER	0.000695	0.999305
	contig_14.g330.t1	OTHER	0.001139	0.998861
	contig_14.g331.t1	OTHER	0.004478	0.995522
	contig_14.g332.t1	OTHER	0.000324	0.999676
	contig_14.g333.t1	OTHER	0.000257	0.999743
	contig_14.g334.t1	OTHER	0.00073	0.99927
	contig_14.g335.t1	OTHER	0.003086	0.996914
	contig_14.g336.t1	OTHER	0.000923	0.999077
	contig_14.g337.t1	OTHER	0.001736	0.998264
	contig_14.g338.t1	OTHER	0.001735	0.998265
	contig_14.g339.t1	OTHER	0.001079	0.998921
	contig_14.g340.t1	OTHER	0.001861	0.998139
	contig_14.g341.t1	OTHER	0.000498	0.999502
	contig_14.g342.t1	OTHER	0.000622	0.999378
	contig_14.g343.t1	OTHER	0.001699	0.998301
	contig_14.g344.t1	OTHER	0.001191	0.998809
	contig_14.g345.t1	OTHER	0.001075	0.998925
	contig_14.g346.t1	OTHER	0.001087	0.998913
	contig_14.g347.t1	OTHER	0.00058	0.99942
	contig_14.g348.t1	OTHER	0.000448	0.999552
	contig_14.g349.t1	OTHER	0.001684	0.998316
	contig_14.g350.t1	OTHER	0.000383	0.999617
	contig_14.g351.t1	OTHER	0.023091	0.976909
	contig_14.g352.t1	OTHER	0.002266	0.997734
	contig_14.g353.t1	OTHER	0.000543	0.999457
	contig_14.g354.t1	OTHER	0.000362	0.999638
	contig_14.g355.t1	OTHER	0.00068	0.99932
	contig_14.g356.t1	OTHER	0.000921	0.999079
	contig_14.g357.t1	OTHER	0.004573	0.995427
	contig_14.g358.t1	OTHER	0.001832	0.998168
	contig_14.g359.t1	OTHER	0.002266	0.997734
	contig_14.g360.t1	OTHER	0.001713	0.998287
	contig_14.g361.t1	OTHER	0.007307	0.992693
	contig_14.g362.t1	OTHER	0.007307	0.992693
	contig_14.g363.t1	OTHER	0.001498	0.998502
	contig_14.g364.t1	OTHER	0.001024	0.998976
	contig_14.g365.t1	OTHER	0.00482	0.99518
	contig_14.g366.t1	OTHER	0.001086	0.998914
	contig_14.g367.t1	OTHER	0.002352	0.997648
	contig_14.g368.t1	OTHER	0.000958	0.999042
	contig_14.g369.t1	OTHER	0.003745	0.996255
	contig_14.g370.t1	OTHER	0.000314	0.999686
	contig_14.g371.t1	OTHER	0.000905	0.999095
	contig_14.g372.t1	OTHER	0.019475	0.980525
	contig_14.g373.t1	OTHER	0.001574	0.998426
	contig_14.g374.t1	OTHER	0.002245	0.997755
	contig_14.g375.t1	OTHER	0.008828	0.991172
	contig_14.g376.t1	OTHER	0.043949	0.956051
	contig_14.g377.t1	OTHER	0.002478	0.997522
	contig_14.g378.t1	OTHER	0.000329	0.999671
	contig_14.g379.t1	OTHER	0.001423	0.998577
	contig_14.g380.t1	OTHER	0.001299	0.998701
	contig_14.g381.t1	OTHER	0.000953	0.999047
	contig_14.g382.t1	OTHER	0.036431	0.963569
	contig_14.g383.t1	OTHER	0.00952	0.99048
	contig_14.g384.t1	OTHER	0.007797	0.992203
	contig_14.g385.t1	OTHER	0.001747	0.998253
	contig_14.g386.t1	OTHER	0.001322	0.998678
	contig_14.g387.t1	OTHER	0.001095	0.998905
	contig_14.g388.t1	OTHER	0.001569	0.998431
	contig_14.g389.t1	OTHER	0.001732	0.998268
	contig_14.g390.t1	OTHER	0.002825	0.997175
	contig_14.g391.t1	OTHER	0.017156	0.982844
	contig_14.g392.t1	OTHER	0.001386	0.998614
	contig_14.g393.t1	OTHER	0.001189	0.998811
	contig_14.g394.t1	OTHER	0.001643	0.998357
	contig_14.g395.t1	OTHER	0.001825	0.998175
	contig_14.g396.t1	OTHER	0.015052	0.984948
	contig_14.g397.t1	OTHER	0.001819	0.998181
	contig_14.g398.t1	OTHER	0.001414	0.998586
	contig_14.g399.t1	OTHER	0.001694	0.998306
	contig_14.g400.t1	OTHER	0.004589	0.995411
	contig_14.g401.t1	OTHER	0.001412	0.998588
	contig_14.g402.t1	OTHER	0.001053	0.998947
	contig_14.g403.t1	OTHER	0.001682	0.998318
	contig_14.g404.t1	OTHER	0.001287	0.998713
	contig_14.g405.t1	OTHER	0.005378	0.994622
	contig_14.g406.t1	OTHER	0.000544	0.999456
	contig_14.g407.t1	OTHER	0.000535	0.999465
	contig_14.g408.t1	OTHER	0.001328	0.998672
	contig_14.g409.t1	OTHER	0.000685	0.999315
	contig_14.g410.t1	OTHER	0.041115	0.958885
	contig_14.g411.t1	OTHER	0.000428	0.999572
	contig_14.g412.t1	OTHER	0.003002	0.996998
	contig_14.g413.t1	OTHER	0.00148	0.99852
	contig_14.g414.t1	OTHER	0.002916	0.997084
	contig_14.g415.t1	OTHER	0.001117	0.998883
	contig_14.g416.t1	OTHER	0.001395	0.998605
	contig_14.g417.t1	OTHER	0.037698	0.962302
	contig_14.g418.t1	OTHER	0.001219	0.998781
	contig_14.g419.t1	OTHER	0.001626	0.998374
	contig_14.g420.t1	OTHER	0.002112	0.997888
	contig_14.g421.t1	OTHER	0.002266	0.997734
	contig_14.g422.t1	OTHER	0.001553	0.998447
	contig_14.g423.t1	OTHER	0.022005	0.977995
	contig_14.g424.t1	OTHER	0.003072	0.996928
	contig_14.g425.t1	OTHER	0.002531	0.997469
	contig_14.g426.t1	OTHER	0.007539	0.992461
	contig_14.g427.t1	OTHER	0.00074	0.99926
	contig_14.g428.t1	OTHER	0.003925	0.996075
	contig_14.g429.t1	OTHER	0.001012	0.998988
	contig_14.g430.t1	OTHER	0.000278	0.999722
	contig_14.g431.t1	OTHER	0.000321	0.999679
	contig_14.g432.t1	OTHER	0.000274	0.999726
	contig_14.g433.t1	OTHER	0.007762	0.992238
	contig_14.g434.t1	OTHER	0.004251	0.995749
	contig_14.g435.t1	OTHER	0.0005	0.9995
	contig_14.g436.t1	OTHER	0.006618	0.993382
	contig_14.g437.t1	OTHER	0.080847	0.919153
	contig_14.g438.t1	OTHER	0.000721	0.999279
	contig_14.g439.t1	OTHER	0.002568	0.997432
	contig_14.g440.t1	OTHER	0.108125	0.891875
	contig_14.g441.t1	OTHER	0.001671	0.998329
	contig_14.g442.t1	OTHER	0.000494	0.999506
	contig_14.g443.t1	OTHER	0.001259	0.998741
	contig_14.g444.t1	OTHER	0.000824	0.999176
	contig_14.g445.t1	OTHER	0.002597	0.997403
	contig_14.g446.t1	OTHER	0.001073	0.998927
	contig_14.g447.t1	OTHER	0.000928	0.999072
	contig_14.g448.t1	OTHER	0.052204	0.947796
	contig_14.g449.t1	OTHER	0.002495	0.997505
	contig_14.g450.t1	OTHER	0.004864	0.995136
	contig_14.g451.t1	OTHER	0.00161	0.99839
	contig_14.g452.t1	OTHER	0.001094	0.998906
	contig_14.g453.t1	OTHER	0.001111	0.998889
	contig_14.g454.t1	OTHER	0.146409	0.853591
	contig_14.g455.t1	OTHER	0.00117	0.99883
	contig_14.g456.t1	OTHER	0.000821	0.999179
	contig_14.g457.t1	SP(Sec/SPI)	0.996329	0.003671	CS pos: 27-28. ANG-LE. Pr: 0.8045
	contig_14.g458.t1	SP(Sec/SPI)	0.781013	0.218987	CS pos: 28-29. ANG-LG. Pr: 0.4167
	contig_14.g459.t1	OTHER	0.000755	0.999245
	contig_14.g460.t1	SP(Sec/SPI)	0.991465	0.008535	CS pos: 24-25. ANG-LE. Pr: 0.6761
	contig_14.g461.t1	OTHER	0.002858	0.997142
	contig_14.g462.t1	OTHER	0.004373	0.995627
	contig_14.g463.t1	SP(Sec/SPI)	0.984764	0.015236	CS pos: 20-21. VSA-RL. Pr: 0.7886
	contig_14.g464.t1	OTHER	0.000701	0.999299
	contig_14.g465.t1	OTHER	0.000782	0.999218
	contig_14.g466.t1	OTHER	0.000652	0.999348
	contig_14.g467.t1	OTHER	0.003024	0.996976
	contig_14.g468.t1	OTHER	0.000294	0.999706
	contig_14.g469.t1	OTHER	0.001371	0.998629
	contig_14.g470.t1	OTHER	0.0057	0.9943
	contig_14.g471.t1	OTHER	0.001541	0.998459
	contig_14.g472.t1	OTHER	0.034794	0.965206
	contig_14.g473.t1	OTHER	0.001043	0.998957
	contig_14.g474.t1	OTHER	0.001352	0.998648
	contig_14.g475.t1	SP(Sec/SPI)	0.997226	0.002774	CS pos: 25-26. ASA-AE. Pr: 0.6794
	contig_14.g476.t1	OTHER	0.008562	0.991438
	contig_14.g477.t1	OTHER	0.002492	0.997508
	contig_14.g478.t1	OTHER	0.003933	0.996067
	contig_14.g479.t1	OTHER	0.005863	0.994137
	contig_14.g480.t1	OTHER	0.001212	0.998788
	contig_14.g481.t1	OTHER	0.000972	0.999028
	contig_14.g482.t1	OTHER	0.205649	0.794351
	contig_14.g483.t1	OTHER	0.002233	0.997767
	contig_14.g484.t1	OTHER	0.005085	0.994915
	contig_14.g485.t1	OTHER	0.000281	0.999719
	contig_14.g486.t1	OTHER	0.00143	0.99857
	contig_14.g487.t1	OTHER	0.033562	0.966438
	contig_14.g488.t1	OTHER	0.000902	0.999098
	contig_14.g489.t1	OTHER	0.0005	0.9995
	contig_14.g490.t1	OTHER	0.002895	0.997105
	contig_14.g491.t1	OTHER	0.000566	0.999434
	contig_14.g492.t1	OTHER	0.005995	0.994005
	contig_14.g493.t1	OTHER	0.000543	0.999457
	contig_14.g494.t1	OTHER	0.000601	0.999399
	contig_14.g495.t1	OTHER	0.000878	0.999122
	contig_14.g496.t1	OTHER	0.001304	0.998696
	contig_14.g497.t1	OTHER	0.004212	0.995788
	contig_14.g498.t1	OTHER	0.004554	0.995446
	contig_14.g499.t1	SP(Sec/SPI)	0.927343	0.072657	CS pos: 24-25. VSA-SP. Pr: 0.6519
	contig_14.g500.t1	OTHER	0.001806	0.998194
	contig_14.g501.t1	OTHER	0.007351	0.992649
	contig_14.g502.t1	OTHER	0.030448	0.969552
	contig_14.g503.t1	OTHER	0.00266	0.99734
	contig_14.g504.t1	OTHER	0.043263	0.956737
	contig_14.g505.t1	OTHER	0.000587	0.999413
	contig_14.g506.t1	OTHER	0.007992	0.992008
	contig_14.g507.t1	SP(Sec/SPI)	0.878691	0.121309	CS pos: 19-20. VAA-SP. Pr: 0.4863
	contig_14.g508.t1	OTHER	0.001541	0.998459
	contig_14.g509.t1	OTHER	0.001028	0.998972
	contig_14.g510.t1	OTHER	0.001977	0.998023
	contig_14.g511.t1	SP(Sec/SPI)	0.986446	0.013554	CS pos: 21-22. AVA-VP. Pr: 0.5247
	contig_14.g512.t1	OTHER	0.001641	0.998359
	contig_14.g513.t1	OTHER	0.001176	0.998824
	contig_14.g514.t1	OTHER	0.192464	0.807536
	contig_14.g515.t1	OTHER	0.000445	0.999555
	contig_14.g516.t1	OTHER	0.001388	0.998612
	contig_14.g517.t1	OTHER	0.002692	0.997308
	contig_14.g518.t1	OTHER	0.000572	0.999428
	contig_14.g519.t1	OTHER	0.004527	0.995473
	contig_14.g520.t1	OTHER	0.000539	0.999461
	contig_14.g521.t1	OTHER	0.000986	0.999014
	contig_14.g522.t1	OTHER	0.001241	0.998759
	contig_14.g523.t1	OTHER	0.007618	0.992382
	contig_14.g524.t1	OTHER	0.000525	0.999475
	contig_14.g525.t1	OTHER	0.000683	0.999317
	contig_14.g526.t1	OTHER	0.017156	0.982844
	contig_14.g527.t1	OTHER	0.005136	0.994864
	contig_14.g528.t1	OTHER	0.001413	0.998587
	contig_14.g529.t1	SP(Sec/SPI)	0.628547	0.371453	CS pos: 28-29. SNC-FV. Pr: 0.1991
	contig_14.g530.t1	OTHER	0.001822	0.998178
	contig_14.g531.t1	OTHER	0.000773	0.999227
	contig_14.g532.t1	OTHER	0.001263	0.998737
	contig_14.g533.t1	OTHER	0.000279	0.999721
	contig_14.g534.t1	OTHER	0.000259	0.999741
	contig_14.g535.t1	OTHER	0.001875	0.998125
	contig_14.g536.t1	OTHER	0.059718	0.940282
	contig_14.g537.t1	OTHER	0.000985	0.999015
	contig_14.g538.t1	OTHER	0.001326	0.998674
	contig_14.g539.t1	OTHER	0.002873	0.997127
	contig_14.g540.t1	OTHER	0.00031	0.99969
	contig_14.g541.t1	OTHER	0.001279	0.998721
	contig_14.g542.t1	OTHER	0.001141	0.998859
	contig_14.g543.t1	OTHER	0.001715	0.998285
	contig_14.g544.t1	OTHER	0.000312	0.999688
	contig_14.g545.t1	OTHER	0.000764	0.999236
	contig_14.g546.t1	OTHER	0.000516	0.999484
	contig_14.g547.t1	OTHER	0.002005	0.997995
	contig_14.g548.t1	OTHER	0.00148	0.99852
	contig_14.g549.t1	OTHER	0.000995	0.999005
	contig_14.g550.t1	OTHER	0.001552	0.998448
	contig_14.g551.t1	OTHER	0.001277	0.998723
	contig_14.g552.t1	OTHER	0.004149	0.995851
	contig_14.g553.t1	OTHER	0.001229	0.998771
	contig_14.g554.t1	OTHER	0.000663	0.999337
	contig_14.g555.t1	OTHER	0.015636	0.984364
	contig_14.g556.t1	OTHER	0.00251	0.99749
	contig_14.g557.t1	OTHER	0.00251	0.99749
	contig_14.g558.t1	OTHER	0.00251	0.99749
	contig_14.g559.t1	OTHER	0.005584	0.994416
	contig_14.g560.t1	OTHER	0.003838	0.996162
	contig_14.g561.t1	OTHER	0.161286	0.838714
	contig_14.g562.t1	OTHER	0.001836	0.998164
	contig_14.g563.t1	OTHER	0.001906	0.998094
	contig_14.g564.t1	OTHER	0.000816	0.999184
	contig_14.g565.t1	OTHER	0.001431	0.998569
	contig_14.g566.t1	OTHER	0.000533	0.999467
	contig_14.g567.t1	OTHER	0.00226	0.99774
	contig_14.g568.t1	OTHER	0.000219	0.999781
	contig_14.g569.t1	OTHER	0.001049	0.998951
	contig_14.g570.t1	OTHER	0.004706	0.995294
	contig_14.g571.t1	OTHER	0.001065	0.998935
	contig_14.g572.t1	SP(Sec/SPI)	0.984248	0.015752	CS pos: 20-21. VVG-VP. Pr: 0.5827
	contig_14.g573.t1	SP(Sec/SPI)	0.990549	0.009451	CS pos: 23-24. AHA-LQ. Pr: 0.6549
	contig_14.g574.t1	OTHER	0.000969	0.999031
	contig_14.g575.t1	SP(Sec/SPI)	0.920877	0.079123	CS pos: 25-26. TSA-FS. Pr: 0.4021
	contig_14.g576.t1	SP(Sec/SPI)	0.996865	0.003135	CS pos: 19-20. ASA-LP. Pr: 0.4509
	contig_14.g577.t1	SP(Sec/SPI)	0.998505	0.001495	CS pos: 20-21. AFA-LD. Pr: 0.9052
	contig_14.g578.t1	OTHER	0.020661	0.979339
	contig_14.g579.t1	SP(Sec/SPI)	0.970574	0.029426	CS pos: 24-25. ASA-AS. Pr: 0.4124
	contig_14.g580.t1	OTHER	0.00399	0.99601
	contig_14.g581.t1	OTHER	0.002627	0.997373
	contig_14.g582.t1	OTHER	0.002625	0.997375
	contig_14.g583.t1	OTHER	0.000824	0.999176
	contig_14.g584.t1	OTHER	0.007674	0.992326
	contig_14.g585.t1	OTHER	0.002266	0.997734
	contig_14.g586.t1	OTHER	0.013614	0.986386
	contig_14.g587.t1	OTHER	0.004492	0.995508
	contig_14.g588.t1	OTHER	0.000306	0.999694
	contig_14.g589.t1	OTHER	0.001014	0.998986
	contig_14.g590.t1	OTHER	0.000245	0.999755
	contig_14.g591.t1	OTHER	0.002449	0.997551
	contig_14.g592.t1	OTHER	0.002951	0.997049
	contig_14.g593.t1	OTHER	0.000158	0.999842
	contig_14.g594.t1	OTHER	0.000686	0.999314
	contig_14.g595.t1	OTHER	0.002183	0.997817
	contig_14.g596.t1	OTHER	0.000337	0.999663
	contig_14.g597.t1	SP(Sec/SPI)	0.970236	0.029764	CS pos: 29-30. VSA-FG. Pr: 0.6301
	contig_14.g598.t1	OTHER	0.000856	0.999144
	contig_14.g599.t1	OTHER	0.003174	0.996826
	contig_14.g600.t1	OTHER	0.000491	0.999509
	contig_14.g601.t1	SP(Sec/SPI)	0.998298	0.001702	CS pos: 23-24. ASA-AI. Pr: 0.8469
	contig_14.g602.t1	SP(Sec/SPI)	0.992943	0.007057	CS pos: 22-23. ITS-TP. Pr: 0.6520
	contig_14.g603.t1	OTHER	0.000404	0.999596
	contig_14.g604.t1	OTHER	0.000343	0.999657
	contig_14.g605.t1	OTHER	0.000294	0.999706
	contig_14.g606.t1	SP(Sec/SPI)	0.995042	0.004958	CS pos: 18-19. AFA-LD. Pr: 0.6385
	contig_14.g607.t1	OTHER	0.001221	0.998779
	contig_14.g608.t1	SP(Sec/SPI)	0.992943	0.007057	CS pos: 22-23. ITS-TP. Pr: 0.6520
	contig_14.g609.t1	OTHER	0.000567	0.999433
	contig_14.g610.t1	OTHER	0.036071	0.963929
	contig_14.g611.t1	SP(Sec/SPI)	0.993489	0.006511	CS pos: 18-19. AFA-LD. Pr: 0.6541
	contig_14.g612.t1	OTHER	0.00172	0.99828
	contig_14.g613.t1	SP(Sec/SPI)	0.999204	0.000796	CS pos: 21-22. ANA-AI. Pr: 0.9003
	contig_14.g614.t1	OTHER	0.001864	0.998136
	contig_14.g615.t1	SP(Sec/SPI)	0.998606	0.001394	CS pos: 20-21. TNA-SP. Pr: 0.8053
	contig_14.g616.t1	SP(Sec/SPI)	0.993061	0.006939	CS pos: 21-22. AAA-VP. Pr: 0.4287
	contig_14.g617.t1	SP(Sec/SPI)	0.998235	0.001765	CS pos: 23-24. ASA-AI. Pr: 0.8457
	contig_14.g618.t1	OTHER	0.002567	0.997433
	contig_14.g619.t1	OTHER	0.013098	0.986902
	contig_14.g620.t1	OTHER	0.00152	0.99848
	contig_14.g621.t1	OTHER	0.005432	0.994568
	contig_14.g622.t1	OTHER	0.000664	0.999336
	contig_14.g623.t1	OTHER	0.001394	0.998606
	contig_14.g624.t1	OTHER	0.002354	0.997646
	contig_14.g625.t1	OTHER	0.001046	0.998954
	contig_14.g626.t1	OTHER	0.002354	0.997646
	contig_14.g627.t1	OTHER	0.00168	0.99832
	contig_14.g628.t1	OTHER	0.002337	0.997663
	contig_14.g629.t1	OTHER	0.001168	0.998832
	contig_14.g630.t1	SP(Sec/SPI)	0.928761	0.071239	CS pos: 27-28. SIA-SA. Pr: 0.3172
	contig_14.g631.t1	OTHER	0.000803	0.999197
	contig_14.g632.t1	OTHER	0.000428	0.999572
	contig_14.g633.t1	OTHER	0.002742	0.997258
	contig_14.g634.t1	OTHER	0.000864	0.999136
	contig_14.g635.t1	OTHER	0.004128	0.995872
	contig_14.g636.t1	OTHER	0.004921	0.995079
	contig_14.g637.t1	OTHER	0.001437	0.998563
	contig_14.g638.t1	SP(Sec/SPI)	0.995241	0.004759	CS pos: 23-24. ASA-AI. Pr: 0.7154
	contig_14.g639.t1	SP(Sec/SPI)	0.993061	0.006939	CS pos: 21-22. AAA-VP. Pr: 0.4287
	contig_14.g640.t1	SP(Sec/SPI)	0.998606	0.001394	CS pos: 20-21. TNA-SP. Pr: 0.8053
	contig_14.g641.t1	OTHER	0.001864	0.998136
	contig_14.g642.t1	SP(Sec/SPI)	0.997501	0.002499	CS pos: 21-22. ANA-AI. Pr: 0.8738
	contig_14.g643.t1	SP(Sec/SPI)	0.993081	0.006919	CS pos: 20-21. CSA-EP. Pr: 0.8590
	contig_14.g644.t1	OTHER	0.044275	0.955725
	contig_14.g645.t1	OTHER	0.001101	0.998899
	contig_14.g646.t1	SP(Sec/SPI)	0.998496	0.001504	CS pos: 23-24. ASA-TI. Pr: 0.7481
	contig_14.g647.t1	SP(Sec/SPI)	0.999854	0.000146	CS pos: 21-22. VNA-NS. Pr: 0.9877
	contig_14.g648.t1	OTHER	0.002521	0.997479
	contig_14.g649.t1	SP(Sec/SPI)	0.994863	0.005137	CS pos: 19-20. AQA-LP. Pr: 0.9283
	contig_14.g650.t1	SP(Sec/SPI)	0.997603	0.002397	CS pos: 22-23. IAS-AP. Pr: 0.7029
	contig_14.g651.t1	OTHER	0.000921	0.999079
	contig_14.g652.t1	SP(Sec/SPI)	0.99957	0.00043	CS pos: 21-22. VNA-AC. Pr: 0.9667
	contig_14.g653.t1	OTHER	0.000674	0.999326
	contig_14.g654.t1	OTHER	0.000685	0.999315
	contig_14.g655.t1	OTHER	0.001702	0.998298
	contig_14.g656.t1	OTHER	0.00201	0.99799
	contig_14.g657.t1	OTHER	0.001566	0.998434
	contig_14.g658.t1	OTHER	0.001275	0.998725
	contig_14.g659.t1	OTHER	0.000349	0.999651
	contig_14.g660.t1	OTHER	0.006193	0.993807
	contig_14.g661.t1	OTHER	0.001057	0.998943
	contig_14.g662.t1	OTHER	0.000139	0.999861
	contig_14.g663.t1	OTHER	0.001473	0.998527
	contig_14.g664.t1	SP(Sec/SPI)	0.934583	0.065417	CS pos: 20-21. VHA-LP. Pr: 0.9006
	contig_14.g665.t1	OTHER	0.000519	0.999481
	contig_14.g666.t1	OTHER	0.099099	0.900901
	contig_14.g667.t1	OTHER	0.002208	0.997792
	contig_14.g668.t1	OTHER	0.013421	0.986579
	contig_14.g669.t1	OTHER	0.002362	0.997638
	contig_14.g670.t1	SP(Sec/SPI)	0.968436	0.031564	CS pos: 22-23. VAA-AS. Pr: 0.3067
	contig_14.g671.t1	OTHER	0.000426	0.999574
	contig_14.g672.t1	OTHER	0.007917	0.992083
	contig_14.g673.t1	SP(Sec/SPI)	0.998569	0.001431	CS pos: 21-22. VNA-EY. Pr: 0.9421
	contig_14.g674.t1	OTHER	0.000921	0.999079
	contig_14.g675.t1	SP(Sec/SPI)	0.995352	0.004648	CS pos: 22-23. IAS-AP. Pr: 0.6585
	contig_14.g676.t1	SP(Sec/SPI)	0.994863	0.005137	CS pos: 19-20. AQA-LP. Pr: 0.9283
	contig_14.g677.t1	SP(Sec/SPI)	0.973065	0.026935	CS pos: 24-25. AKA-AH. Pr: 0.4184
	contig_14.g678.t1	OTHER	0.000967	0.999033
	contig_14.g679.t1	OTHER	0.001577	0.998423
	contig_14.g680.t1	SP(Sec/SPI)	0.995506	0.004494	CS pos: 22-23. TRS-AP. Pr: 0.8258
	contig_14.g681.t1	SP(Sec/SPI)	0.999475	0.000525	CS pos: 21-22. VNA-NW. Pr: 0.9457
	contig_14.g682.t1	SP(Sec/SPI)	0.995352	0.004648	CS pos: 22-23. IAS-AP. Pr: 0.6585
	contig_14.g683.t1	OTHER	0.000556	0.999444
	contig_14.g684.t1	OTHER	0.202614	0.797386
	contig_14.g685.t1	OTHER	0.000944	0.999056
	contig_14.g686.t1	OTHER	0.00063	0.99937
	contig_14.g687.t1	OTHER	0.228397	0.771603
	contig_14.g688.t1	OTHER	0.00092	0.99908
	contig_14.g689.t1	OTHER	0.004031	0.995969
	contig_14.g690.t1	OTHER	0.001118	0.998882
	contig_14.g691.t1	SP(Sec/SPI)	0.999646	0.000354	CS pos: 21-22. VNA-NW. Pr: 0.9331
	contig_14.g692.t1	OTHER	0.001651	0.998349
	contig_14.g693.t1	OTHER	0.000729	0.999271
	contig_14.g694.t1	OTHER	0.000759	0.999241
	contig_14.g695.t1	OTHER	0.005547	0.994453
	contig_14.g696.t1	OTHER	0.001146	0.998854
	contig_67.g697.t1	OTHER	0.000788	0.999212
	contig_67.g698.t1	SP(Sec/SPI)	0.995587	0.004413	CS pos: 22-23. VQG-VP. Pr: 0.9237
	contig_67.g699.t1	OTHER	0.001519	0.998481
	contig_67.g700.t1	OTHER	0.004115	0.995885
	contig_67.g701.t1	OTHER	0.000913	0.999087
	contig_67.g702.t1	OTHER	0.000913	0.999087
	contig_21.g703.t1	OTHER	0.001472	0.998528
	contig_21.g704.t1	OTHER	0.001049	0.998951
	contig_21.g705.t1	OTHER	0.000437	0.999563
	contig_21.g706.t1	OTHER	0.000908	0.999092
	contig_21.g707.t1	OTHER	0.003253	0.996747
	contig_21.g708.t1	OTHER	0.002242	0.997758
	contig_21.g709.t1	OTHER	0.000857	0.999143
	contig_21.g710.t1	SP(Sec/SPI)	0.956613	0.043387	CS pos: 20-21. GER-KW. Pr: 0.3460
	contig_21.g711.t1	OTHER	0.000737	0.999263
	contig_21.g712.t1	OTHER	0.000274	0.999726
	contig_21.g713.t1	OTHER	0.002935	0.997065
	contig_21.g714.t1	OTHER	0.002242	0.997758
	contig_21.g715.t1	OTHER	0.028701	0.971299
	contig_21.g716.t1	OTHER	0.004277	0.995723
	contig_21.g717.t1	OTHER	0.000927	0.999073
	contig_21.g718.t1	OTHER	0.001485	0.998515
	contig_21.g719.t1	OTHER	0.001326	0.998674
	contig_21.g720.t1	OTHER	0.000884	0.999116
	contig_21.g721.t1	OTHER	0.001334	0.998666
	contig_21.g722.t1	OTHER	0.002266	0.997734
	contig_21.g723.t1	OTHER	0.002541	0.997459
	contig_21.g724.t1	OTHER	0.002073	0.997927
	contig_21.g725.t1	OTHER	0.001035	0.998965
	contig_21.g726.t1	OTHER	0.004111	0.995889
	contig_21.g727.t1	SP(Sec/SPI)	0.962807	0.037193	CS pos: 18-19. VAA-VP. Pr: 0.7293
	contig_21.g728.t1	OTHER	0.004921	0.995079
	contig_21.g729.t1	OTHER	0.001644	0.998356
	contig_21.g730.t1	OTHER	0.001948	0.998052
	contig_21.g731.t1	OTHER	0.001519	0.998481
	contig_21.g732.t1	OTHER	0.000696	0.999304
	contig_21.g733.t1	OTHER	0.08185	0.91815
	contig_21.g734.t1	OTHER	0.003339	0.996661
	contig_21.g735.t1	OTHER	0.000531	0.999469
	contig_21.g736.t1	OTHER	0.002978	0.997022
	contig_21.g737.t1	OTHER	0.000623	0.999377
	contig_21.g738.t1	OTHER	0.001542	0.998458
	contig_21.g739.t1	OTHER	0.013744	0.986256
	contig_21.g740.t1	OTHER	0.001332	0.998668
	contig_21.g741.t1	OTHER	0.002092	0.997908
	contig_21.g742.t1	OTHER	0.001496	0.998504
	contig_21.g743.t1	OTHER	0.00073	0.99927
	contig_21.g744.t1	OTHER	0.001364	0.998636
	contig_21.g745.t1	OTHER	0.000553	0.999447
	contig_21.g746.t1	OTHER	0.125413	0.874587
	contig_21.g747.t1	OTHER	0.000227	0.999773
	contig_21.g748.t1	OTHER	0.002664	0.997336
	contig_21.g749.t1	OTHER	0.000594	0.999406
	contig_21.g750.t1	OTHER	0.000891	0.999109
	contig_21.g751.t1	OTHER	0.002566	0.997434
	contig_21.g752.t1	OTHER	0.001159	0.998841
	contig_21.g753.t1	OTHER	0.000734	0.999266
	contig_21.g754.t1	OTHER	0.001365	0.998635
	contig_21.g755.t1	OTHER	0.000653	0.999347
	contig_21.g756.t1	OTHER	0.001754	0.998246
	contig_21.g757.t1	OTHER	0.002858	0.997142
	contig_21.g758.t1	OTHER	0.001656	0.998344
	contig_21.g759.t1	OTHER	0.003448	0.996552
	contig_21.g760.t1	OTHER	0.001034	0.998966
	contig_21.g761.t1	OTHER	0.001703	0.998297
	contig_21.g762.t1	OTHER	0.000437	0.999563
	contig_21.g763.t1	OTHER	0.001389	0.998611
	contig_21.g764.t1	OTHER	0.001075	0.998925
	contig_21.g765.t1	OTHER	0.000834	0.999166
	contig_21.g766.t1	OTHER	0.000913	0.999087
	contig_21.g767.t1	OTHER	0.002849	0.997151
	contig_21.g768.t1	OTHER	0.001836	0.998164
	contig_21.g769.t1	OTHER	0.003179	0.996821
	contig_21.g770.t1	OTHER	0.000475	0.999525
	contig_21.g771.t1	OTHER	0.002567	0.997433
	contig_21.g772.t1	SP(Sec/SPI)	0.960213	0.039787	CS pos: 17-18. AAA-AT. Pr: 0.3901
	contig_21.g773.t1	OTHER	0.001327	0.998673
	contig_21.g774.t1	OTHER	0.000456	0.999544
	contig_21.g775.t1	OTHER	0.000377	0.999623
	contig_21.g776.t1	OTHER	0.003961	0.996039
	contig_21.g777.t1	OTHER	0.000383	0.999617
	contig_21.g778.t1	OTHER	0.001545	0.998455
	contig_21.g779.t1	OTHER	0.001135	0.998865
	contig_21.g780.t1	OTHER	0.001006	0.998994
	contig_21.g781.t1	OTHER	0.000248	0.999752
	contig_21.g782.t1	OTHER	0.003122	0.996878
	contig_21.g783.t1	OTHER	0.001495	0.998505
	contig_21.g784.t1	OTHER	0.001411	0.998589
	contig_21.g785.t1	OTHER	0.000217	0.999783
	contig_21.g786.t1	OTHER	0.004212	0.995788
	contig_21.g787.t1	OTHER	0.000953	0.999047
	contig_21.g788.t1	OTHER	0.000275	0.999725
	contig_21.g789.t1	OTHER	0.003529	0.996471
	contig_21.g790.t1	OTHER	0.000841	0.999159
	contig_21.g791.t1	OTHER	0.020073	0.979927
	contig_21.g792.t1	OTHER	0.000915	0.999085
	contig_21.g793.t1	OTHER	0.0029	0.9971
	contig_21.g794.t1	OTHER	0.001649	0.998351
	contig_21.g795.t1	OTHER	0.00774	0.99226
	contig_21.g796.t1	OTHER	0.000548	0.999452
	contig_21.g797.t1	OTHER	0.000623	0.999377
	contig_21.g798.t1	OTHER	0.00093	0.99907
	contig_21.g799.t1	OTHER	0.000303	0.999697
	contig_21.g800.t1	SP(Sec/SPI)	0.908678	0.091322	CS pos: 26-27. TAA-DK. Pr: 0.7213
	contig_21.g801.t1	OTHER	0.001321	0.998679
	contig_21.g802.t1	OTHER	0.000862	0.999138
	contig_21.g803.t1	OTHER	0.0011	0.9989
	contig_21.g804.t1	OTHER	0.000556	0.999444
	contig_21.g805.t1	OTHER	0.001679	0.998321
	contig_21.g806.t1	OTHER	0.015384	0.984616
	contig_21.g807.t1	OTHER	0.00495	0.99505
	contig_21.g808.t1	OTHER	0.003714	0.996286
	contig_21.g809.t1	OTHER	0.004055	0.995945
	contig_21.g810.t1	OTHER	0.000927	0.999073
	contig_21.g811.t1	OTHER	0.000876	0.999124
	contig_21.g812.t1	OTHER	0.48113	0.51887
	contig_21.g813.t1	OTHER	0.127728	0.872272
	contig_21.g814.t1	OTHER	0.001287	0.998713
	contig_21.g815.t1	OTHER	0.007307	0.992693
	contig_21.g816.t1	OTHER	0.002266	0.997734
	contig_21.g817.t1	OTHER	0.001287	0.998713
	contig_21.g818.t1	OTHER	0.001287	0.998713
	contig_21.g819.t1	OTHER	0.000345	0.999655
	contig_21.g820.t1	OTHER	0.000976	0.999024
	contig_21.g821.t1	OTHER	0.001253	0.998747
	contig_21.g822.t1	OTHER	0.000933	0.999067
	contig_21.g823.t1	OTHER	0.001034	0.998966
	contig_21.g824.t1	OTHER	0.003681	0.996319
	contig_21.g825.t1	OTHER	0.000976	0.999024
	contig_21.g826.t1	OTHER	0.002593	0.997407
	contig_21.g827.t1	OTHER	0.000711	0.999289
	contig_21.g828.t1	OTHER	0.00028	0.99972
	contig_21.g829.t1	OTHER	0.001257	0.998743
	contig_21.g830.t1	OTHER	0.002437	0.997563
	contig_21.g831.t1	OTHER	0.017756	0.982244
	contig_21.g832.t1	OTHER	0.001805	0.998195
	contig_21.g833.t1	OTHER	0.032218	0.967782
	contig_21.g834.t1	OTHER	0.00263	0.99737
	contig_21.g835.t1	OTHER	0.002164	0.997836
	contig_21.g836.t1	OTHER	0.139009	0.860991
	contig_21.g837.t1	OTHER	0.001488	0.998512
	contig_21.g838.t1	OTHER	0.000887	0.999113
	contig_21.g839.t1	OTHER	0.001193	0.998807
	contig_21.g840.t1	OTHER	0.003306	0.996694
	contig_21.g841.t1	OTHER	0.000422	0.999578
	contig_21.g842.t1	OTHER	0.000511	0.999489
	contig_21.g843.t1	OTHER	0.00109	0.99891
	contig_21.g844.t1	OTHER	0.008304	0.991696
	contig_21.g845.t1	OTHER	0.487372	0.512628
	contig_21.g846.t1	OTHER	0.001068	0.998932
	contig_21.g847.t1	OTHER	0.000296	0.999704
	contig_21.g848.t1	OTHER	0.000526	0.999474
	contig_21.g849.t1	OTHER	0.001724	0.998276
	contig_21.g850.t1	OTHER	0.000699	0.999301
	contig_21.g851.t1	OTHER	0.001191	0.998809
	contig_21.g852.t1	OTHER	0.003003	0.996997
	contig_21.g853.t1	OTHER	0.002562	0.997438
	contig_21.g854.t1	OTHER	0.001147	0.998853
	contig_21.g855.t1	OTHER	0.001573	0.998427
	contig_21.g856.t1	OTHER	0.000152	0.999848
	contig_21.g857.t1	OTHER	0.001574	0.998426
	contig_21.g858.t1	OTHER	0.001778	0.998222
	contig_21.g859.t1	OTHER	0.000439	0.999561
	contig_21.g860.t1	OTHER	0.07755	0.92245
	contig_21.g861.t1	OTHER	0.005841	0.994159
	contig_21.g862.t1	OTHER	0.342341	0.657659
	contig_21.g863.t1	OTHER	0.001423	0.998577
	contig_21.g864.t1	OTHER	0.013059	0.986941
	contig_21.g865.t1	OTHER	0.001633	0.998367
	contig_21.g866.t1	OTHER	0.073395	0.926605
	contig_21.g867.t1	OTHER	0.000625	0.999375
	contig_21.g868.t1	OTHER	0.022977	0.977023
	contig_21.g869.t1	OTHER	0.000566	0.999434
	contig_21.g870.t1	OTHER	0.01542	0.98458
	contig_21.g871.t1	OTHER	0.002747	0.997253
	contig_21.g872.t1	SP(Sec/SPI)	0.990598	0.009402	CS pos: 19-20. AAA-GG. Pr: 0.4978
	contig_21.g873.t1	OTHER	0.006191	0.993809
	contig_21.g874.t1	OTHER	0.002337	0.997663
	contig_21.g875.t1	OTHER	0.000537	0.999463
	contig_21.g876.t1	OTHER	0.000329	0.999671
	contig_21.g877.t1	OTHER	0.003751	0.996249
	contig_21.g878.t1	OTHER	0.001493	0.998507
	contig_21.g879.t1	OTHER	0.002836	0.997164
	contig_21.g880.t1	OTHER	0.001561	0.998439
	contig_21.g881.t1	OTHER	0.00015	0.99985
	contig_21.g882.t1	OTHER	0.006079	0.993921
	contig_21.g883.t1	OTHER	0.0036	0.9964
	contig_21.g884.t1	OTHER	0.000894	0.999106
	contig_21.g885.t1	OTHER	0.002056	0.997944
	contig_21.g886.t1	OTHER	0.0009	0.9991
	contig_21.g887.t1	OTHER	0.000344	0.999656
	contig_21.g888.t1	OTHER	0.017521	0.982479
	contig_21.g889.t1	SP(Sec/SPI)	0.990341	0.009659	CS pos: 21-22. VAA-DD. Pr: 0.6726
	contig_21.g890.t1	OTHER	0.011503	0.988497
	contig_21.g891.t1	OTHER	0.003382	0.996618
	contig_21.g892.t1	OTHER	0.000632	0.999368
	contig_21.g893.t1	OTHER	0.000804	0.999196
	contig_21.g894.t1	OTHER	0.00261	0.99739
	contig_21.g895.t1	OTHER	0.004302	0.995698
	contig_21.g896.t1	OTHER	0.003226	0.996774
	contig_21.g897.t1	OTHER	0.000537	0.999463
	contig_21.g898.t1	OTHER	0.000474	0.999526
	contig_21.g899.t1	OTHER	0.002309	0.997691
	contig_21.g900.t1	OTHER	0.002309	0.997691
	contig_21.g901.t1	OTHER	0.000474	0.999526
	contig_21.g902.t1	OTHER	0.001184	0.998816
	contig_21.g903.t1	OTHER	0.000901	0.999099
	contig_21.g904.t1	OTHER	0.000708	0.999292
	contig_21.g905.t1	OTHER	0.002062	0.997938
	contig_21.g906.t1	OTHER	0.001287	0.998713
	contig_21.g907.t1	OTHER	0.001426	0.998574
	contig_21.g908.t1	OTHER	0.000406	0.999594
	contig_21.g909.t1	OTHER	0.001499	0.998501
	contig_21.g910.t1	OTHER	0.001052	0.998948
	contig_21.g911.t1	OTHER	0.033452	0.966548
	contig_21.g912.t1	OTHER	0.005143	0.994857
	contig_21.g913.t1	OTHER	0.000388	0.999612
	contig_21.g914.t1	OTHER	0.000918	0.999082
	contig_21.g915.t1	OTHER	0.000498	0.999502
	contig_21.g916.t1	OTHER	0.000631	0.999369
	contig_21.g917.t1	SP(Sec/SPI)	0.556515	0.443485	CS pos: 20-21. CSA-LS. Pr: 0.4398
	contig_21.g918.t1	OTHER	0.00115	0.99885
	contig_21.g919.t1	OTHER	0.000281	0.999719
	contig_21.g920.t1	OTHER	0.001912	0.998088
	contig_21.g921.t1	OTHER	0.001392	0.998608
	contig_21.g922.t1	OTHER	0.004257	0.995743
	contig_21.g923.t1	OTHER	0.001255	0.998745
	contig_21.g924.t1	OTHER	0.000372	0.999628
	contig_21.g925.t1	OTHER	0.001661	0.998339
	contig_21.g926.t1	OTHER	0.001764	0.998236
	contig_21.g927.t1	OTHER	0.00025	0.99975
	contig_21.g928.t1	OTHER	0.000822	0.999178
	contig_21.g929.t1	OTHER	0.001297	0.998703
	contig_21.g930.t1	SP(Sec/SPI)	0.95061	0.04939	CS pos: 25-26. AQS-AP. Pr: 0.4809
	contig_21.g931.t1	OTHER	0.000823	0.999177
	contig_21.g932.t1	OTHER	0.334385	0.665615
	contig_21.g933.t1	OTHER	0.00129	0.99871
	contig_21.g934.t1	OTHER	0.000805	0.999195
	contig_21.g935.t1	OTHER	0.009535	0.990465
	contig_21.g936.t1	OTHER	0.000579	0.999421
	contig_21.g937.t1	OTHER	0.001013	0.998987
	contig_21.g938.t1	OTHER	0.008719	0.991281
	contig_21.g939.t1	SP(Sec/SPI)	0.974931	0.025069	CS pos: 21-22. VAA-GD. Pr: 0.5132
	contig_21.g940.t1	OTHER	0.002012	0.997988
	contig_21.g941.t1	SP(Sec/SPI)	0.97097	0.02903	CS pos: 23-24. AIA-SS. Pr: 0.3787
	contig_21.g942.t1	OTHER	0.000508	0.999492
	contig_21.g943.t1	OTHER	0.001301	0.998699
	contig_21.g944.t1	OTHER	0.000435	0.999565
	contig_21.g945.t1	OTHER	0.001179	0.998821
	contig_21.g946.t1	OTHER	0.000348	0.999652
	contig_21.g947.t1	OTHER	0.002438	0.997562
	contig_21.g948.t1	SP(Sec/SPI)	0.687321	0.312679	CS pos: 29-30. SIS-IP. Pr: 0.4234
	contig_21.g949.t1	OTHER	0.00371	0.99629
	contig_21.g950.t1	OTHER	0.00216	0.99784
	contig_21.g951.t1	OTHER	0.002091	0.997909
	contig_21.g952.t1	OTHER	0.001822	0.998178
	contig_21.g953.t1	OTHER	0.002338	0.997662
	contig_21.g954.t1	OTHER	0.000666	0.999334
	contig_21.g955.t1	OTHER	0.001364	0.998636
	contig_21.g956.t1	OTHER	0.009711	0.990289
	contig_21.g957.t1	OTHER	0.010713	0.989287
	contig_21.g958.t1	SP(Sec/SPI)	0.829126	0.170874	CS pos: 31-32. VAA-DI. Pr: 0.7223
	contig_21.g959.t1	OTHER	0.001383	0.998617
	contig_21.g960.t1	OTHER	0.001379	0.998621
	contig_21.g961.t1	OTHER	0.000791	0.999209
	contig_21.g962.t1	OTHER	0.001665	0.998335
	contig_21.g963.t1	OTHER	0.000223	0.999777
	contig_21.g964.t1	OTHER	0.00029	0.99971
	contig_21.g965.t1	OTHER	0.088838	0.911162
	contig_21.g966.t1	OTHER	0.000939	0.999061
	contig_21.g967.t1	OTHER	0.003549	0.996451
	contig_21.g968.t1	OTHER	0.002579	0.997421
	contig_21.g969.t1	OTHER	0.006242	0.993758
	contig_21.g970.t1	OTHER	0.001394	0.998606
	contig_21.g971.t1	OTHER	0.000428	0.999572
	contig_21.g972.t1	OTHER	0.00104	0.99896
	contig_21.g973.t1	OTHER	0.000759	0.999241
	contig_21.g974.t1	OTHER	0.001152	0.998848
	contig_21.g975.t1	OTHER	0.001202	0.998798
	contig_21.g976.t1	OTHER	0.000594	0.999406
	contig_21.g977.t1	OTHER	0.004314	0.995686
	contig_21.g978.t1	OTHER	0.000848	0.999152
	contig_21.g979.t1	OTHER	0.000584	0.999416
	contig_21.g980.t1	OTHER	0.00022	0.99978
	contig_21.g981.t1	OTHER	0.066054	0.933946
	contig_21.g982.t1	OTHER	0.000797	0.999203
	contig_21.g983.t1	OTHER	0.000227	0.999773
	contig_21.g984.t1	OTHER	0.00119	0.99881
	contig_21.g985.t1	OTHER	0.001332	0.998668
	contig_21.g986.t1	OTHER	0.004534	0.995466
	contig_21.g987.t1	OTHER	0.00125	0.99875
	contig_21.g988.t1	OTHER	0.000989	0.999011
	contig_21.g989.t1	OTHER	0.00194	0.99806
	contig_21.g990.t1	OTHER	0.019374	0.980626
	contig_21.g991.t1	OTHER	0.007307	0.992693
	contig_21.g992.t1	OTHER	0.000475	0.999525
	contig_21.g993.t1	OTHER	0.014883	0.985117
	contig_21.g994.t1	OTHER	0.000928	0.999072
	contig_21.g995.t1	OTHER	0.001362	0.998638
	contig_21.g996.t1	OTHER	0.000928	0.999072
	contig_21.g997.t1	OTHER	0.002111	0.997889
	contig_21.g998.t1	OTHER	0.002016	0.997984
	contig_21.g999.t1	OTHER	0.000758	0.999242
	contig_21.g1000.t1	OTHER	0.000589	0.999411
	contig_21.g1001.t1	OTHER	0.003133	0.996867
	contig_21.g1002.t1	OTHER	0.003774	0.996226
	contig_21.g1003.t1	OTHER	0.000587	0.999413
	contig_21.g1004.t1	OTHER	0.00174	0.99826
	contig_21.g1005.t1	OTHER	0.022418	0.977582
	contig_21.g1006.t1	OTHER	0.001026	0.998974
	contig_21.g1007.t1	OTHER	0.000831	0.999169
	contig_21.g1008.t1	OTHER	0.021476	0.978524
	contig_21.g1009.t1	OTHER	0.000583	0.999417
	contig_21.g1010.t1	OTHER	0.000795	0.999205
	contig_21.g1011.t1	OTHER	0.001104	0.998896
	contig_21.g1012.t1	OTHER	0.001804	0.998196
	contig_21.g1013.t1	OTHER	0.000601	0.999399
	contig_21.g1014.t1	OTHER	0.000781	0.999219
	contig_21.g1015.t1	OTHER	0.017135	0.982865
	contig_21.g1016.t1	OTHER	0.000507	0.999493
	contig_21.g1017.t1	OTHER	0.001269	0.998731
	contig_21.g1018.t1	SP(Sec/SPI)	0.931397	0.068603	CS pos: 20-21. ANA-QT. Pr: 0.6045
	contig_21.g1019.t1	OTHER	0.000516	0.999484
	contig_21.g1020.t1	OTHER	0.001217	0.998783
	contig_21.g1021.t1	OTHER	0.000225	0.999775
	contig_21.g1022.t1	OTHER	0.002628	0.997372
	contig_21.g1023.t1	OTHER	0.000773	0.999227
	contig_21.g1024.t1	OTHER	0.005261	0.994739
	contig_21.g1025.t1	OTHER	0.002666	0.997334
	contig_21.g1026.t1	OTHER	0.001299	0.998701
	contig_21.g1027.t1	OTHER	0.001103	0.998897
	contig_21.g1028.t1	OTHER	0.000235	0.999765
	contig_21.g1029.t1	OTHER	0.009952	0.990048
	contig_21.g1030.t1	OTHER	0.001311	0.998689
	contig_21.g1031.t1	OTHER	0.037944	0.962056
	contig_21.g1032.t1	OTHER	0.003203	0.996797
	contig_21.g1033.t1	OTHER	0.000901	0.999099
	contig_21.g1034.t1	OTHER	0.001041	0.998959
	contig_21.g1035.t1	OTHER	0.00078	0.99922
	contig_21.g1036.t1	OTHER	0.00097	0.99903
	contig_21.g1037.t1	OTHER	0.0007	0.9993
	contig_21.g1038.t1	OTHER	0.000658	0.999342
	contig_21.g1039.t1	OTHER	0.025329	0.974671
	contig_21.g1040.t1	OTHER	0.000729	0.999271
	contig_21.g1041.t1	OTHER	0.000674	0.999326
	contig_21.g1042.t1	OTHER	0.00022	0.99978
	contig_21.g1043.t1	OTHER	0.002866	0.997134
	contig_21.g1044.t1	OTHER	0.00142	0.99858
	contig_21.g1045.t1	OTHER	0.000429	0.999571
	contig_21.g1046.t1	OTHER	0.001164	0.998836
	contig_21.g1047.t1	OTHER	0.00203	0.99797
	contig_21.g1048.t1	OTHER	0.001281	0.998719
	contig_21.g1049.t1	OTHER	0.00436	0.99564
	contig_21.g1050.t1	OTHER	0.002414	0.997586
	contig_21.g1051.t1	OTHER	0.004868	0.995132
	contig_21.g1052.t1	OTHER	0.00084	0.99916
	contig_21.g1053.t1	OTHER	0.00043	0.99957
	contig_21.g1054.t1	OTHER	0.004099	0.995901
	contig_21.g1055.t1	OTHER	0.127342	0.872658
	contig_21.g1056.t1	OTHER	0.000693	0.999307
	contig_21.g1057.t1	OTHER	0.001849	0.998151
	contig_21.g1058.t1	OTHER	0.00128	0.99872
	contig_21.g1059.t1	OTHER	0.127513	0.872487
	contig_21.g1060.t1	OTHER	0.000779	0.999221
	contig_21.g1061.t1	OTHER	0.003168	0.996832
	contig_21.g1062.t1	OTHER	0.000906	0.999094
	contig_21.g1063.t1	OTHER	0.000879	0.999121
	contig_21.g1064.t1	OTHER	0.000874	0.999126
	contig_21.g1065.t1	SP(Sec/SPI)	0.666959	0.333041	CS pos: 32-33. STG-TL. Pr: 0.3752
	contig_21.g1066.t1	OTHER	0.00187	0.99813
	contig_21.g1067.t1	OTHER	0.000906	0.999094
	contig_21.g1068.t1	OTHER	0.004155	0.995845
	contig_21.g1069.t1	OTHER	0.002245	0.997755
	contig_21.g1070.t1	OTHER	0.033005	0.966995
	contig_21.g1071.t1	OTHER	0.002466	0.997534
	contig_21.g1072.t1	OTHER	0.003357	0.996643
	contig_21.g1073.t1	OTHER	0.002255	0.997745
	contig_21.g1074.t1	OTHER	0.00815	0.99185
	contig_21.g1075.t1	OTHER	0.000318	0.999682
	contig_21.g1076.t1	OTHER	0.001114	0.998886
	contig_21.g1077.t1	OTHER	0.115549	0.884451
	contig_21.g1078.t1	OTHER	0.000593	0.999407
	contig_21.g1079.t1	OTHER	0.000476	0.999524
	contig_21.g1080.t1	OTHER	0.0005	0.9995
	contig_21.g1081.t1	OTHER	0.002222	0.997778
	contig_21.g1082.t1	OTHER	0.003264	0.996736
	contig_21.g1083.t1	OTHER	0.000449	0.999551
	contig_21.g1084.t1	OTHER	0.003347	0.996653
	contig_21.g1085.t1	OTHER	0.000906	0.999094
	contig_21.g1086.t1	OTHER	0.000879	0.999121
	contig_21.g1087.t1	OTHER	0.001465	0.998535
	contig_21.g1088.t1	OTHER	0.000989	0.999011
	contig_21.g1089.t1	OTHER	0.001193	0.998807
	contig_21.g1090.t1	OTHER	0.021476	0.978524
	contig_21.g1091.t1	OTHER	0.029175	0.970825
	contig_21.g1092.t1	OTHER	0.00114	0.99886
	contig_21.g1093.t1	OTHER	0.004866	0.995134
	contig_21.g1094.t1	OTHER	0.002587	0.997413
	contig_21.g1095.t1	OTHER	0.000403	0.999597
	contig_21.g1096.t1	OTHER	0.028919	0.971081
	contig_21.g1097.t1	OTHER	0.000601	0.999399
	contig_21.g1098.t1	OTHER	0.000814	0.999186
	contig_21.g1099.t1	OTHER	0.000572	0.999428
	contig_21.g1100.t1	OTHER	0.006033	0.993967
	contig_21.g1101.t1	OTHER	0.29378	0.70622
	contig_21.g1102.t1	OTHER	0.000971	0.999029
	contig_21.g1103.t1	OTHER	0.000692	0.999308
	contig_21.g1104.t1	OTHER	0.004851	0.995149
	contig_21.g1105.t1	OTHER	0.005763	0.994237
	contig_21.g1106.t1	OTHER	0.000795	0.999205
	contig_21.g1107.t1	OTHER	0.000198	0.999802
	contig_21.g1108.t1	OTHER	0.001287	0.998713
	contig_21.g1109.t1	OTHER	0.000976	0.999024
	contig_21.g1110.t1	OTHER	0.008026	0.991974
	contig_21.g1111.t1	OTHER	0.000506	0.999494
	contig_21.g1112.t1	OTHER	0.003112	0.996888
	contig_21.g1113.t1	OTHER	0.000819	0.999181
	contig_21.g1114.t1	OTHER	0.001326	0.998674
	contig_21.g1115.t1	OTHER	0.004355	0.995645
	contig_21.g1116.t1	OTHER	0.01153	0.98847
	contig_21.g1117.t1	OTHER	0.001322	0.998678
	contig_21.g1118.t1	OTHER	0.000401	0.999599
	contig_21.g1119.t1	OTHER	0.002408	0.997592
	contig_21.g1120.t1	OTHER	0.002	0.998
	contig_21.g1121.t1	OTHER	0.001011	0.998989
	contig_21.g1122.t1	OTHER	0.000957	0.999043
	contig_21.g1123.t1	OTHER	0.001663	0.998337
	contig_21.g1124.t1	OTHER	0.001804	0.998196
	contig_21.g1125.t1	OTHER	0.000685	0.999315
	contig_21.g1126.t1	OTHER	0.001513	0.998487
	contig_21.g1127.t1	SP(Sec/SPI)	0.904398	0.095602	CS pos: 26-27. VQG-LY. Pr: 0.8769
	contig_21.g1128.t1	OTHER	0.00083	0.99917
	contig_21.g1129.t1	OTHER	0.003916	0.996084
	contig_21.g1130.t1	OTHER	0.001435	0.998565
	contig_21.g1131.t1	OTHER	0.000772	0.999228
	contig_21.g1132.t1	OTHER	0.049502	0.950498
	contig_21.g1133.t1	OTHER	0.002269	0.997731
	contig_21.g1134.t1	OTHER	0.001502	0.998498
	contig_21.g1135.t1	OTHER	0.001535	0.998465
	contig_21.g1136.t1	OTHER	0.001418	0.998582
	contig_21.g1137.t1	OTHER	0.001034	0.998966
	contig_21.g1138.t1	OTHER	0.000741	0.999259
	contig_21.g1139.t1	OTHER	0.001086	0.998914
	contig_21.g1140.t1	OTHER	0.000704	0.999296
	contig_21.g1141.t1	OTHER	0.003029	0.996971
	contig_21.g1142.t1	OTHER	0.005816	0.994184
	contig_21.g1143.t1	OTHER	0.000373	0.999627
	contig_21.g1144.t1	OTHER	0.000446	0.999554
	contig_21.g1145.t1	OTHER	0.000925	0.999075
	contig_21.g1146.t1	OTHER	0.000721	0.999279
	contig_21.g1147.t1	OTHER	0.00569	0.99431
	contig_21.g1148.t1	SP(Sec/SPI)	0.519087	0.480913	CS pos: 41-42. SSG-IH. Pr: 0.1819
	contig_21.g1149.t1	OTHER	0.000123	0.999877
	contig_21.g1150.t1	OTHER	0.000505	0.999495
	contig_21.g1151.t1	OTHER	0.001103	0.998897
	contig_21.g1152.t1	OTHER	0.02694	0.97306
	contig_21.g1153.t1	OTHER	0.001532	0.998468
	contig_21.g1154.t1	OTHER	0.001137	0.998863
	contig_21.g1155.t1	OTHER	0.001763	0.998237
	contig_21.g1156.t1	OTHER	0.001106	0.998894
	contig_21.g1157.t1	SP(Sec/SPI)	0.996845	0.003155	CS pos: 20-21. IMA-AM. Pr: 0.7483
	contig_21.g1158.t1	OTHER	0.440771	0.559229
	contig_21.g1159.t1	SP(Sec/SPI)	0.995648	0.004352	CS pos: 19-20. AQA-AP. Pr: 0.8818
	contig_21.g1160.t1	SP(Sec/SPI)	0.999821	0.000179	CS pos: 19-20. IMG-AM. Pr: 0.4755
	contig_21.g1161.t1	SP(Sec/SPI)	0.999847	0.000153	CS pos: 20-21. IMG-AM. Pr: 0.5793
	contig_21.g1162.t1	SP(Sec/SPI)	0.999867	0.000133	CS pos: 21-22. VSA-MS. Pr: 0.9141
	contig_21.g1163.t1	OTHER	0.001966	0.998034
	contig_21.g1164.t1	OTHER	0.001687	0.998313
	contig_21.g1165.t1	OTHER	0.004122	0.995878
	contig_21.g1166.t1	OTHER	0.000885	0.999115
	contig_21.g1167.t1	OTHER	0.000868	0.999132
	contig_21.g1168.t1	OTHER	0.011825	0.988175
	contig_21.g1169.t1	OTHER	0.002361	0.997639
	contig_21.g1170.t1	OTHER	0.000893	0.999107
	contig_21.g1171.t1	OTHER	0.000253	0.999747
	contig_21.g1172.t1	OTHER	0.001262	0.998738
	contig_21.g1173.t1	OTHER	0.001101	0.998899
	contig_21.g1174.t1	OTHER	0.008815	0.991185
	contig_21.g1175.t1	OTHER	0.000615	0.999385
	contig_21.g1176.t1	OTHER	0.014796	0.985204
	contig_21.g1177.t1	OTHER	0.001799	0.998201
	contig_21.g1178.t1	OTHER	0.001999	0.998001
	contig_21.g1179.t1	OTHER	0.000416	0.999584
	contig_21.g1180.t1	OTHER	0.00099	0.99901
	contig_21.g1181.t1	OTHER	0.000656	0.999344
	contig_21.g1182.t1	OTHER	0.002081	0.997919
	contig_21.g1183.t1	OTHER	0.000414	0.999586
	contig_21.g1184.t1	OTHER	0.001167	0.998833
	contig_21.g1185.t1	OTHER	0.001517	0.998483
	contig_21.g1186.t1	OTHER	0.003752	0.996248
	contig_21.g1187.t1	OTHER	0.000375	0.999625
	contig_21.g1188.t1	OTHER	0.001089	0.998911
	contig_21.g1189.t1	OTHER	0.002213	0.997787
	contig_21.g1190.t1	SP(Sec/SPI)	0.535613	0.464387	CS pos: 27-28. AGS-FN. Pr: 0.1633
	contig_21.g1191.t1	OTHER	0.106886	0.893114
	contig_21.g1192.t1	OTHER	0.001373	0.998627
	contig_21.g1193.t1	OTHER	0.001706	0.998294
	contig_21.g1194.t1	OTHER	0.000232	0.999768
	contig_21.g1195.t1	OTHER	0.001563	0.998437
	contig_21.g1196.t1	OTHER	0.001363	0.998637
	contig_21.g1197.t1	OTHER	0.000685	0.999315
	contig_21.g1198.t1	OTHER	0.003739	0.996261
	contig_21.g1199.t1	OTHER	0.000369	0.999631
	contig_21.g1200.t1	OTHER	0.000549	0.999451
	contig_21.g1201.t1	OTHER	0.001029	0.998971
	contig_21.g1202.t1	OTHER	0.430305	0.569695
	contig_21.g1203.t1	OTHER	0.000373	0.999627
	contig_21.g1204.t1	OTHER	0.002008	0.997992
	contig_21.g1205.t1	OTHER	0.003307	0.996693
	contig_21.g1206.t1	OTHER	0.003307	0.996693
	contig_21.g1207.t1	OTHER	0.000882	0.999118
	contig_21.g1208.t1	OTHER	0.008059	0.991941
	contig_21.g1209.t1	OTHER	0.006428	0.993572
	contig_21.g1210.t1	OTHER	0.002798	0.997202
	contig_21.g1211.t1	OTHER	0.000519	0.999481
	contig_21.g1212.t1	OTHER	0.006363	0.993637
	contig_21.g1213.t1	OTHER	0.00164	0.99836
	contig_21.g1214.t1	OTHER	0.006255	0.993745
	contig_21.g1215.t1	OTHER	0.000444	0.999556
	contig_21.g1216.t1	OTHER	0.002091	0.997909
	contig_21.g1217.t1	OTHER	0.00098	0.99902
	contig_21.g1218.t1	OTHER	0.001359	0.998641
	contig_21.g1219.t1	OTHER	0.000118	0.999882
	contig_21.g1220.t1	OTHER	0.001365	0.998635
	contig_21.g1221.t1	OTHER	0.035631	0.964369
	contig_21.g1222.t1	OTHER	0.000755	0.999245
	contig_21.g1223.t1	OTHER	0.001089	0.998911
	contig_21.g1224.t1	OTHER	0.001888	0.998112
	contig_21.g1225.t1	OTHER	0.001439	0.998561
	contig_21.g1226.t1	OTHER	0.002095	0.997905
	contig_21.g1227.t1	OTHER	0.002041	0.997959
	contig_21.g1228.t1	OTHER	0.003018	0.996982
	contig_21.g1229.t1	OTHER	0.011746	0.988254
	contig_21.g1230.t1	OTHER	0.001852	0.998148
	contig_21.g1231.t1	OTHER	0.00369	0.99631
	contig_21.g1232.t1	SP(Sec/SPI)	0.531918	0.468082	CS pos: 46-47. AHA-GP. Pr: 0.4027
	contig_21.g1233.t1	OTHER	0.168931	0.831069
	contig_21.g1234.t1	OTHER	0.002324	0.997676
	contig_21.g1235.t1	SP(Sec/SPI)	0.907641	0.092359	CS pos: 28-29. VAT-AP. Pr: 0.4373
	contig_21.g1236.t1	OTHER	0.002038	0.997962
	contig_21.g1237.t1	OTHER	0.001501	0.998499
	contig_21.g1238.t1	OTHER	0.001076	0.998924
	contig_21.g1239.t1	OTHER	0.004305	0.995695
	contig_21.g1240.t1	OTHER	0.003198	0.996802
	contig_21.g1241.t1	SP(Sec/SPI)	0.945551	0.054449	CS pos: 31-32. AQA-ST. Pr: 0.2973
	contig_21.g1242.t1	OTHER	0.000677	0.999323
	contig_21.g1243.t1	OTHER	0.002093	0.997907
	contig_21.g1244.t1	OTHER	0.000592	0.999408
	contig_21.g1245.t1	OTHER	0.001424	0.998576
	contig_21.g1246.t1	SP(Sec/SPI)	0.883514	0.116486	CS pos: 28-29. VAA-AP. Pr: 0.6058
	contig_21.g1247.t1	OTHER	0.00044	0.99956
	contig_21.g1248.t1	OTHER	0.034163	0.965837
	contig_21.g1249.t1	SP(Sec/SPI)	0.994046	0.005954	CS pos: 22-23. ANA-VP. Pr: 0.9450
	contig_21.g1250.t1	OTHER	0.013614	0.986386
	contig_21.g1251.t1	OTHER	0.001287	0.998713
	contig_21.g1252.t1	OTHER	0.00081	0.99919
	contig_21.g1253.t1	OTHER	0.003425	0.996575
	contig_21.g1254.t1	OTHER	0.001553	0.998447
	contig_21.g1255.t1	OTHER	0.002276	0.997724
	contig_21.g1256.t1	OTHER	0.000562	0.999438
	contig_21.g1257.t1	OTHER	0.00345	0.99655
	contig_21.g1258.t1	OTHER	0.098189	0.901811
	contig_21.g1259.t1	OTHER	0.005376	0.994624
	contig_21.g1260.t1	OTHER	0.000743	0.999257
	contig_21.g1261.t1	OTHER	0.002849	0.997151
	contig_21.g1262.t1	OTHER	0.001243	0.998757
	contig_21.g1263.t1	OTHER	0.000637	0.999363
	contig_21.g1264.t1	OTHER	0.001974	0.998026
	contig_21.g1265.t1	OTHER	0.00096	0.99904
	contig_21.g1266.t1	SP(Sec/SPI)	0.899342	0.100658	CS pos: 28-29. VAA-AP. Pr: 0.6198
	contig_21.g1267.t1	OTHER	0.000801	0.999199
	contig_21.g1268.t1	OTHER	0.033626	0.966374
	contig_21.g1269.t1	OTHER	0.000594	0.999406
	contig_21.g1270.t1	OTHER	0.0006	0.9994
	contig_21.g1271.t1	SP(Sec/SPI)	0.681635	0.318365	CS pos: 24-25. ASA-TP. Pr: 0.4473
	contig_21.g1272.t1	OTHER	0.000931	0.999069
	contig_21.g1273.t1	SP(Sec/SPI)	0.609053	0.390947	CS pos: 30-31. VVA-GP. Pr: 0.4389
	contig_21.g1274.t1	OTHER	0.002125	0.997875
	contig_21.g1275.t1	OTHER	0.012215	0.987785
	contig_21.g1276.t1	OTHER	0.001395	0.998605
	contig_21.g1277.t1	OTHER	0.002929	0.997071
	contig_21.g1278.t1	OTHER	0.000851	0.999149
	contig_21.g1279.t1	OTHER	0.000896	0.999104
	contig_21.g1280.t1	OTHER	0.000858	0.999142
	contig_21.g1281.t1	OTHER	0.002149	0.997851
	contig_21.g1282.t1	OTHER	0.001028	0.998972
	contig_21.g1283.t1	SP(Sec/SPI)	0.629018	0.370982	CS pos: 20-21. CSA-LS. Pr: 0.4952
	contig_21.g1284.t1	OTHER	0.000721	0.999279
	contig_12.g1285.t1	OTHER	0.000317	0.999683
	contig_12.g1286.t1	OTHER	0.099849	0.900151
	contig_12.g1287.t1	OTHER	0.000818	0.999182
	contig_12.g1288.t1	OTHER	0.002127	0.997873
	contig_12.g1289.t1	OTHER	0.00071	0.99929
	contig_12.g1290.t1	OTHER	0.001142	0.998858
	contig_12.g1291.t1	OTHER	0.000605	0.999395
	contig_12.g1292.t1	OTHER	0.000705	0.999295
	contig_12.g1293.t1	OTHER	0.001826	0.998174
	contig_12.g1294.t1	OTHER	0.002572	0.997428
	contig_12.g1295.t1	OTHER	0.005116	0.994884
	contig_12.g1296.t1	OTHER	0.001151	0.998849
	contig_12.g1297.t1	OTHER	0.000869	0.999131
	contig_12.g1298.t1	OTHER	0.00103	0.99897
	contig_12.g1299.t1	OTHER	0.001672	0.998328
	contig_12.g1300.t1	OTHER	0.000684	0.999316
	contig_12.g1301.t1	OTHER	0.000332	0.999668
	contig_12.g1302.t1	OTHER	0.001263	0.998737
	contig_12.g1303.t1	OTHER	0.000716	0.999284
	contig_12.g1304.t1	OTHER	0.00074	0.99926
	contig_12.g1305.t1	OTHER	0.004447	0.995553
	contig_12.g1306.t1	OTHER	0.001014	0.998986
	contig_12.g1307.t1	OTHER	0.001254	0.998746
	contig_12.g1308.t1	OTHER	0.000948	0.999052
	contig_12.g1309.t1	OTHER	0.007689	0.992311
	contig_12.g1310.t1	OTHER	0.000515	0.999485
	contig_12.g1311.t1	OTHER	0.000295	0.999705
	contig_12.g1312.t1	OTHER	0.000704	0.999296
	contig_12.g1313.t1	OTHER	0.00132	0.99868
	contig_12.g1314.t1	OTHER	0.001669	0.998331
	contig_12.g1315.t1	OTHER	0.000361	0.999639
	contig_12.g1316.t1	OTHER	0.001024	0.998976
	contig_12.g1317.t1	OTHER	0.00113	0.99887
	contig_12.g1318.t1	OTHER	0.001294	0.998706
	contig_12.g1319.t1	OTHER	0.000996	0.999004
	contig_12.g1320.t1	SP(Sec/SPI)	0.951169	0.048831	CS pos: 19-20. AAC-AV. Pr: 0.3323
	contig_12.g1321.t1	OTHER	0.001408	0.998592
	contig_12.g1322.t1	OTHER	0.001887	0.998113
	contig_12.g1323.t1	OTHER	0.002399	0.997601
	contig_12.g1324.t1	OTHER	0.003179	0.996821
	contig_12.g1325.t1	OTHER	0.001009	0.998991
	contig_12.g1326.t1	OTHER	0.000462	0.999538
	contig_12.g1327.t1	OTHER	0.000403	0.999597
	contig_12.g1328.t1	OTHER	0.001544	0.998456
	contig_12.g1329.t1	OTHER	0.000774	0.999226
	contig_12.g1330.t1	OTHER	0.00264	0.99736
	contig_12.g1331.t1	OTHER	0.001957	0.998043
	contig_12.g1332.t1	OTHER	0.002299	0.997701
	contig_12.g1333.t1	OTHER	0.001289	0.998711
	contig_12.g1334.t1	OTHER	0.000826	0.999174
	contig_12.g1335.t1	OTHER	0.002089	0.997911
	contig_12.g1336.t1	OTHER	0.016164	0.983836
	contig_12.g1337.t1	OTHER	0.000434	0.999566
	contig_12.g1338.t1	OTHER	0.00156	0.99844
	contig_12.g1339.t1	OTHER	0.004336	0.995664
	contig_12.g1340.t1	OTHER	0.002528	0.997472
	contig_12.g1341.t1	OTHER	0.001194	0.998806
	contig_12.g1342.t1	OTHER	0.005997	0.994003
	contig_12.g1343.t1	OTHER	0.023366	0.976634
	contig_12.g1344.t1	OTHER	0.001479	0.998521
	contig_12.g1345.t1	OTHER	0.001621	0.998379
	contig_12.g1346.t1	OTHER	0.001907	0.998093
	contig_12.g1347.t1	OTHER	0.002134	0.997866
	contig_12.g1348.t1	OTHER	0.00074	0.99926
	contig_12.g1349.t1	OTHER	0.001214	0.998786
	contig_12.g1350.t1	OTHER	0.000772	0.999228
	contig_12.g1351.t1	OTHER	0.000572	0.999428
	contig_12.g1352.t1	OTHER	0.001388	0.998612
	contig_12.g1353.t1	OTHER	0.00374	0.99626
	contig_12.g1354.t1	SP(Sec/SPI)	0.999755	0.000245	CS pos: 19-20. VLA-QK. Pr: 0.9639
	contig_12.g1355.t1	SP(Sec/SPI)	0.992613	0.007387	CS pos: 17-18. AVA-TP. Pr: 0.3043
	contig_12.g1356.t1	OTHER	0.00276	0.99724
	contig_12.g1357.t1	SP(Sec/SPI)	0.995922	0.004078	CS pos: 19-20. ASA-QQ. Pr: 0.8198
	contig_12.g1358.t1	OTHER	0.004345	0.995655
	contig_12.g1359.t1	OTHER	0.00255	0.99745
	contig_12.g1360.t1	SP(Sec/SPI)	0.995922	0.004078	CS pos: 19-20. ASA-QQ. Pr: 0.8198
	contig_12.g1361.t1	OTHER	0.000317	0.999683
	contig_12.g1362.t1	OTHER	0.112515	0.887485
	contig_12.g1363.t1	OTHER	0.000894	0.999106
	contig_12.g1364.t1	OTHER	0.000417	0.999583
	contig_12.g1365.t1	OTHER	0.002284	0.997716
	contig_12.g1366.t1	SP(Sec/SPI)	0.93353	0.06647	CS pos: 28-29. VTA-AQ. Pr: 0.5154
	contig_12.g1367.t1	OTHER	0.000662	0.999338
	contig_12.g1368.t1	OTHER	0.001523	0.998477
	contig_12.g1369.t1	OTHER	0.000519	0.999481
	contig_12.g1370.t1	OTHER	0.000508	0.999492
	contig_12.g1371.t1	OTHER	0.000892	0.999108
	contig_12.g1372.t1	OTHER	0.003238	0.996762
	contig_12.g1373.t1	OTHER	0.000195	0.999805
	contig_12.g1374.t1	OTHER	0.116788	0.883212
	contig_12.g1375.t1	OTHER	0.002361	0.997639
	contig_12.g1376.t1	OTHER	0.000897	0.999103
	contig_12.g1377.t1	SP(Sec/SPI)	0.964727	0.035273	CS pos: 19-20. VTA-SY. Pr: 0.4649
	contig_12.g1378.t1	OTHER	0.001199	0.998801
	contig_12.g1379.t1	OTHER	0.021363	0.978637
	contig_12.g1380.t1	OTHER	0.000871	0.999129
	contig_12.g1381.t1	OTHER	0.003156	0.996844
	contig_12.g1382.t1	OTHER	0.002435	0.997565
	contig_12.g1383.t1	OTHER	0.000925	0.999075
	contig_12.g1384.t1	OTHER	0.001802	0.998198
	contig_12.g1385.t1	OTHER	0.075606	0.924394
	contig_12.g1386.t1	OTHER	0.002229	0.997771
	contig_12.g1387.t1	OTHER	0.000481	0.999519
	contig_12.g1388.t1	OTHER	0.000916	0.999084
	contig_12.g1389.t1	OTHER	0.001257	0.998743
	contig_12.g1390.t1	OTHER	0.001428	0.998572
	contig_12.g1391.t1	OTHER	0.001192	0.998808
	contig_12.g1392.t1	OTHER	0.000967	0.999033
	contig_12.g1393.t1	OTHER	0.001455	0.998545
	contig_12.g1394.t1	OTHER	0.002259	0.997741
	contig_12.g1395.t1	OTHER	0.002708	0.997292
	contig_12.g1396.t1	OTHER	0.003611	0.996389
	contig_12.g1397.t1	OTHER	0.000983	0.999017
	contig_12.g1398.t1	OTHER	0.002241	0.997759
	contig_12.g1399.t1	OTHER	0.006617	0.993383
	contig_12.g1400.t1	OTHER	0.000888	0.999112
	contig_12.g1401.t1	SP(Sec/SPI)	0.976978	0.023022	CS pos: 19-20. VTA-DY. Pr: 0.8472
	contig_12.g1402.t1	OTHER	0.001176	0.998824
	contig_12.g1403.t1	OTHER	0.001632	0.998368
	contig_12.g1404.t1	SP(Sec/SPI)	0.997401	0.002599	CS pos: 20-21. ILA-SP. Pr: 0.8572
	contig_12.g1405.t1	OTHER	0.001083	0.998917
	contig_12.g1406.t1	OTHER	0.00163	0.99837
	contig_12.g1407.t1	OTHER	0.000966	0.999034
	contig_12.g1408.t1	OTHER	0.001109	0.998891
	contig_12.g1409.t1	OTHER	0.009085	0.990915
	contig_12.g1410.t1	OTHER	0.002601	0.997399
	contig_12.g1411.t1	OTHER	0.001895	0.998105
	contig_12.g1412.t1	OTHER	0.002458	0.997542
	contig_12.g1413.t1	OTHER	0.001413	0.998587
	contig_12.g1414.t1	OTHER	0.001009	0.998991
	contig_12.g1415.t1	OTHER	0.008833	0.991167
	contig_12.g1416.t1	OTHER	0.002126	0.997874
	contig_12.g1417.t1	OTHER	0.000751	0.999249
	contig_12.g1418.t1	OTHER	0.002136	0.997864
	contig_12.g1419.t1	OTHER	0.005908	0.994092
	contig_12.g1420.t1	OTHER	0.000773	0.999227
	contig_12.g1421.t1	OTHER	0.003733	0.996267
	contig_12.g1422.t1	OTHER	0.000629	0.999371
	contig_12.g1423.t1	OTHER	0.003304	0.996696
	contig_12.g1424.t1	OTHER	0.001516	0.998484
	contig_12.g1425.t1	OTHER	0.00246	0.99754
	contig_12.g1426.t1	OTHER	0.00459	0.99541
	contig_12.g1427.t1	OTHER	0.001469	0.998531
	contig_12.g1428.t1	OTHER	0.000815	0.999185
	contig_12.g1429.t1	OTHER	0.000631	0.999369
	contig_12.g1430.t1	OTHER	0.001498	0.998502
	contig_12.g1431.t1	OTHER	0.002251	0.997749
	contig_12.g1432.t1	OTHER	0.001793	0.998207
	contig_12.g1433.t1	OTHER	0.000921	0.999079
	contig_12.g1434.t1	OTHER	0.000541	0.999459
	contig_12.g1435.t1	OTHER	0.000225	0.999775
	contig_12.g1436.t1	OTHER	0.001557	0.998443
	contig_12.g1437.t1	OTHER	0.002326	0.997674
	contig_12.g1438.t1	OTHER	0.001199	0.998801
	contig_12.g1439.t1	SP(Sec/SPI)	0.606609	0.393391	CS pos: 30-31. TLA-RP. Pr: 0.4087
	contig_12.g1440.t1	OTHER	0.006871	0.993129
	contig_12.g1441.t1	OTHER	0.000721	0.999279
	contig_12.g1442.t1	OTHER	0.000756	0.999244
	contig_12.g1443.t1	OTHER	0.001868	0.998132
	contig_12.g1444.t1	OTHER	0.001706	0.998294
	contig_12.g1445.t1	OTHER	0.004608	0.995392
	contig_12.g1446.t1	OTHER	0.001056	0.998944
	contig_12.g1447.t1	OTHER	0.000311	0.999689
	contig_12.g1448.t1	OTHER	0.00059	0.99941
	contig_12.g1449.t1	OTHER	0.00041	0.99959
	contig_12.g1450.t1	OTHER	0.003035	0.996965
	contig_12.g1451.t1	OTHER	0.001536	0.998464
	contig_12.g1452.t1	OTHER	0.03784	0.96216
	contig_12.g1453.t1	OTHER	0.003781	0.996219
	contig_12.g1454.t1	OTHER	0.00046	0.99954
	contig_12.g1455.t1	OTHER	0.001854	0.998146
	contig_12.g1456.t1	OTHER	0.000127	0.999873
	contig_12.g1457.t1	OTHER	0.002783	0.997217
	contig_12.g1458.t1	OTHER	0.000637	0.999363
	contig_12.g1459.t1	OTHER	0.049997	0.950003
	contig_12.g1460.t1	OTHER	0.002904	0.997096
	contig_12.g1461.t1	OTHER	0.363522	0.636478
	contig_12.g1462.t1	OTHER	0.001278	0.998722
	contig_12.g1463.t1	OTHER	0.003295	0.996705
	contig_12.g1464.t1	OTHER	0.002116	0.997884
	contig_12.g1465.t1	OTHER	0.005837	0.994163
	contig_12.g1466.t1	OTHER	0.003074	0.996926
	contig_12.g1467.t1	OTHER	0.003721	0.996279
	contig_12.g1468.t1	OTHER	0.001184	0.998816
	contig_12.g1469.t1	OTHER	0.000512	0.999488
	contig_12.g1470.t1	OTHER	0.001491	0.998509
	contig_12.g1471.t1	OTHER	0.003697	0.996303
	contig_12.g1472.t1	OTHER	0.00141	0.99859
	contig_12.g1473.t1	OTHER	0.000421	0.999579
	contig_12.g1474.t1	OTHER	0.001018	0.998982
	contig_12.g1475.t1	OTHER	0.001434	0.998566
	contig_12.g1476.t1	OTHER	0.11282	0.88718
	contig_12.g1477.t1	OTHER	0.003019	0.996981
	contig_12.g1478.t1	OTHER	0.001409	0.998591
	contig_12.g1479.t1	OTHER	0.118567	0.881433
	contig_12.g1480.t1	OTHER	0.000283	0.999717
	contig_12.g1481.t1	OTHER	0.002535	0.997465
	contig_12.g1482.t1	OTHER	0.001845	0.998155
	contig_12.g1483.t1	OTHER	0.002802	0.997198
	contig_12.g1484.t1	OTHER	0.000772	0.999228
	contig_12.g1485.t1	OTHER	0.000402	0.999598
	contig_12.g1486.t1	OTHER	0.003917	0.996083
	contig_12.g1487.t1	OTHER	0.000663	0.999337
	contig_12.g1488.t1	OTHER	0.000721	0.999279
	contig_12.g1489.t1	OTHER	0.000797	0.999203
	contig_12.g1490.t1	OTHER	0.001999	0.998001
	contig_12.g1491.t1	OTHER	0.001595	0.998405
	contig_12.g1492.t1	OTHER	0.000799	0.999201
	contig_12.g1493.t1	OTHER	0.001102	0.998898
	contig_12.g1494.t1	OTHER	0.011085	0.988915
	contig_12.g1495.t1	OTHER	0.000439	0.999561
	contig_12.g1496.t1	OTHER	0.00172	0.99828
	contig_12.g1497.t1	OTHER	0.000671	0.999329
	contig_12.g1498.t1	OTHER	0.001179	0.998821
	contig_12.g1499.t1	OTHER	0.000746	0.999254
	contig_12.g1500.t1	OTHER	0.001909	0.998091
	contig_12.g1501.t1	OTHER	0.001916	0.998084
	contig_12.g1502.t1	OTHER	0.000457	0.999543
	contig_12.g1503.t1	OTHER	0.000596	0.999404
	contig_12.g1504.t1	OTHER	0.000342	0.999658
	contig_12.g1505.t1	OTHER	0.00418	0.99582
	contig_12.g1506.t1	OTHER	0.000492	0.999508
	contig_12.g1507.t1	OTHER	0.000308	0.999692
	contig_12.g1508.t1	OTHER	0.359524	0.640476
	contig_12.g1509.t1	OTHER	0.001276	0.998724
	contig_12.g1510.t1	OTHER	0.100582	0.899418
	contig_12.g1511.t1	OTHER	0.000139	0.999861
	contig_12.g1512.t1	SP(Sec/SPI)	0.994255	0.005745	CS pos: 20-21. IMA-SP. Pr: 0.7255
	contig_12.g1513.t1	OTHER	0.002788	0.997212
	contig_12.g1514.t1	OTHER	0.144364	0.855636
	contig_12.g1515.t1	OTHER	0.001268	0.998732
	contig_12.g1516.t1	OTHER	0.002143	0.997857
	contig_12.g1517.t1	OTHER	0.002391	0.997609
	contig_12.g1518.t1	OTHER	0.001743	0.998257
	contig_12.g1519.t1	OTHER	0.001922	0.998078
	contig_12.g1520.t1	OTHER	0.001647	0.998353
	contig_12.g1521.t1	OTHER	0.000419	0.999581
	contig_12.g1522.t1	OTHER	0.001202	0.998798
	contig_12.g1523.t1	OTHER	0.001099	0.998901
	contig_12.g1524.t1	OTHER	0.002437	0.997563
	contig_12.g1525.t1	OTHER	0.001984	0.998016
	contig_12.g1526.t1	OTHER	0.000212	0.999788
	contig_12.g1527.t1	OTHER	0.000288	0.999712
	contig_12.g1528.t1	OTHER	0.001677	0.998323
	contig_12.g1529.t1	OTHER	0.006569	0.993431
	contig_12.g1530.t1	OTHER	0.014076	0.985924
	contig_12.g1531.t1	OTHER	0.00357	0.99643
	contig_12.g1532.t1	OTHER	0.023778	0.976222
	contig_12.g1533.t1	OTHER	0.001919	0.998081
	contig_12.g1534.t1	OTHER	0.007846	0.992154
	contig_12.g1535.t1	SP(Sec/SPI)	0.8629	0.1371	CS pos: 32-33. IPA-AN. Pr: 0.4607
	contig_12.g1536.t1	OTHER	0.000562	0.999438
	contig_12.g1537.t1	OTHER	0.000728	0.999272
	contig_12.g1538.t1	OTHER	0.001945	0.998055
	contig_12.g1539.t1	OTHER	0.000796	0.999204
	contig_12.g1540.t1	OTHER	0.000968	0.999032
	contig_12.g1541.t1	SP(Sec/SPI)	0.739311	0.260689	CS pos: 44-45. VPG-LP. Pr: 0.3080
	contig_12.g1542.t1	OTHER	0.001321	0.998679
	contig_12.g1543.t1	OTHER	0.005125	0.994875
	contig_12.g1544.t1	OTHER	0.001272	0.998728
	contig_12.g1545.t1	OTHER	0.002266	0.997734
	contig_12.g1546.t1	OTHER	0.002266	0.997734
	contig_12.g1547.t1	OTHER	0.000347	0.999653
	contig_12.g1548.t1	OTHER	0.001053	0.998947
	contig_12.g1549.t1	OTHER	0.00065	0.99935
	contig_12.g1550.t1	OTHER	0.000653	0.999347
	contig_12.g1551.t1	SP(Sec/SPI)	0.997472	0.002528	CS pos: 22-23. AHA-AV. Pr: 0.9345
	contig_12.g1552.t1	OTHER	0.001109	0.998891
	contig_12.g1553.t1	OTHER	0.001821	0.998179
	contig_12.g1554.t1	OTHER	0.001935	0.998065
	contig_12.g1555.t1	OTHER	0.000301	0.999699
	contig_12.g1556.t1	OTHER	0.000487	0.999513
	contig_12.g1557.t1	OTHER	0.035876	0.964124
	contig_12.g1558.t1	OTHER	0.000891	0.999109
	contig_12.g1559.t1	OTHER	0.001262	0.998738
	contig_12.g1560.t1	OTHER	0.128706	0.871294
	contig_12.g1561.t1	OTHER	0.002683	0.997317
	contig_12.g1562.t1	OTHER	0.00148	0.99852
	contig_12.g1563.t1	OTHER	0.002685	0.997315
	contig_12.g1564.t1	OTHER	0.003475	0.996525
	contig_12.g1565.t1	OTHER	0.00201	0.99799
	contig_12.g1566.t1	OTHER	0.003011	0.996989
	contig_12.g1567.t1	OTHER	0.001359	0.998641
	contig_12.g1568.t1	OTHER	0.001287	0.998713
	contig_12.g1569.t1	OTHER	0.001386	0.998614
	contig_12.g1570.t1	OTHER	0.00353	0.99647
	contig_12.g1571.t1	OTHER	0.000786	0.999214
	contig_12.g1572.t1	OTHER	0.002834	0.997166
	contig_12.g1573.t1	OTHER	0.022034	0.977966
	contig_12.g1574.t1	OTHER	0.000325	0.999675
	contig_12.g1575.t1	OTHER	0.002291	0.997709
	contig_12.g1576.t1	OTHER	0.002217	0.997783
	contig_12.g1577.t1	OTHER	0.000207	0.999793
	contig_12.g1578.t1	OTHER	0.002116	0.997884
	contig_12.g1579.t1	OTHER	0.001446	0.998554
	contig_12.g1580.t1	OTHER	0.001009	0.998991
	contig_12.g1581.t1	OTHER	0.014452	0.985548
	contig_12.g1582.t1	OTHER	0.000641	0.999359
	contig_12.g1583.t1	OTHER	0.000989	0.999011
	contig_12.g1584.t1	OTHER	0.000772	0.999228
	contig_12.g1585.t1	OTHER	0.001826	0.998174
	contig_12.g1586.t1	OTHER	0.001604	0.998396
	contig_12.g1587.t1	OTHER	0.010265	0.989735
	contig_12.g1588.t1	OTHER	0.001037	0.998963
	contig_12.g1589.t1	OTHER	0.002113	0.997887
	contig_12.g1590.t1	OTHER	0.430219	0.569781
	contig_12.g1591.t1	OTHER	0.001717	0.998283
	contig_12.g1592.t1	OTHER	0.002315	0.997685
	contig_12.g1593.t1	OTHER	0.145481	0.854519
	contig_12.g1594.t1	OTHER	0.003024	0.996976
	contig_12.g1595.t1	OTHER	0.007149	0.992851
	contig_12.g1596.t1	OTHER	0.000348	0.999652
	contig_12.g1597.t1	OTHER	0.002362	0.997638
	contig_12.g1598.t1	OTHER	0.00032	0.99968
	contig_12.g1599.t1	OTHER	0.002791	0.997209
	contig_12.g1600.t1	OTHER	0.002771	0.997229
	contig_12.g1601.t1	OTHER	0.000148	0.999852
	contig_12.g1602.t1	OTHER	0.001333	0.998667
	contig_12.g1603.t1	OTHER	0.000349	0.999651
	contig_12.g1604.t1	OTHER	0.003938	0.996062
	contig_12.g1605.t1	OTHER	0.030443	0.969557
	contig_12.g1606.t1	OTHER	0.00231	0.99769
	contig_12.g1607.t1	OTHER	0.011456	0.988544
	contig_12.g1608.t1	OTHER	0.000421	0.999579
	contig_12.g1609.t1	OTHER	0.011781	0.988219
	contig_12.g1610.t1	OTHER	0.003429	0.996571
	contig_12.g1611.t1	OTHER	0.000205	0.999795
	contig_12.g1612.t1	OTHER	0.000862	0.999138
	contig_12.g1613.t1	OTHER	0.000679	0.999321
	contig_12.g1614.t1	OTHER	0.001312	0.998688
	contig_12.g1615.t1	OTHER	0.001398	0.998602
	contig_12.g1616.t1	OTHER	0.008065	0.991935
	contig_12.g1617.t1	SP(Sec/SPI)	0.994211	0.005789	CS pos: 23-24. ARA-AP. Pr: 0.7859
	contig_12.g1618.t1	OTHER	0.001254	0.998746
	contig_12.g1619.t1	SP(Sec/SPI)	0.955531	0.044469	CS pos: 19-20. AFA-IW. Pr: 0.8729
	contig_12.g1620.t1	OTHER	0.000533	0.999467
	contig_12.g1621.t1	OTHER	0.198576	0.801424
	contig_12.g1622.t1	OTHER	0.0006	0.9994
	contig_12.g1623.t1	OTHER	0.000508	0.999492
	contig_12.g1624.t1	OTHER	0.002927	0.997073
	contig_12.g1625.t1	OTHER	0.000779	0.999221
	contig_12.g1626.t1	OTHER	0.00194	0.99806
	contig_12.g1627.t1	OTHER	0.001516	0.998484
	contig_12.g1628.t1	OTHER	0.000736	0.999264
	contig_12.g1629.t1	OTHER	0.001538	0.998462
	contig_12.g1630.t1	OTHER	0.000845	0.999155
	contig_12.g1631.t1	OTHER	0.000754	0.999246
	contig_12.g1632.t1	OTHER	0.001958	0.998042
	contig_12.g1633.t1	OTHER	0.000972	0.999028
	contig_12.g1634.t1	OTHER	0.000364	0.999636
	contig_12.g1635.t1	OTHER	0.001643	0.998357
	contig_12.g1636.t1	OTHER	0.012373	0.987627
	contig_12.g1637.t1	OTHER	0.003494	0.996506
	contig_12.g1638.t1	OTHER	0.004765	0.995235
	contig_12.g1639.t1	OTHER	0.000668	0.999332
	contig_12.g1640.t1	OTHER	0.001399	0.998601
	contig_12.g1641.t1	OTHER	0.000972	0.999028
	contig_12.g1642.t1	OTHER	0.000437	0.999563
	contig_12.g1643.t1	OTHER	0.003959	0.996041
	contig_12.g1644.t1	OTHER	0.000285	0.999715
	contig_12.g1645.t1	OTHER	0.00051	0.99949
	contig_12.g1646.t1	OTHER	0.000586	0.999414
	contig_12.g1647.t1	OTHER	0.003786	0.996214
	contig_12.g1648.t1	OTHER	0.00059	0.99941
	contig_12.g1649.t1	OTHER	0.003594	0.996406
	contig_12.g1650.t1	OTHER	0.00043	0.99957
	contig_12.g1651.t1	OTHER	0.004555	0.995445
	contig_12.g1652.t1	OTHER	0.003516	0.996484
	contig_12.g1653.t1	SP(Sec/SPI)	0.763252	0.236748	CS pos: 20-21. TRC-ST. Pr: 0.3936
	contig_12.g1654.t1	OTHER	0.000617	0.999383
	contig_12.g1655.t1	OTHER	0.000589	0.999411
	contig_12.g1656.t1	OTHER	0.0036	0.9964
	contig_12.g1657.t1	OTHER	0.000774	0.999226
	contig_12.g1658.t1	OTHER	0.003589	0.996411
	contig_12.g1659.t1	OTHER	0.000449	0.999551
	contig_12.g1660.t1	OTHER	0.000783	0.999217
	contig_12.g1661.t1	OTHER	0.000245	0.999755
	contig_12.g1662.t1	OTHER	0.004046	0.995954
	contig_12.g1663.t1	OTHER	0.004034	0.995966
	contig_12.g1664.t1	OTHER	0.000795	0.999205
	contig_12.g1665.t1	OTHER	0.005376	0.994624
	contig_12.g1666.t1	SP(Sec/SPI)	0.997102	0.002898	CS pos: 24-25. ADA-RE. Pr: 0.8555
	contig_12.g1667.t1	OTHER	0.00225	0.99775
	contig_12.g1668.t1	OTHER	0.001866	0.998134
	contig_12.g1669.t1	OTHER	0.471838	0.528162
	contig_12.g1670.t1	OTHER	0.001728	0.998272
	contig_12.g1671.t1	OTHER	0.001101	0.998899
	contig_12.g1672.t1	OTHER	0.001907	0.998093
	contig_12.g1673.t1	OTHER	0.001003	0.998997
	contig_12.g1674.t1	SP(Sec/SPI)	0.977539	0.022461	CS pos: 20-21. SAA-TP. Pr: 0.3915
	contig_12.g1675.t1	OTHER	0.002089	0.997911
	contig_12.g1676.t1	OTHER	0.001481	0.998519
	contig_12.g1677.t1	OTHER	0.001684	0.998316
	contig_12.g1678.t1	OTHER	0.001434	0.998566
	contig_12.g1679.t1	OTHER	0.00041	0.99959
	contig_12.g1680.t1	OTHER	0.001785	0.998215
	contig_12.g1681.t1	OTHER	0.001902	0.998098
	contig_12.g1682.t1	SP(Sec/SPI)	0.878263	0.121737	CS pos: 24-25. AQA-RA. Pr: 0.2807
	contig_12.g1683.t1	OTHER	0.012237	0.987763
	contig_12.g1684.t1	OTHER	0.001164	0.998836
	contig_12.g1685.t1	OTHER	0.00144	0.99856
	contig_12.g1686.t1	OTHER	0.001397	0.998603
	contig_12.g1687.t1	OTHER	0.00047	0.99953
	contig_12.g1688.t1	OTHER	0.035941	0.964059
	contig_12.g1689.t1	OTHER	0.000902	0.999098
	contig_12.g1690.t1	OTHER	0.000846	0.999154
	contig_12.g1691.t1	OTHER	0.002708	0.997292
	contig_12.g1692.t1	OTHER	0.007368	0.992632
	contig_12.g1693.t1	OTHER	0.001691	0.998309
	contig_12.g1694.t1	OTHER	0.001549	0.998451
	contig_12.g1695.t1	OTHER	0.001822	0.998178
	contig_12.g1696.t1	OTHER	0.001678	0.998322
	contig_12.g1697.t1	OTHER	0.00061	0.99939
	contig_12.g1698.t1	OTHER	0.000516	0.999484
	contig_12.g1699.t1	OTHER	0.000261	0.999739
	contig_12.g1700.t1	OTHER	0.002067	0.997933
	contig_12.g1701.t1	OTHER	0.00206	0.99794
	contig_12.g1702.t1	OTHER	0.001208	0.998792
	contig_12.g1703.t1	OTHER	0.100993	0.899007
	contig_12.g1704.t1	OTHER	0.000471	0.999529
	contig_12.g1705.t1	OTHER	0.000503	0.999497
	contig_12.g1706.t1	OTHER	0.00198	0.99802
	contig_12.g1707.t1	OTHER	0.000543	0.999457
	contig_12.g1708.t1	OTHER	0.000951	0.999049
	contig_12.g1709.t1	OTHER	0.000805	0.999195
	contig_12.g1710.t1	OTHER	0.002329	0.997671
	contig_12.g1711.t1	OTHER	0.003084	0.996916
	contig_12.g1712.t1	OTHER	0.0004	0.9996
	contig_12.g1713.t1	OTHER	0.002348	0.997652
	contig_12.g1714.t1	OTHER	0.000123	0.999877
	contig_12.g1715.t1	OTHER	0.179598	0.820402
	contig_12.g1716.t1	OTHER	0.000382	0.999618
	contig_12.g1717.t1	OTHER	0.000384	0.999616
	contig_12.g1718.t1	SP(Sec/SPI)	0.997008	0.002992	CS pos: 21-22. ANS-AS. Pr: 0.5916
	contig_12.g1719.t1	OTHER	0.001942	0.998058
	contig_12.g1720.t1	OTHER	0.001196	0.998804
	contig_12.g1721.t1	OTHER	0.001841	0.998159
	contig_12.g1722.t1	OTHER	0.002067	0.997933
	contig_12.g1723.t1	OTHER	0.004091	0.995909
	contig_12.g1724.t1	OTHER	0.000234	0.999766
	contig_12.g1725.t1	OTHER	0.001671	0.998329
	contig_12.g1726.t1	OTHER	0.000857	0.999143
	contig_12.g1727.t1	OTHER	0.000598	0.999402
	contig_12.g1728.t1	OTHER	0.000303	0.999697
	contig_12.g1729.t1	OTHER	0.198234	0.801766
	contig_12.g1730.t1	OTHER	0.002029	0.997971
	contig_12.g1731.t1	OTHER	0.000931	0.999069
	contig_12.g1732.t1	OTHER	0.001371	0.998629
	contig_12.g1733.t1	OTHER	0.000462	0.999538
	contig_12.g1734.t1	OTHER	0.001032	0.998968
	contig_12.g1735.t1	OTHER	0.042209	0.957791
	contig_12.g1736.t1	OTHER	0.001405	0.998595
	contig_12.g1737.t1	OTHER	0.001938	0.998062
	contig_12.g1738.t1	OTHER	0.001646	0.998354
	contig_12.g1739.t1	OTHER	0.000883	0.999117
	contig_12.g1740.t1	OTHER	0.034771	0.965229
	contig_12.g1741.t1	OTHER	0.000924	0.999076
	contig_12.g1742.t1	OTHER	0.000456	0.999544
	contig_12.g1743.t1	OTHER	0.003218	0.996782
	contig_12.g1744.t1	OTHER	0.0006	0.9994
	contig_12.g1745.t1	OTHER	0.00064	0.99936
	contig_12.g1746.t1	OTHER	0.003025	0.996975
	contig_12.g1747.t1	OTHER	0.001853	0.998147
	contig_12.g1748.t1	OTHER	0.000722	0.999278
	contig_12.g1749.t1	OTHER	0.00136	0.99864
	contig_12.g1750.t1	OTHER	0.000433	0.999567
	contig_12.g1751.t1	OTHER	0.000682	0.999318
	contig_12.g1752.t1	OTHER	0.000852	0.999148
	contig_12.g1753.t1	OTHER	0.001555	0.998445
	contig_12.g1754.t1	OTHER	0.001074	0.998926
	contig_12.g1755.t1	OTHER	0.001724	0.998276
	contig_12.g1756.t1	OTHER	0.000446	0.999554
	contig_12.g1757.t1	OTHER	0.001443	0.998557
	contig_12.g1758.t1	OTHER	0.001011	0.998989
	contig_12.g1759.t1	OTHER	0.000416	0.999584
	contig_12.g1760.t1	OTHER	0.001853	0.998147
	contig_12.g1761.t1	SP(Sec/SPI)	0.978875	0.021125	CS pos: 20-21. AMA-DL. Pr: 0.8821
	contig_12.g1762.t1	OTHER	0.000576	0.999424
	contig_12.g1763.t1	OTHER	0.000342	0.999658
	contig_12.g1764.t1	OTHER	0.00207	0.99793
	contig_12.g1765.t1	OTHER	0.029545	0.970455
	contig_12.g1766.t1	OTHER	0.001039	0.998961
	contig_12.g1767.t1	OTHER	0.004707	0.995293
	contig_12.g1768.t1	SP(Sec/SPI)	0.967505	0.032495	CS pos: 20-21. AFA-AA. Pr: 0.4282
	contig_12.g1769.t1	OTHER	0.000813	0.999187
	contig_12.g1770.t1	OTHER	0.001949	0.998051
	contig_12.g1771.t1	SP(Sec/SPI)	0.986802	0.013198	CS pos: 20-21. ATA-VQ. Pr: 0.4868
	contig_12.g1772.t1	OTHER	0.000791	0.999209
	contig_12.g1773.t1	OTHER	0.000221	0.999779
	contig_12.g1774.t1	OTHER	0.002613	0.997387
	contig_12.g1775.t1	OTHER	0.009166	0.990834
	contig_12.g1776.t1	OTHER	0.035817	0.964183
	contig_12.g1777.t1	OTHER	0.001449	0.998551
	contig_12.g1778.t1	OTHER	0.000211	0.999789
	contig_12.g1779.t1	OTHER	0.077583	0.922417
	contig_12.g1780.t1	OTHER	0.000325	0.999675
	contig_12.g1781.t1	OTHER	0.000966	0.999034
	contig_12.g1782.t1	OTHER	0.001478	0.998522
	contig_12.g1783.t1	OTHER	0.000794	0.999206
	contig_12.g1784.t1	OTHER	0.00534	0.99466
	contig_12.g1785.t1	OTHER	0.460911	0.539089
	contig_12.g1786.t1	OTHER	0.001379	0.998621
	contig_12.g1787.t1	OTHER	0.002369	0.997631
	contig_12.g1788.t1	OTHER	0.001268	0.998732
	contig_12.g1789.t1	OTHER	0.023313	0.976687
	contig_12.g1790.t1	OTHER	0.042687	0.957313
	contig_12.g1791.t1	OTHER	0.003491	0.996509
	contig_12.g1792.t1	OTHER	0.001523	0.998477
	contig_12.g1793.t1	OTHER	0.001793	0.998207
	contig_12.g1794.t1	OTHER	0.001793	0.998207
	contig_12.g1795.t1	OTHER	0.000631	0.999369
	contig_12.g1796.t1	OTHER	0.001254	0.998746
	contig_12.g1797.t1	OTHER	0.000771	0.999229
	contig_12.g1798.t1	OTHER	0.000438	0.999562
	contig_12.g1799.t1	OTHER	0.001298	0.998702
	contig_12.g1800.t1	OTHER	0.000836	0.999164
	contig_12.g1801.t1	OTHER	0.000326	0.999674
	contig_12.g1802.t1	OTHER	0.001946	0.998054
	contig_12.g1803.t1	SP(Sec/SPI)	0.82509	0.17491	CS pos: 24-25. AHA-FQ. Pr: 0.7230
	contig_12.g1804.t1	OTHER	0.002678	0.997322
	contig_12.g1805.t1	OTHER	0.017935	0.982065
	contig_12.g1806.t1	OTHER	0.00089	0.99911
	contig_12.g1807.t1	OTHER	0.001744	0.998256
	contig_12.g1808.t1	SP(Sec/SPI)	0.702433	0.297567	CS pos: 50-51. THA-DS. Pr: 0.6044
	contig_12.g1809.t1	SP(Sec/SPI)	0.973323	0.026677	CS pos: 42-43. ASA-AA. Pr: 0.8375
	contig_12.g1810.t1	OTHER	0.000763	0.999237
	contig_12.g1811.t1	OTHER	0.003633	0.996367
	contig_12.g1812.t1	OTHER	0.001314	0.998686
	contig_12.g1813.t1	OTHER	0.000699	0.999301
	contig_12.g1814.t1	OTHER	0.002168	0.997832
	contig_12.g1815.t1	OTHER	0.000955	0.999045
	contig_12.g1816.t1	OTHER	0.001916	0.998084
	contig_12.g1817.t1	OTHER	0.001218	0.998782
	contig_12.g1818.t1	OTHER	0.00037	0.99963
	contig_12.g1819.t1	OTHER	0.000292	0.999708
	contig_12.g1820.t1	OTHER	0.001392	0.998608
	contig_12.g1821.t1	OTHER	0.003484	0.996516
	contig_12.g1822.t1	OTHER	0.000393	0.999607
	contig_12.g1823.t1	OTHER	0.000385	0.999615
	contig_12.g1824.t1	OTHER	0.000714	0.999286
	contig_12.g1825.t1	OTHER	0.198904	0.801096
	contig_12.g1826.t1	OTHER	0.001194	0.998806
	contig_12.g1827.t1	OTHER	0.003408	0.996592
	contig_12.g1828.t1	OTHER	0.001672	0.998328
	contig_12.g1829.t1	OTHER	0.001615	0.998385
	contig_12.g1830.t1	OTHER	0.001167	0.998833
	contig_12.g1831.t1	OTHER	0.001251	0.998749
	contig_12.g1832.t1	OTHER	0.005872	0.994128
	contig_12.g1833.t1	OTHER	0.001445	0.998555
	contig_12.g1834.t1	OTHER	0.001241	0.998759
	contig_12.g1835.t1	SP(Sec/SPI)	0.997826	0.002174	CS pos: 18-19. ATA-AI. Pr: 0.6004
	contig_12.g1836.t1	OTHER	0.000749	0.999251
	contig_12.g1837.t1	OTHER	0.000668	0.999332
	contig_12.g1838.t1	OTHER	0.000639	0.999361
	contig_12.g1839.t1	OTHER	0.000763	0.999237
	contig_12.g1840.t1	OTHER	0.00043	0.99957
	contig_12.g1841.t1	OTHER	0.002794	0.997206
	contig_12.g1842.t1	OTHER	0.001139	0.998861
	contig_12.g1843.t1	OTHER	0.001331	0.998669
	contig_12.g1844.t1	OTHER	0.000623	0.999377
	contig_12.g1845.t1	OTHER	0.001495	0.998505
	contig_12.g1846.t1	OTHER	0.005144	0.994856
	contig_12.g1847.t1	OTHER	0.000525	0.999475
	contig_12.g1848.t1	OTHER	0.000558	0.999442
	contig_12.g1849.t1	OTHER	0.154989	0.845011
	contig_12.g1850.t1	OTHER	0.004742	0.995258
	contig_12.g1851.t1	OTHER	0.008854	0.991146
	contig_12.g1852.t1	OTHER	0.000682	0.999318
	contig_12.g1853.t1	OTHER	0.00365	0.99635
	contig_12.g1854.t1	OTHER	0.004698	0.995302
	contig_12.g1855.t1	OTHER	0.002142	0.997858
	contig_12.g1856.t1	OTHER	0.000688	0.999312
	contig_12.g1857.t1	OTHER	0.022062	0.977938
	contig_12.g1858.t1	OTHER	0.000838	0.999162
	contig_12.g1859.t1	OTHER	0.001148	0.998852
	contig_12.g1860.t1	OTHER	0.002475	0.997525
	contig_12.g1861.t1	OTHER	0.000595	0.999405
	contig_12.g1862.t1	OTHER	0.001241	0.998759
	contig_12.g1863.t1	OTHER	0.002973	0.997027
	contig_12.g1864.t1	OTHER	0.000704	0.999296
	contig_12.g1865.t1	OTHER	0.000293	0.999707
	contig_12.g1866.t1	OTHER	0.002493	0.997507
	contig_12.g1867.t1	OTHER	0.004812	0.995188
	contig_12.g1868.t1	OTHER	0.036169	0.963831
	contig_12.g1869.t1	OTHER	0.001046	0.998954
	contig_12.g1870.t1	OTHER	0.001696	0.998304
	contig_12.g1871.t1	OTHER	0.032608	0.967392
	contig_12.g1872.t1	OTHER	0.001696	0.998304
	contig_12.g1873.t1	OTHER	0.032608	0.967392
	contig_12.g1874.t1	OTHER	0.002438	0.997562
	contig_12.g1875.t1	OTHER	0.000664	0.999336
	contig_12.g1876.t1	OTHER	0.002935	0.997065
	contig_12.g1877.t1	OTHER	0.001224	0.998776
	contig_12.g1878.t1	OTHER	0.002266	0.997734
	contig_12.g1879.t1	OTHER	0.005267	0.994733
	contig_12.g1880.t1	OTHER	0.000296	0.999704
	contig_12.g1881.t1	OTHER	0.001197	0.998803
	contig_12.g1882.t1	OTHER	0.001388	0.998612
	contig_12.g1883.t1	OTHER	0.004082	0.995918
	contig_12.g1884.t1	OTHER	0.000809	0.999191
	contig_12.g1885.t1	OTHER	0.003939	0.996061
	contig_12.g1886.t1	OTHER	0.001204	0.998796
	contig_12.g1887.t1	OTHER	0.004346	0.995654
	contig_12.g1888.t1	OTHER	0.001568	0.998432
	contig_12.g1889.t1	OTHER	0.000262	0.999738
	contig_12.g1890.t1	OTHER	0.004945	0.995055
	contig_12.g1891.t1	OTHER	0.005402	0.994598
	contig_12.g1892.t1	OTHER	0.002714	0.997286
	contig_12.g1893.t1	OTHER	0.000667	0.999333
	contig_12.g1894.t1	OTHER	0.000531	0.999469
	contig_12.g1895.t1	OTHER	0.000354	0.999646
	contig_12.g1896.t1	OTHER	0.000243	0.999757
	contig_12.g1897.t1	OTHER	0.001182	0.998818
	contig_12.g1898.t1	OTHER	0.001744	0.998256
	contig_12.g1899.t1	OTHER	0.017462	0.982538
	contig_12.g1900.t1	OTHER	0.000673	0.999327
	contig_12.g1901.t1	OTHER	0.002207	0.997793
	contig_12.g1902.t1	OTHER	0.000222	0.999778
	contig_12.g1903.t1	OTHER	0.001862	0.998138
	contig_12.g1904.t1	OTHER	0.224521	0.775479
	contig_12.g1905.t1	OTHER	0.032378	0.967622
	contig_12.g1906.t1	OTHER	0.009143	0.990857
	contig_12.g1907.t1	OTHER	0.000359	0.999641
	contig_12.g1908.t1	OTHER	0.001538	0.998462
	contig_12.g1909.t1	OTHER	0.000874	0.999126
	contig_12.g1910.t1	OTHER	0.001202	0.998798
	contig_12.g1911.t1	OTHER	0.000471	0.999529
	contig_12.g1912.t1	OTHER	0.001841	0.998159
	contig_12.g1913.t1	OTHER	0.00687	0.99313
	contig_12.g1914.t1	OTHER	0.001409	0.998591
	contig_12.g1915.t1	OTHER	0.001373	0.998627
	contig_12.g1916.t1	OTHER	0.00266	0.99734
	contig_12.g1917.t1	OTHER	0.000854	0.999146
	contig_12.g1918.t1	OTHER	0.000882	0.999118
	contig_12.g1919.t1	OTHER	0.001413	0.998587
	contig_12.g1920.t1	OTHER	0.00643	0.99357
	contig_12.g1921.t1	OTHER	0.004523	0.995477
	contig_12.g1922.t1	OTHER	0.004216	0.995784
	contig_12.g1923.t1	OTHER	0.002814	0.997186
	contig_12.g1924.t1	OTHER	0.001533	0.998467
	contig_12.g1925.t1	OTHER	0.001957	0.998043
	contig_12.g1926.t1	OTHER	0.00147	0.99853
	contig_12.g1927.t1	OTHER	0.000392	0.999608
	contig_12.g1928.t1	OTHER	0.001217	0.998783
	contig_12.g1929.t1	OTHER	0.000796	0.999204
	contig_12.g1930.t1	OTHER	0.001453	0.998547
	contig_12.g1931.t1	OTHER	0.000772	0.999228
	contig_12.g1932.t1	OTHER	0.000316	0.999684
	contig_12.g1933.t1	OTHER	0.001302	0.998698
	contig_12.g1934.t1	OTHER	0.008023	0.991977
	contig_12.g1935.t1	OTHER	0.000579	0.999421
	contig_12.g1936.t1	OTHER	0.000525	0.999475
	contig_12.g1937.t1	OTHER	0.000867	0.999133
	contig_12.g1938.t1	OTHER	0.008685	0.991315
	contig_12.g1939.t1	OTHER	0.371329	0.628671
	contig_12.g1940.t1	OTHER	0.002463	0.997537
	contig_12.g1941.t1	OTHER	0.002191	0.997809
	contig_12.g1942.t1	OTHER	0.021571	0.978429
	contig_12.g1943.t1	OTHER	0.001179	0.998821
	contig_12.g1944.t1	OTHER	0.00072	0.99928
	contig_12.g1945.t1	OTHER	0.001763	0.998237
	contig_12.g1946.t1	OTHER	0.005337	0.994663
	contig_12.g1947.t1	SP(Sec/SPI)	0.887174	0.112826	CS pos: 24-25. ADQ-FG. Pr: 0.4473
	contig_12.g1948.t1	OTHER	0.001881	0.998119
	contig_12.g1949.t1	OTHER	0.000448	0.999552
	contig_12.g1950.t1	OTHER	0.001204	0.998796
	contig_12.g1951.t1	OTHER	0.00049	0.99951
	contig_12.g1952.t1	OTHER	0.000695	0.999305
	contig_12.g1953.t1	OTHER	0.001731	0.998269
	contig_12.g1954.t1	OTHER	0.003736	0.996264
	contig_12.g1955.t1	OTHER	0.000883	0.999117
	contig_12.g1956.t1	OTHER	0.001564	0.998436
	contig_12.g1957.t1	OTHER	0.001974	0.998026
	contig_12.g1958.t1	OTHER	0.003168	0.996832
	contig_12.g1959.t1	OTHER	0.000946	0.999054
	contig_12.g1960.t1	OTHER	0.000452	0.999548
	contig_12.g1961.t1	OTHER	0.003955	0.996045
	contig_12.g1962.t1	OTHER	0.001413	0.998587
	contig_12.g1963.t1	OTHER	0.002991	0.997009
	contig_12.g1964.t1	OTHER	0.002927	0.997073
	contig_12.g1965.t1	OTHER	0.001817	0.998183
	contig_12.g1966.t1	OTHER	0.002399	0.997601
	contig_12.g1967.t1	OTHER	0.001381	0.998619
	contig_12.g1968.t1	OTHER	0.001459	0.998541
	contig_12.g1969.t1	OTHER	0.003156	0.996844
	contig_12.g1970.t1	OTHER	0.001534	0.998466
	contig_12.g1971.t1	OTHER	0.00093	0.99907
	contig_12.g1972.t1	SP(Sec/SPI)	0.976924	0.023076	CS pos: 27-28. VDA-GV. Pr: 0.8847
	contig_12.g1973.t1	OTHER	0.002603	0.997397
	contig_12.g1974.t1	SP(Sec/SPI)	0.832775	0.167225	CS pos: 34-35. VAA-VR. Pr: 0.3182
	contig_12.g1975.t1	OTHER	0.000672	0.999328
	contig_12.g1976.t1	OTHER	0.002527	0.997473
	contig_12.g1977.t1	SP(Sec/SPI)	0.570955	0.429045	CS pos: 18-19. VLC-YL. Pr: 0.4877
	contig_12.g1978.t1	OTHER	0.002798	0.997202
	contig_12.g1979.t1	OTHER	0.005871	0.994129
	contig_12.g1980.t1	OTHER	0.001404	0.998596
	contig_12.g1981.t1	SP(Sec/SPI)	0.555037	0.444963	CS pos: 30-31. GEA-QN. Pr: 0.3988
	contig_12.g1982.t1	OTHER	0.00087	0.99913
	contig_12.g1983.t1	OTHER	0.002124	0.997876
	contig_12.g1984.t1	OTHER	0.001133	0.998867
	contig_12.g1985.t1	OTHER	0.000766	0.999234
	contig_12.g1986.t1	OTHER	0.002013	0.997987
	contig_12.g1987.t1	OTHER	0.00135	0.99865
	contig_12.g1988.t1	OTHER	0.069754	0.930246
	contig_12.g1989.t1	OTHER	0.000952	0.999048
	contig_12.g1990.t1	OTHER	0.058871	0.941129
	contig_12.g1991.t1	SP(Sec/SPI)	0.552384	0.447616	CS pos: 23-24. TLS-AE. Pr: 0.2887
	contig_12.g1992.t1	OTHER	0.000845	0.999155
	contig_12.g1993.t1	SP(Sec/SPI)	0.90358	0.09642	CS pos: 16-17. ATA-VS. Pr: 0.3112
	contig_12.g1994.t1	OTHER	8.6e-05	0.999914
	contig_12.g1995.t1	OTHER	0.00046	0.99954
	contig_12.g1996.t1	OTHER	0.000501	0.999499
	contig_12.g1997.t1	OTHER	0.001031	0.998969
[truncated: 8,701 more rows]

## Sheet: TargetP 2.0
		# TargetP-2.0
	# TargetP-2.0	Organism: Non-Plant	Timestamp: 20220321182633
	# ID	Prediction	noTP	SP	mTP	CS Position
	contig_14.g1.t1	noTP	0.99982	4.6e-05	0.000134
	contig_14.g2.t1	noTP	0.99785	0.001562	0.000588
	contig_14.g3.t1	noTP	1	0	0
	contig_14.g4.t1	noTP	0.998912	0.000666	0.000423
	contig_14.g5.t1	noTP	0.999909	6e-05	3.1e-05
	contig_14.g6.t1	SP	5e-06	0.999995	0	CS pos: 25-26. TSA-QR. Pr: 0.7186
	contig_14.g7.t1	noTP	0.999606	0.000381	1.3e-05
	contig_14.g8.t1	noTP	0.99989	9.8e-05	1.1e-05
	contig_14.g9.t1	noTP	0.999972	1.9e-05	9e-06
	contig_14.g10.t1	noTP	0.999863	2.3e-05	0.000115
	contig_14.g11.t1	noTP	0.997232	0.00162	0.001148
	contig_14.g12.t1	noTP	0.751352	0.129634	0.119014
	contig_14.g13.t1	noTP	0.999967	1e-06	3.3e-05
	contig_14.g14.t1	noTP	0.999909	7.9e-05	1.2e-05
	contig_14.g15.t1	noTP	0.99998	1.7e-05	3e-06
	contig_14.g16.t1	noTP	0.989169	0.010823	8e-06
	contig_14.g17.t1	noTP	0.999991	7e-06	2e-06
	contig_14.g18.t1	noTP	0.99992	3.1e-05	4.9e-05
	contig_14.g19.t1	noTP	0.999977	1.7e-05	6e-06
	contig_14.g20.t1	noTP	0.999994	4e-06	3e-06
	contig_14.g21.t1	noTP	0.998594	0.000717	0.000689
	contig_14.g22.t1	noTP	0.891621	0.000458	0.107921
	contig_14.g23.t1	SP	0.152496	0.847261	0.000243	CS pos: 43-44. TAA-GF. Pr: 0.4464
	contig_14.g24.t1	noTP	0.999996	2e-06	1e-06
	contig_14.g25.t1	noTP	0.999935	3.2e-05	3.3e-05
	contig_14.g26.t1	noTP	0.999959	5e-06	3.6e-05
	contig_14.g27.t1	noTP	0.861544	0.130596	0.007859
	contig_14.g28.t1	noTP	0.999994	0	5e-06
	contig_14.g29.t1	noTP	0.999996	4e-06	0
	contig_14.g30.t1	noTP	0.998885	3e-05	0.001085
	contig_14.g31.t1	noTP	1	0	0
	contig_14.g32.t1	noTP	0.999973	1.2e-05	1.5e-05
	contig_14.g33.t1	mTP	0.063044	0.000332	0.936625	CS pos: 42-43. RSY-SS. Pr: 0.6996
	contig_14.g34.t1	noTP	0.786434	0.213143	0.000423
	contig_14.g35.t1	noTP	0.999812	1e-05	0.000178
	contig_14.g36.t1	noTP	0.999958	1.3e-05	2.9e-05
	contig_14.g37.t1	noTP	0.999871	0.00012	9e-06
	contig_14.g38.t1	noTP	0.995266	0.00025	0.004484
	contig_14.g39.t1	noTP	0.99741	0.00247	0.00012
	contig_14.g40.t1	noTP	0.999931	6.5e-05	4e-06
	contig_14.g41.t1	noTP	0.975384	0.000792	0.023824
	contig_14.g42.t1	noTP	0.999966	2.7e-05	7e-06
	contig_14.g43.t1	noTP	0.999972	0	2.8e-05
	contig_14.g44.t1	noTP	0.999026	0.000151	0.000822
	contig_14.g45.t1	SP	0.007544	0.991507	0.00095	CS pos: 24-25. TSA-AI. Pr: 0.5044
	contig_14.g46.t1	SP	0.195164	0.802216	0.00262	CS pos: 22-23. FLA-VR. Pr: 0.7235
	contig_14.g47.t1	noTP	0.999924	7e-05	7e-06
	contig_14.g48.t1	SP	8.3e-05	0.999915	2e-06	CS pos: 20-21. ACA-AT. Pr: 0.6404
	contig_14.g49.t1	SP	0.000116	0.999851	3.3e-05	CS pos: 20-21. VVA-EA. Pr: 0.4593
	contig_14.g50.t1	noTP	0.999919	7.5e-05	6e-06
	contig_14.g51.t1	noTP	0.487464	0.047686	0.46485
	contig_14.g52.t1	noTP	0.999849	0.000148	2e-06
	contig_14.g53.t1	noTP	0.827502	0.167807	0.004691
	contig_14.g54.t1	noTP	0.999888	4.9e-05	6.3e-05
	contig_14.g55.t1	noTP	0.999677	0.000108	0.000216
	contig_14.g56.t1	noTP	0.999992	7e-06	1e-06
	contig_14.g57.t1	noTP	0.96268	0.000177	0.037142
	contig_14.g58.t1	noTP	0.790039	0.163572	0.046388
	contig_14.g59.t1	noTP	0.999924	6.9e-05	7e-06
	contig_14.g60.t1	noTP	0.999991	5e-06	4e-06
	contig_14.g61.t1	noTP	0.999773	0.000114	0.000113
	contig_14.g62.t1	noTP	0.999935	6.3e-05	1e-06
	contig_14.g63.t1	noTP	0.999998	2e-06	0
	contig_14.g64.t1	noTP	0.99998	1e-06	1.9e-05
	contig_14.g65.t1	noTP	0.999981	1e-06	1.8e-05
	contig_14.g66.t1	noTP	0.999724	0.000263	1.3e-05
	contig_14.g67.t1	SP	3.8e-05	0.999952	9e-06	CS pos: 21-22. VTA-IV. Pr: 0.4662
	contig_14.g68.t1	noTP	0.999991	8e-06	1e-06
	contig_14.g69.t1	noTP	0.887619	0.111817	0.000564
	contig_14.g70.t1	noTP	0.998823	0.000116	0.001061
	contig_14.g71.t1	noTP	0.908813	0.091164	2.3e-05
	contig_14.g72.t1	noTP	0.999973	4e-06	2.3e-05
	contig_14.g73.t1	noTP	0.656367	0.001027	0.342606
	contig_14.g74.t1	noTP	0.945992	0.006149	0.04786
	contig_14.g75.t1	noTP	0.999881	0.000103	1.6e-05
	contig_14.g76.t1	noTP	0.999979	1.4e-05	7e-06
	contig_14.g77.t1	noTP	0.999996	1e-06	3e-06
	contig_14.g78.t1	noTP	0.721083	0.26604	0.012877
	contig_14.g79.t1	SP	3.5e-05	0.999956	9e-06	CS pos: 20-21. ACA-AF. Pr: 0.6491
	contig_14.g80.t1	noTP	0.999973	1.1e-05	1.6e-05
	contig_14.g81.t1	noTP	1	0	0
	contig_14.g82.t1	noTP	0.999965	0	3.5e-05
	contig_14.g83.t1	noTP	0.943932	0.000467	0.055601
	contig_14.g84.t1	noTP	0.999402	0.000374	0.000224
	contig_14.g85.t1	noTP	0.997893	0.00149	0.000617
	contig_14.g86.t1	noTP	0.999994	2e-06	4e-06
	contig_14.g87.t1	noTP	0.999707	3.2e-05	0.000261
	contig_14.g88.t1	noTP	0.884087	0.013075	0.102837
	contig_14.g89.t1	noTP	0.999987	1.2e-05	2e-06
	contig_14.g90.t1	noTP	0.999337	4.2e-05	0.000621
	contig_14.g91.t1	noTP	0.999904	9.4e-05	2e-06
	contig_14.g92.t1	noTP	0.999773	6.8e-05	0.000159
	contig_14.g93.t1	noTP	0.488595	0.439513	0.071892
	contig_14.g94.t1	noTP	0.999807	2.8e-05	0.000165
	contig_14.g95.t1	noTP	0.774903	0.162912	0.062185
	contig_14.g96.t1	SP	0.003089	0.996549	0.000363	CS pos: 22-23. VLA-AS. Pr: 0.7739
	contig_14.g97.t1	noTP	0.999641	0.000196	0.000164
	contig_14.g98.t1	noTP	0.999998	1e-06	0
	contig_14.g99.t1	noTP	0.881925	0.001063	0.117012
	contig_14.g100.t1	noTP	0.998506	0.000111	0.001383
	contig_14.g101.t1	noTP	0.999818	0.000168	1.4e-05
	contig_14.g102.t1	noTP	0.999192	0.000557	0.000251
	contig_14.g103.t1	noTP	0.863092	0.009343	0.127565
	contig_14.g104.t1	noTP	0.999781	4.7e-05	0.000172
	contig_14.g105.t1	noTP	0.995421	0.000217	0.004362
	contig_14.g106.t1	noTP	0.999864	0.00012	1.6e-05
	contig_14.g107.t1	noTP	0.999985	1.4e-05	0
	contig_14.g108.t1	noTP	0.650893	0.344969	0.004138
	contig_14.g109.t1	noTP	0.999941	5e-06	5.4e-05
	contig_14.g110.t1	noTP	0.576875	0.021602	0.401524
	contig_14.g111.t1	noTP	0.999996	2e-06	2e-06
	contig_14.g112.t1	noTP	0.999134	0.000155	0.000711
	contig_14.g113.t1	noTP	0.999968	4e-06	2.8e-05
	contig_14.g114.t1	noTP	0.942506	0.002523	0.054971
	contig_14.g115.t1	noTP	0.99998	2e-06	1.8e-05
	contig_14.g116.t1	noTP	0.999372	0.000585	4.3e-05
	contig_14.g117.t1	noTP	0.596317	0.401781	0.001902
	contig_14.g118.t1	noTP	0.999999	1e-06	0
	contig_14.g119.t1	noTP	0.999723	9.2e-05	0.000185
	contig_14.g120.t1	SP	0.001416	0.998564	1.9e-05	CS pos: 18-19. ASA-TF. Pr: 0.5578
	contig_14.g121.t1	SP	2.7e-05	0.999969	5e-06	CS pos: 20-21. ASA-AF. Pr: 0.7935
	contig_14.g122.t1	noTP	0.999561	0.000161	0.000278
	contig_14.g123.t1	noTP	0.997609	0.001789	0.000602
	contig_14.g124.t1	noTP	0.998597	1.8e-05	0.001384
	contig_14.g125.t1	noTP	0.998515	0.000843	0.000642
	contig_14.g126.t1	noTP	0.999925	3.6e-05	4e-05
	contig_14.g127.t1	noTP	0.999938	4.7e-05	1.6e-05
	contig_14.g128.t1	mTP	0.136907	0.002587	0.860506	CS pos: 25-26. VAS-AS. Pr: 0.1558
	contig_14.g129.t1	noTP	0.999999	1e-06	0
	contig_14.g130.t1	noTP	1	0	0
	contig_14.g131.t1	noTP	0.999883	8.3e-05	3.4e-05
	contig_14.g132.t1	noTP	0.997276	0.0001	0.002624
	contig_14.g133.t1	noTP	0.999999	0	1e-06
	contig_14.g134.t1	noTP	0.998462	2.9e-05	0.001509
	contig_14.g135.t1	noTP	0.999921	1.6e-05	6.3e-05
	contig_14.g136.t1	noTP	0.999966	1.1e-05	2.3e-05
	contig_14.g137.t1	noTP	0.999997	0	2e-06
	contig_14.g138.t1	noTP	0.999632	0.000256	0.000112
	contig_14.g139.t1	noTP	0.99995	2.8e-05	2.1e-05
	contig_14.g140.t1	noTP	0.999258	0.000118	0.000624
	contig_14.g141.t1	noTP	0.993097	0.000869	0.006034
	contig_14.g142.t1	noTP	0.999784	7e-05	0.000146
	contig_14.g143.t1	noTP	0.999888	1.3e-05	9.9e-05
	contig_14.g144.t1	noTP	0.988656	0.001212	0.010132
	contig_14.g145.t1	noTP	0.999999	0	0
	contig_14.g146.t1	noTP	0.999625	2e-06	0.000373
	contig_14.g147.t1	noTP	0.999998	2e-06	0
	contig_14.g148.t1	noTP	0.999798	0.000193	9e-06
	contig_14.g149.t1	noTP	0.999993	6e-06	1e-06
	contig_14.g150.t1	noTP	0.998998	0.000908	9.4e-05
	contig_14.g151.t1	noTP	0.785047	0.005674	0.209279
	contig_14.g152.t1	noTP	0.999328	0.000585	8.8e-05
	contig_14.g153.t1	noTP	1	0	0
	contig_14.g154.t1	noTP	0.634028	0.348455	0.017517
	contig_14.g155.t1	noTP	0.99966	0.000282	5.8e-05
	contig_14.g156.t1	noTP	0.999925	1.9e-05	5.6e-05
	contig_14.g157.t1	noTP	0.529521	0.434138	0.036342
	contig_14.g158.t1	noTP	0.999611	3.5e-05	0.000354
	contig_14.g159.t1	noTP	0.999933	5.1e-05	1.6e-05
	contig_14.g160.t1	noTP	0.696645	0.280616	0.022739
	contig_14.g161.t1	noTP	0.999994	4e-06	1e-06
	contig_14.g162.t1	noTP	0.998689	0.000541	0.00077
	contig_14.g163.t1	noTP	0.998917	0.000158	0.000925
	contig_14.g164.t1	noTP	0.998313	0.001172	0.000516
	contig_14.g165.t1	noTP	0.999852	5.1e-05	9.7e-05
	contig_14.g166.t1	SP	0.082594	0.859481	0.057924	CS pos: 23-24. AVA-LS. Pr: 0.4541
	contig_14.g167.t1	noTP	0.999934	6.2e-05	4e-06
	contig_14.g168.t1	noTP	0.999962	3.6e-05	3e-06
	contig_14.g169.t1	noTP	0.999681	4.4e-05	0.000275
	contig_14.g170.t1	noTP	0.999649	9.9e-05	0.000252
	contig_14.g171.t1	noTP	0.999987	1e-05	3e-06
	contig_14.g172.t1	noTP	0.999985	1e-05	5e-06
	contig_14.g173.t1	noTP	0.999143	0.000395	0.000462
	contig_14.g174.t1	noTP	0.999996	3e-06	1e-06
	contig_14.g175.t1	noTP	0.977485	0.00389	0.018625
	contig_14.g176.t1	noTP	0.999995	4e-06	1e-06
	contig_14.g177.t1	noTP	0.999583	9.1e-05	0.000326
	contig_14.g178.t1	noTP	0.915328	0.000245	0.084427
	contig_14.g179.t1	noTP	0.999998	1e-06	1e-06
	contig_14.g180.t1	noTP	0.999624	6.3e-05	0.000313
	contig_14.g181.t1	noTP	0.999984	1.4e-05	2e-06
	contig_14.g182.t1	noTP	0.999693	4.3e-05	0.000264
	contig_14.g183.t1	noTP	0.99999	2e-06	8e-06
	contig_14.g184.t1	noTP	0.995575	0.001041	0.003383
	contig_14.g185.t1	noTP	0.999752	0.000243	5e-06
	contig_14.g186.t1	noTP	0.99996	1e-06	3.8e-05
	contig_14.g187.t1	noTP	0.999734	9e-05	0.000177
	contig_14.g188.t1	noTP	0.999997	3e-06	0
	contig_14.g189.t1	noTP	0.999952	1e-05	3.8e-05
	contig_14.g190.t1	noTP	0.999738	4.5e-05	0.000217
	contig_14.g191.t1	noTP	0.999967	1.9e-05	1.5e-05
	contig_14.g192.t1	noTP	0.998839	0.000994	0.000167
	contig_14.g193.t1	SP	0.004863	0.994794	0.000343	CS pos: 22-23. ATA-SI. Pr: 0.6185
	contig_14.g194.t1	mTP	0.114197	0.015201	0.870602	CS pos: 48-49. SRG-FH. Pr: 0.1844
	contig_14.g195.t1	noTP	0.999964	1.1e-05	2.6e-05
	contig_14.g196.t1	noTP	0.994282	7.9e-05	0.00564
	contig_14.g197.t1	noTP	1	0	0
	contig_14.g198.t1	noTP	0.994405	0.001919	0.003676
	contig_14.g199.t1	noTP	0.975515	0.02429	0.000195
	contig_14.g200.t1	noTP	0.998658	0.000487	0.000855
	contig_14.g201.t1	noTP	0.999997	3e-06	0
	contig_14.g202.t1	noTP	0.999996	2e-06	2e-06
	contig_14.g203.t1	noTP	0.990614	0.000453	0.008933
	contig_14.g204.t1	noTP	0.999993	7e-06	0
	contig_14.g205.t1	noTP	0.999885	2.8e-05	8.7e-05
	contig_14.g206.t1	noTP	0.999999	0	0
	contig_14.g207.t1	noTP	0.999987	2e-06	1.1e-05
	contig_14.g208.t1	SP	0.008747	0.986075	0.005177	CS pos: 22-23. VAA-SL. Pr: 0.3696
	contig_14.g209.t1	noTP	0.999983	6e-06	1.1e-05
	contig_14.g210.t1	noTP	0.999744	0.000122	0.000134
	contig_14.g211.t1	mTP	0.175221	0.003945	0.820834	CS pos: 55-56. RSL-ST. Pr: 0.2820
	contig_14.g212.t1	noTP	0.999986	6e-06	7e-06
	contig_14.g213.t1	noTP	0.999811	7e-06	0.000183
	contig_14.g214.t1	noTP	0.951914	0.005166	0.04292
	contig_14.g215.t1	noTP	0.999796	0.00014	6.4e-05
	contig_14.g216.t1	noTP	0.999879	8.7e-05	3.4e-05
	contig_14.g217.t1	mTP	0.059474	0.00011	0.940416	CS pos: 54-55. APF-VS. Pr: 0.0997
	contig_14.g218.t1	noTP	0.996502	0.001665	0.001833
	contig_14.g219.t1	noTP	0.889043	0.0009	0.110056
	contig_14.g220.t1	mTP	0.048226	0.000663	0.951112	CS pos: 32-33. RTY-SL. Pr: 0.4509
	contig_14.g221.t1	noTP	0.999984	1.2e-05	4e-06
	contig_14.g222.t1	noTP	0.999896	9.4e-05	1e-05
	contig_14.g223.t1	noTP	0.999991	0	9e-06
	contig_14.g224.t1	noTP	0.999961	3e-05	9e-06
	contig_14.g225.t1	noTP	0.999467	3e-05	0.000502
	contig_14.g226.t1	noTP	0.96783	0.002316	0.029854
	contig_14.g227.t1	noTP	0.986066	3.2e-05	0.013903
	contig_14.g228.t1	noTP	0.999998	2e-06	0
	contig_14.g229.t1	noTP	0.999988	5e-06	8e-06
	contig_14.g230.t1	noTP	0.99994	8e-06	5.2e-05
	contig_14.g231.t1	noTP	0.939246	0.000247	0.060507
	contig_14.g232.t1	noTP	0.992375	0.006898	0.000727
	contig_14.g233.t1	noTP	0.999965	0	3.5e-05
	contig_14.g234.t1	noTP	0.998975	0.000846	0.000179
	contig_14.g235.t1	noTP	0.999036	0.000107	0.000858
	contig_14.g236.t1	noTP	0.999985	1.4e-05	1e-06
	contig_14.g237.t1	noTP	0.893692	0.000258	0.10605
	contig_14.g238.t1	noTP	0.999993	6e-06	1e-06
	contig_14.g239.t1	noTP	0.999825	8.3e-05	9.2e-05
	contig_14.g240.t1	noTP	0.999955	2.9e-05	1.6e-05
	contig_14.g241.t1	noTP	0.999986	1.4e-05	0
	contig_14.g242.t1	noTP	0.999983	1.7e-05	0
	contig_14.g243.t1	noTP	0.999996	4e-06	0
	contig_14.g244.t1	noTP	0.999874	9.8e-05	2.8e-05
	contig_14.g245.t1	noTP	0.614264	0.384219	0.001517
	contig_14.g246.t1	noTP	0.999998	0	2e-06
	contig_14.g247.t1	noTP	0.999983	0	1.6e-05
	contig_14.g248.t1	noTP	0.999996	0	3e-06
	contig_14.g249.t1	noTP	0.999991	7e-06	3e-06
	contig_14.g250.t1	noTP	0.971894	0.028081	2.5e-05
	contig_14.g251.t1	SP	0.008566	0.989152	0.002281	CS pos: 20-21. ASA-IP. Pr: 0.6230
	contig_14.g252.t1	SP	0.011861	0.985887	0.002252	CS pos: 20-21. ASA-IP. Pr: 0.6231
	contig_14.g253.t1	noTP	0.910948	0.086878	0.002174
	contig_14.g254.t1	noTP	0.999995	5e-06	0
	contig_14.g255.t1	mTP	0.288253	0.005165	0.706582	CS pos: 60-61. CRW-AS. Pr: 0.5635
	contig_14.g256.t1	noTP	0.769976	0.011385	0.21864
	contig_14.g257.t1	noTP	0.953243	0.001212	0.045545
	contig_14.g258.t1	noTP	0.999992	1e-06	7e-06
	contig_14.g259.t1	noTP	0.99265	0.003266	0.004084
	contig_14.g260.t1	noTP	0.999948	0	5.2e-05
	contig_14.g261.t1	noTP	0.999776	4.4e-05	0.00018
	contig_14.g262.t1	noTP	0.988145	0.000268	0.011587
	contig_14.g263.t1	noTP	0.811408	0.011628	0.176964
	contig_14.g264.t1	noTP	0.999993	7e-06	0
	contig_14.g265.t1	noTP	0.998151	0.000762	0.001087
	contig_14.g266.t1	noTP	0.997901	0.000466	0.001632
	contig_14.g267.t1	noTP	0.999975	2.1e-05	4e-06
	contig_14.g268.t1	noTP	0.999958	6e-06	3.6e-05
	contig_14.g269.t1	noTP	0.999969	9e-06	2.2e-05
	contig_14.g270.t1	noTP	0.999994	6e-06	0
	contig_14.g271.t1	noTP	0.999449	0.000489	6.2e-05
	contig_14.g272.t1	noTP	0.99999	3e-06	7e-06
	contig_14.g273.t1	noTP	0.999978	3e-06	1.9e-05
	contig_14.g274.t1	noTP	0.99291	0.000165	0.006925
	contig_14.g275.t1	noTP	0.999979	3e-06	1.8e-05
	contig_14.g276.t1	noTP	0.999994	1e-06	5e-06
	contig_14.g277.t1	noTP	0.949381	0.014618	0.036001
	contig_14.g278.t1	noTP	0.818966	3.4e-05	0.181
	contig_14.g279.t1	noTP	0.99977	0.000222	8e-06
	contig_14.g280.t1	noTP	1	0	0
	contig_14.g281.t1	noTP	0.999215	0.00073	5.5e-05
	contig_14.g282.t1	noTP	1	0	0
	contig_14.g283.t1	noTP	0.999998	0	2e-06
	contig_14.g284.t1	noTP	0.999533	0.000407	6e-05
	contig_14.g285.t1	SP	0.000153	0.999839	8e-06	CS pos: 20-21. VQA-DA. Pr: 0.6422
	contig_14.g286.t1	noTP	0.990721	0.005937	0.003342
	contig_14.g287.t1	noTP	0.990721	0.005937	0.003342
	contig_14.g288.t1	noTP	0.990721	0.005937	0.003342
	contig_14.g289.t1	noTP	0.991345	0.001095	0.007559
	contig_14.g290.t1	noTP	0.999717	2e-06	0.000282
	contig_14.g291.t1	noTP	0.999348	0.000322	0.000331
	contig_14.g292.t1	noTP	0.953678	0.006636	0.039686
	contig_14.g293.t1	noTP	0.999978	2e-06	1.9e-05
	contig_14.g294.t1	noTP	0.999844	5e-06	0.000151
	contig_14.g295.t1	noTP	0.999998	1e-06	1e-06
	contig_14.g296.t1	noTP	0.994719	7e-05	0.005211
	contig_14.g297.t1	noTP	0.999977	2e-05	3e-06
	contig_14.g298.t1	noTP	0.995222	0.000608	0.00417
	contig_14.g299.t1	noTP	0.81847	0.17077	0.010761
	contig_14.g300.t1	noTP	0.999989	6e-06	5e-06
	contig_14.g301.t1	noTP	0.999644	0.000182	0.000173
	contig_14.g302.t1	noTP	0.999981	5e-06	1.4e-05
	contig_14.g303.t1	noTP	0.994435	0.005474	9.2e-05
	contig_14.g304.t1	noTP	1	0	0
	contig_14.g305.t1	noTP	0.999996	2e-06	2e-06
	contig_14.g306.t1	noTP	0.809697	0.007148	0.183155
	contig_14.g307.t1	noTP	0.936439	0.021801	0.04176
	contig_14.g308.t1	noTP	1	0	0
	contig_14.g309.t1	noTP	0.99999	9e-06	1e-06
	contig_14.g310.t1	noTP	0.999298	2.6e-05	0.000676
	contig_14.g311.t1	noTP	0.99682	0.001235	0.001945
	contig_14.g312.t1	noTP	0.952413	0.002744	0.044843
	contig_14.g313.t1	noTP	0.999998	1e-06	1e-06
	contig_14.g314.t1	noTP	0.998064	0.000308	0.001627
	contig_14.g315.t1	SP	0.103022	0.895714	0.001264	CS pos: 23-24. LWA-MR. Pr: 0.5800
	contig_14.g316.t1	noTP	0.999998	0	2e-06
	contig_14.g317.t1	noTP	0.999838	1e-05	0.000152
	contig_14.g318.t1	noTP	0.999721	0.000233	4.5e-05
	contig_14.g319.t1	noTP	0.995565	0.004422	1.3e-05
	contig_14.g320.t1	noTP	0.999937	5e-05	1.3e-05
	contig_14.g321.t1	noTP	0.995616	0.001519	0.002865
	contig_14.g322.t1	noTP	1	0	0
	contig_14.g323.t1	noTP	1	0	0
	contig_14.g324.t1	noTP	0.99947	5.9e-05	0.00047
	contig_14.g325.t1	noTP	0.999988	8e-06	4e-06
	contig_14.g326.t1	noTP	0.99998	1.1e-05	1e-05
	contig_14.g327.t1	noTP	0.999993	7e-06	0
	contig_14.g328.t1	noTP	0.976261	0.005638	0.018102
	contig_14.g329.t1	noTP	0.999716	0.00013	0.000154
	contig_14.g330.t1	noTP	0.999053	8.4e-05	0.000863
	contig_14.g331.t1	noTP	0.999725	0.000201	7.4e-05
	contig_14.g332.t1	noTP	0.999994	6e-06	0
	contig_14.g333.t1	noTP	0.999983	1e-05	7e-06
	contig_14.g334.t1	noTP	0.967775	0.000443	0.031781
	contig_14.g335.t1	noTP	0.987607	0.000406	0.011988
	contig_14.g336.t1	mTP	0.088802	0.003474	0.907724	CS pos: 25-26. SAS-SS. Pr: 0.2311
	contig_14.g337.t1	noTP	0.999991	6e-06	3e-06
	contig_14.g338.t1	noTP	0.999931	1.1e-05	5.8e-05
	contig_14.g339.t1	noTP	0.998717	0.000114	0.001169
	contig_14.g340.t1	noTP	0.999962	3.7e-05	1e-06
	contig_14.g341.t1	noTP	0.998652	1.8e-05	0.00133
	contig_14.g342.t1	noTP	0.999999	1e-06	1e-06
	contig_14.g343.t1	noTP	0.999945	4e-06	5.2e-05
	contig_14.g344.t1	noTP	0.998899	0.000129	0.000972
	contig_14.g345.t1	noTP	0.999979	8e-06	1.4e-05
	contig_14.g346.t1	noTP	0.999994	0	6e-06
	contig_14.g347.t1	noTP	0.887536	7.6e-05	0.112388
	contig_14.g348.t1	noTP	0.999966	2e-05	1.4e-05
	contig_14.g349.t1	noTP	0.984386	0.001043	0.014571
	contig_14.g350.t1	noTP	0.999747	5.7e-05	0.000196
	contig_14.g351.t1	noTP	0.641911	0.161778	0.196311
	contig_14.g352.t1	noTP	0.990721	0.005937	0.003342
	contig_14.g353.t1	noTP	0.998841	0.000186	0.000973
	contig_14.g354.t1	noTP	0.999964	2e-06	3.4e-05
	contig_14.g355.t1	noTP	0.999957	4e-06	3.9e-05
	contig_14.g356.t1	noTP	0.999979	1.4e-05	7e-06
	contig_14.g357.t1	noTP	0.990402	7e-06	0.009591
	contig_14.g358.t1	noTP	0.995448	0.000697	0.003855
	contig_14.g359.t1	noTP	0.990721	0.005937	0.003342
	contig_14.g360.t1	noTP	0.985404	0.004441	0.010155
	contig_14.g361.t1	noTP	0.59008	0.063023	0.346896
	contig_14.g362.t1	noTP	0.59008	0.063023	0.346896
	contig_14.g363.t1	noTP	0.99988	9e-06	0.000111
	contig_14.g364.t1	noTP	0.996338	0.000583	0.003079
	contig_14.g365.t1	noTP	0.999925	7.3e-05	2e-06
	contig_14.g366.t1	mTP	0.217444	0.000802	0.781754	CS pos: 30-31. NAY-AQ. Pr: 0.7576
	contig_14.g367.t1	mTP	0.030461	0.000109	0.96943	CS pos: 35-36. RTI-SN. Pr: 0.3492
	contig_14.g368.t1	noTP	0.999993	1e-06	6e-06
	contig_14.g369.t1	noTP	0.996925	0.000619	0.002456
	contig_14.g370.t1	noTP	1	0	0
	contig_14.g371.t1	noTP	0.999997	3e-06	0
	contig_14.g372.t1	mTP	0.396855	0.148167	0.454978	CS pos: 31-32. MTF-SN. Pr: 0.4733
	contig_14.g373.t1	noTP	0.999817	2.3e-05	0.00016
	contig_14.g374.t1	noTP	0.873673	0.00131	0.125017
	contig_14.g375.t1	noTP	0.923405	0.057498	0.019097
	contig_14.g376.t1	noTP	0.924121	0.031165	0.044714
	contig_14.g377.t1	noTP	0.994901	0.001776	0.003323
	contig_14.g378.t1	noTP	0.995784	1.5e-05	0.004202
	contig_14.g379.t1	noTP	0.99921	0.000742	4.8e-05
	contig_14.g380.t1	noTP	0.970362	0.000924	0.028714
	contig_14.g381.t1	noTP	1	0	0
	contig_14.g382.t1	noTP	0.999998	0	2e-06
	contig_14.g383.t1	mTP	8.4e-05	4.7e-05	0.999868	CS pos: 37-38. RTY-AT. Pr: 0.8397
	contig_14.g384.t1	noTP	0.998316	0.000108	0.001577
	contig_14.g385.t1	noTP	0.993089	0.002085	0.004826
	contig_14.g386.t1	noTP	0.617143	0.000547	0.382309
	contig_14.g387.t1	noTP	0.999891	3.3e-05	7.5e-05
	contig_14.g388.t1	noTP	0.999979	2e-06	1.9e-05
	contig_14.g389.t1	noTP	0.997996	3.1e-05	0.001973
	contig_14.g390.t1	noTP	0.999999	1e-06	0
	contig_14.g391.t1	noTP	0.986286	0.009748	0.003966
	contig_14.g392.t1	noTP	0.997668	4e-05	0.002292
	contig_14.g393.t1	noTP	0.996665	0.001951	0.001383
	contig_14.g394.t1	noTP	0.994962	0.003919	0.001119
	contig_14.g395.t1	noTP	0.999369	0.000107	0.000524
	contig_14.g396.t1	noTP	0.960582	0.009788	0.029629
	contig_14.g397.t1	noTP	0.999899	8.2e-05	1.9e-05
	contig_14.g398.t1	noTP	0.999597	0.000302	0.000101
	contig_14.g399.t1	noTP	0.998654	7e-05	0.001276
	contig_14.g400.t1	noTP	0.999999	1e-06	0
	contig_14.g401.t1	noTP	0.996327	0.00174	0.001933
	contig_14.g402.t1	noTP	0.999799	0.000108	9.3e-05
	contig_14.g403.t1	noTP	0.821143	0.001759	0.177098
	contig_14.g404.t1	noTP	0.999889	9.7e-05	1.4e-05
	contig_14.g405.t1	noTP	0.803367	0.001892	0.194741
	contig_14.g406.t1	noTP	0.99998	1.7e-05	3e-06
	contig_14.g407.t1	noTP	0.999987	1.2e-05	1e-06
	contig_14.g408.t1	noTP	0.999987	9e-06	3e-06
	contig_14.g409.t1	noTP	0.833558	0.000308	0.166135
	contig_14.g410.t1	noTP	0.57287	0.424565	0.002565
	contig_14.g411.t1	noTP	0.999972	1e-05	1.8e-05
	contig_14.g412.t1	noTP	0.999609	0.000172	0.000218
	contig_14.g413.t1	noTP	0.999993	6e-06	1e-06
	contig_14.g414.t1	noTP	0.967787	0.00192	0.030292
	contig_14.g415.t1	noTP	0.984286	0.000187	0.015526
	contig_14.g416.t1	noTP	0.999976	2.3e-05	1e-06
	contig_14.g417.t1	noTP	0.99048	0.009453	6.6e-05
	contig_14.g418.t1	noTP	0.995188	6e-05	0.004752
	contig_14.g419.t1	noTP	0.999833	0.000158	1e-05
	contig_14.g420.t1	noTP	0.932426	0.00044	0.067134
	contig_14.g421.t1	noTP	0.990721	0.005937	0.003342
	contig_14.g422.t1	noTP	0.999886	9.9e-05	1.4e-05
	contig_14.g423.t1	noTP	0.945693	0.046151	0.008156
	contig_14.g424.t1	noTP	0.999664	0.000249	8.7e-05
	contig_14.g425.t1	noTP	0.998947	0.00013	0.000923
	contig_14.g426.t1	noTP	0.973343	0.007271	0.019385
	contig_14.g427.t1	noTP	0.999696	3.5e-05	0.000269
	contig_14.g428.t1	noTP	0.998519	0.001131	0.00035
	contig_14.g429.t1	noTP	0.999258	0.000432	0.00031
	contig_14.g430.t1	noTP	0.999993	0	6e-06
	contig_14.g431.t1	noTP	0.996456	0.000143	0.003401
	contig_14.g432.t1	noTP	0.999772	5.7e-05	0.000171
	contig_14.g433.t1	noTP	0.984501	0.013717	0.001782
	contig_14.g434.t1	noTP	0.999812	0.000153	3.5e-05
	contig_14.g435.t1	noTP	0.979925	0.000145	0.01993
	contig_14.g436.t1	mTP	0.418823	0.004875	0.576302	CS pos: 30-31. LIL-SI. Pr: 0.2522
	contig_14.g437.t1	noTP	0.768879	0.162346	0.068776
	contig_14.g438.t1	noTP	0.999958	2.6e-05	1.5e-05
	contig_14.g439.t1	mTP	0.392262	0.00201	0.605729	CS pos: 24-25. VLQ-AE. Pr: 0.2892
	contig_14.g440.t1	noTP	0.708173	0.27516	0.016666
	contig_14.g441.t1	noTP	0.999922	7.2e-05	6e-06
	contig_14.g442.t1	noTP	0.999998	2e-06	0
	contig_14.g443.t1	noTP	0.999974	6e-06	2e-05
	contig_14.g444.t1	noTP	0.999995	4e-06	1e-06
	contig_14.g445.t1	noTP	0.998158	6.4e-05	0.001778
	contig_14.g446.t1	noTP	0.999989	1e-05	0
	contig_14.g447.t1	noTP	0.999932	4e-06	6.3e-05
	contig_14.g448.t1	noTP	0.728709	0.126675	0.144615
	contig_14.g449.t1	noTP	0.999997	2e-06	0
	contig_14.g450.t1	noTP	0.998932	0.000155	0.000913
	contig_14.g451.t1	noTP	0.999977	1.1e-05	1.2e-05
	contig_14.g452.t1	noTP	0.999999	0	1e-06
	contig_14.g453.t1	noTP	0.999959	2e-05	2.1e-05
	contig_14.g454.t1	noTP	0.978121	0.021799	8e-05
	contig_14.g455.t1	noTP	0.999658	5e-05	0.000293
	contig_14.g456.t1	noTP	0.999969	1.2e-05	1.9e-05
	contig_14.g457.t1	SP	0.002681	0.997242	7.7e-05	CS pos: 27-28. ANG-LE. Pr: 0.8389
	contig_14.g458.t1	SP	0.031791	0.964327	0.003882	CS pos: 28-29. ANG-LG. Pr: 0.7799
	contig_14.g459.t1	noTP	0.999997	3e-06	0
	contig_14.g460.t1	SP	0.001251	0.998728	2.1e-05	CS pos: 24-25. ANG-LE. Pr: 0.7828
	contig_14.g461.t1	noTP	0.999993	6e-06	1e-06
	contig_14.g462.t1	noTP	0.998288	0.000803	0.000909
	contig_14.g463.t1	SP	0.001345	0.996826	0.001829	CS pos: 20-21. VSA-RL. Pr: 0.8620
	contig_14.g464.t1	noTP	0.988959	0.000653	0.010388
	contig_14.g465.t1	noTP	0.999824	6e-06	0.000171
	contig_14.g466.t1	noTP	0.999978	9e-06	1.3e-05
	contig_14.g467.t1	noTP	0.999941	5e-05	9e-06
	contig_14.g468.t1	noTP	0.999991	7e-06	2e-06
	contig_14.g469.t1	noTP	0.999851	0.000119	3e-05
	contig_14.g470.t1	noTP	0.999887	0.000105	8e-06
	contig_14.g471.t1	noTP	0.999998	1e-06	0
	contig_14.g472.t1	noTP	0.746533	0.115246	0.138221
	contig_14.g473.t1	noTP	0.986418	0.00028	0.013302
	contig_14.g474.t1	noTP	0.999624	8.2e-05	0.000295
	contig_14.g475.t1	SP	0.000863	0.999052	8.5e-05	CS pos: 23-24. TLA-SA. Pr: 0.5051
	contig_14.g476.t1	mTP	0.355609	0.07634	0.568052	CS pos: 22-23. WRL-SS. Pr: 0.2350
	contig_14.g477.t1	noTP	1	0	0
	contig_14.g478.t1	noTP	0.99968	0.000288	3.2e-05
	contig_14.g479.t1	noTP	0.994484	0.00428	0.001237
	contig_14.g480.t1	noTP	0.994247	0.000182	0.005571
	contig_14.g481.t1	noTP	0.999999	1e-06	0
	contig_14.g482.t1	noTP	0.81312	0.184434	0.002446
	contig_14.g483.t1	noTP	0.999896	7.1e-05	3.3e-05
	contig_14.g484.t1	mTP	0.425101	0.023019	0.551881	CS pos: 30-31. RHF-TA. Pr: 0.3893
	contig_14.g485.t1	noTP	0.999859	1.1e-05	0.00013
	contig_14.g486.t1	noTP	0.999673	0.000322	5e-06
	contig_14.g487.t1	noTP	0.814363	0.185342	0.000295
	contig_14.g488.t1	noTP	0.999997	3e-06	1e-06
	contig_14.g489.t1	noTP	0.999998	0	2e-06
	contig_14.g490.t1	noTP	0.996555	0.001298	0.002147
	contig_14.g491.t1	noTP	0.999999	1e-06	0
	contig_14.g492.t1	noTP	0.827936	0.022968	0.149096
	contig_14.g493.t1	noTP	0.99998	3e-06	1.7e-05
	contig_14.g494.t1	noTP	0.900356	0.000329	0.099315
	contig_14.g495.t1	noTP	0.999278	0.000229	0.000493
	contig_14.g496.t1	noTP	0.99999	3e-06	7e-06
	contig_14.g497.t1	noTP	0.989645	0.000482	0.009873
	contig_14.g498.t1	noTP	0.853917	0.003378	0.142706
	contig_14.g499.t1	SP	0.01163	0.984119	0.004252	CS pos: 24-25. VSA-SP. Pr: 0.6055
	contig_14.g500.t1	noTP	0.956496	0.006307	0.037196
	contig_14.g501.t1	noTP	0.950631	0.006963	0.042406
	contig_14.g502.t1	noTP	0.883392	0.116497	0.000111
	contig_14.g503.t1	noTP	0.999972	2.8e-05	0
	contig_14.g504.t1	noTP	0.962051	0.037774	0.000175
	contig_14.g505.t1	noTP	0.999979	1.7e-05	3e-06
	contig_14.g506.t1	noTP	0.953692	0.044338	0.001969
	contig_14.g507.t1	SP	0.001448	0.998232	0.00032	CS pos: 19-20. VAA-SP. Pr: 0.7510
	contig_14.g508.t1	mTP	0.141005	0.000665	0.858329	CS pos: 23-24. ATL-GS. Pr: 0.1140
	contig_14.g509.t1	noTP	0.999999	0	0
	contig_14.g510.t1	noTP	0.681025	0.002082	0.316893
	contig_14.g511.t1	SP	0.001139	0.991869	0.006992	CS pos: 19-20. VSA-VA. Pr: 0.4645
	contig_14.g512.t1	noTP	0.999989	7e-06	4e-06
	contig_14.g513.t1	noTP	0.999984	1.3e-05	3e-06
	contig_14.g514.t1	noTP	0.775977	0.223661	0.000362
	contig_14.g515.t1	noTP	0.99999	1e-06	8e-06
	contig_14.g516.t1	noTP	0.999971	4e-06	2.5e-05
	contig_14.g517.t1	noTP	0.999982	1e-06	1.6e-05
	contig_14.g518.t1	noTP	0.999798	1e-06	0.000201
	contig_14.g519.t1	noTP	0.717185	0.013497	0.269318
	contig_14.g520.t1	noTP	0.998189	8.9e-05	0.001722
	contig_14.g521.t1	noTP	0.999962	1.8e-05	1.9e-05
	contig_14.g522.t1	noTP	0.999955	1e-05	3.5e-05
	contig_14.g523.t1	noTP	0.987756	0.011974	0.00027
	contig_14.g524.t1	noTP	0.999304	0.000324	0.000372
	contig_14.g525.t1	noTP	0.999769	0.00011	0.00012
	contig_14.g526.t1	noTP	0.983832	0.012991	0.003177
	contig_14.g527.t1	noTP	0.999961	3.8e-05	0
	contig_14.g528.t1	noTP	0.998508	0.000356	0.001136
	contig_14.g529.t1	noTP	0.560289	0.439187	0.000524
	contig_14.g530.t1	noTP	0.999989	8e-06	3e-06
	contig_14.g531.t1	noTP	0.945038	0.000374	0.054588
	contig_14.g532.t1	noTP	0.99996	3.1e-05	9e-06
	contig_14.g533.t1	noTP	0.999934	3e-06	6.4e-05
	contig_14.g534.t1	noTP	0.999997	1e-06	1e-06
	contig_14.g535.t1	noTP	0.999922	6.2e-05	1.6e-05
	contig_14.g536.t1	noTP	0.470769	0.116814	0.412418
	contig_14.g537.t1	noTP	0.985686	0.000826	0.013488
	contig_14.g538.t1	noTP	0.999971	2.3e-05	6e-06
	contig_14.g539.t1	mTP	0.000147	3e-06	0.99985	CS pos: 44-45. RRY-SK. Pr: 0.3606
	contig_14.g540.t1	noTP	1	0	0
	contig_14.g541.t1	noTP	0.999729	4e-05	0.000231
	contig_14.g542.t1	noTP	0.999089	0.000911	0
	contig_14.g543.t1	noTP	0.999834	0.000147	1.9e-05
	contig_14.g544.t1	noTP	0.999825	1.6e-05	0.000159
	contig_14.g545.t1	noTP	0.999682	5e-06	0.000314
	contig_14.g546.t1	noTP	0.999999	0	0
	contig_14.g547.t1	noTP	0.999399	0.000249	0.000351
	contig_14.g548.t1	noTP	0.998989	6.3e-05	0.000949
	contig_14.g549.t1	noTP	0.999881	4e-05	7.9e-05
	contig_14.g550.t1	noTP	0.999406	1.8e-05	0.000576
	contig_14.g551.t1	noTP	0.843321	0.000477	0.156202
	contig_14.g552.t1	noTP	0.975713	0.002145	0.022142
	contig_14.g553.t1	noTP	0.999949	5e-05	1e-06
	contig_14.g554.t1	noTP	0.98888	6.5e-05	0.011055
	contig_14.g555.t1	noTP	0.934118	0.046144	0.019738
	contig_14.g556.t1	mTP	0.432262	0.028091	0.539647	CS pos: 20-21. VRL-TK. Pr: 0.2756
	contig_14.g557.t1	mTP	0.432262	0.028091	0.539647	CS pos: 20-21. VRL-TK. Pr: 0.2756
	contig_14.g558.t1	mTP	0.432262	0.028091	0.539647	CS pos: 20-21. VRL-TK. Pr: 0.2756
	contig_14.g559.t1	noTP	0.998443	0.001259	0.000299
	contig_14.g560.t1	noTP	0.999957	3.5e-05	8e-06
	contig_14.g561.t1	noTP	0.837867	0.161941	0.000192
	contig_14.g562.t1	noTP	0.999997	3e-06	0
	contig_14.g563.t1	noTP	0.999977	9e-06	1.5e-05
	contig_14.g564.t1	noTP	0.999517	0.000232	0.000252
	contig_14.g565.t1	noTP	0.999968	2e-05	1.2e-05
	contig_14.g566.t1	noTP	0.999524	0.000435	4.2e-05
	contig_14.g567.t1	noTP	0.999966	1.9e-05	1.5e-05
	contig_14.g568.t1	noTP	0.999861	4e-06	0.000135
	contig_14.g569.t1	noTP	0.995143	0.000105	0.004752
	contig_14.g570.t1	noTP	0.994764	0.003148	0.002088
	contig_14.g571.t1	noTP	0.999065	0.000322	0.000613
	contig_14.g572.t1	SP	0.001809	0.99815	4.1e-05	CS pos: 20-21. VVG-VP. Pr: 0.6622
	contig_14.g573.t1	SP	0.007177	0.977935	0.014888	CS pos: 20-21. IFG-AH. Pr: 0.5495
	contig_14.g574.t1	noTP	0.999961	1.8e-05	2e-05
	contig_14.g575.t1	SP	0.005694	0.993611	0.000695	CS pos: 25-26. TSA-FS. Pr: 0.6794
	contig_14.g576.t1	SP	2.5e-05	0.99997	5e-06	CS pos: 19-20. ASA-LP. Pr: 0.5209
	contig_14.g577.t1	SP	5.4e-05	0.999944	1e-06	CS pos: 20-21. AFA-LD. Pr: 0.8703
	contig_14.g578.t1	noTP	0.984649	0.011865	0.003486
	contig_14.g579.t1	SP	5.3e-05	0.999583	0.000364	CS pos: 22-23. ALA-SA. Pr: 0.3842
	contig_14.g580.t1	noTP	0.966387	0.005345	0.028268
	contig_14.g581.t1	noTP	0.999973	2.6e-05	1e-06
	contig_14.g582.t1	noTP	0.999983	1.7e-05	1e-06
	contig_14.g583.t1	noTP	0.999994	4e-06	3e-06
	contig_14.g584.t1	noTP	0.999563	0.000155	0.000283
	contig_14.g585.t1	noTP	0.990721	0.005937	0.003342
	contig_14.g586.t1	noTP	0.946537	0.052422	0.001041
	contig_14.g587.t1	noTP	0.998053	0.000733	0.001214
	contig_14.g588.t1	noTP	0.999901	1e-05	8.9e-05
	contig_14.g589.t1	noTP	0.999992	3e-06	5e-06
	contig_14.g590.t1	noTP	0.999994	4e-06	2e-06
	contig_14.g591.t1	noTP	0.999708	0.000195	9.7e-05
	contig_14.g592.t1	noTP	0.988672	0.002382	0.008946
	contig_14.g593.t1	noTP	0.99999	8e-06	2e-06
	contig_14.g594.t1	noTP	0.999964	3.2e-05	4e-06
	contig_14.g595.t1	noTP	0.668981	0.002952	0.328067
	contig_14.g596.t1	noTP	0.998875	7e-06	0.001119
	contig_14.g597.t1	SP	0.00628	0.993228	0.000493	CS pos: 29-30. VSA-FG. Pr: 0.7834
	contig_14.g598.t1	noTP	0.99265	0.000565	0.006785
	contig_14.g599.t1	mTP	0.074321	0.000524	0.925155	CS pos: 32-33. RTY-AS. Pr: 0.7853
	contig_14.g600.t1	noTP	0.874968	5.6e-05	0.124976
	contig_14.g601.t1	SP	0.010929	0.988987	8.4e-05	CS pos: 23-24. ASA-AI. Pr: 0.6078
	contig_14.g602.t1	SP	0.015336	0.982888	0.001777	CS pos: 22-23. ITS-TP. Pr: 0.8311
	contig_14.g603.t1	noTP	0.999968	4e-06	2.8e-05
	contig_14.g604.t1	noTP	0.996003	1.3e-05	0.003984
	contig_14.g605.t1	noTP	0.999958	5e-06	3.7e-05
	contig_14.g606.t1	SP	0.000153	0.999799	4.8e-05	CS pos: 18-19. AFA-LD. Pr: 0.6907
	contig_14.g607.t1	noTP	0.999896	0.000103	0
	contig_14.g608.t1	SP	0.014422	0.98388	0.001699	CS pos: 22-23. ITS-TP. Pr: 0.8311
	contig_14.g609.t1	noTP	0.999997	1e-06	1e-06
	contig_14.g610.t1	noTP	0.844428	0.03892	0.116652
	contig_14.g611.t1	SP	0.000116	0.999835	4.9e-05	CS pos: 18-19. AFA-LD. Pr: 0.7002
	contig_14.g612.t1	noTP	0.954086	0.004992	0.040922
	contig_14.g613.t1	SP	7.6e-05	0.999922	2e-06	CS pos: 21-22. ANA-AI. Pr: 0.8964
	contig_14.g614.t1	noTP	0.564643	0.010131	0.425225
	contig_14.g615.t1	SP	2e-06	0.999996	2e-06	CS pos: 20-21. TNA-SP. Pr: 0.7636
	contig_14.g616.t1	SP	0.000141	0.999625	0.000234	CS pos: 21-22. AAA-VP. Pr: 0.4115
	contig_14.g617.t1	SP	0.012082	0.987779	0.000139	CS pos: 23-24. ASA-AI. Pr: 0.6071
	contig_14.g618.t1	mTP	0.006042	0.001029	0.992929	CS pos: 34-35. RVG-AV. Pr: 0.1421
	contig_14.g619.t1	noTP	0.999514	0.000389	9.7e-05
	contig_14.g620.t1	noTP	0.999782	5.2e-05	0.000166
	contig_14.g621.t1	noTP	0.956721	0.002065	0.041214
	contig_14.g622.t1	noTP	0.999988	1e-06	1.1e-05
	contig_14.g623.t1	noTP	0.999578	9.8e-05	0.000324
	contig_14.g624.t1	noTP	0.781752	0.000883	0.217365
	contig_14.g625.t1	noTP	0.999643	0.000286	7.1e-05
	contig_14.g626.t1	noTP	0.681377	0.000977	0.317645
	contig_14.g627.t1	noTP	0.999995	4e-06	1e-06
	contig_14.g628.t1	noTP	0.999999	0	1e-06
	contig_14.g629.t1	noTP	0.999996	3e-06	0
	contig_14.g630.t1	SP	0.001907	0.996729	0.001364	CS pos: 28-29. IAS-AP. Pr: 0.4741
	contig_14.g631.t1	mTP	0.028784	6.6e-05	0.97115	CS pos: 41-42. SRA-AN. Pr: 0.0801
	contig_14.g632.t1	noTP	0.999999	1e-06	0
	contig_14.g633.t1	noTP	0.998504	0.001252	0.000244
	contig_14.g634.t1	noTP	0.999611	4.1e-05	0.000348
	contig_14.g635.t1	noTP	0.968908	0.002242	0.028851
	contig_14.g636.t1	noTP	0.999738	0.000257	5e-06
	contig_14.g637.t1	noTP	0.999993	6e-06	2e-06
	contig_14.g638.t1	SP	0.019284	0.978687	0.002029	CS pos: 23-24. ASA-AI. Pr: 0.5264
	contig_14.g639.t1	SP	0.000141	0.999625	0.000234	CS pos: 21-22. AAA-VP. Pr: 0.4115
	contig_14.g640.t1	SP	2e-06	0.999996	2e-06	CS pos: 20-21. TNA-SP. Pr: 0.7636
	contig_14.g641.t1	noTP	0.564643	0.010131	0.425225
	contig_14.g642.t1	SP	2.2e-05	0.999976	1e-06	CS pos: 21-22. ANA-AI. Pr: 0.8327
	contig_14.g643.t1	SP	0.000128	0.999717	0.000155	CS pos: 20-21. CSA-EP. Pr: 0.6849
	contig_14.g644.t1	noTP	0.993224	0.006135	0.000641
	contig_14.g645.t1	noTP	0.999717	0.000109	0.000175
	contig_14.g646.t1	SP	0.004173	0.9958	2.7e-05	CS pos: 22-23. IAS-AT. Pr: 0.4775
	contig_14.g647.t1	SP	1e-06	0.999999	0	CS pos: 21-22. VNA-NS. Pr: 0.9739
	contig_14.g648.t1	noTP	0.999811	5.6e-05	0.000133
	contig_14.g649.t1	SP	0.000362	0.999545	9.4e-05	CS pos: 19-20. AQA-LP. Pr: 0.9512
	contig_14.g650.t1	SP	0.00529	0.994528	0.000181	CS pos: 22-23. IAS-AP. Pr: 0.8510
	contig_14.g651.t1	noTP	0.999901	4.1e-05	5.8e-05
	contig_14.g652.t1	SP	0.000354	0.999645	0	CS pos: 21-22. VNA-AC. Pr: 0.9499
	contig_14.g653.t1	noTP	0.999965	1.6e-05	1.9e-05
	contig_14.g654.t1	noTP	0.999971	3e-06	2.6e-05
	contig_14.g655.t1	noTP	0.99951	0.000113	0.000377
	contig_14.g656.t1	noTP	0.999855	2e-05	0.000125
	contig_14.g657.t1	noTP	0.999997	2e-06	1e-06
	contig_14.g658.t1	noTP	0.999967	2.7e-05	6e-06
	contig_14.g659.t1	noTP	0.999656	0.000101	0.000243
	contig_14.g660.t1	noTP	0.978163	0.020263	0.001574
	contig_14.g661.t1	mTP	0.012962	8e-05	0.986958	CS pos: 49-50. LAH-MR. Pr: 0.1636
	contig_14.g662.t1	noTP	0.999975	1.5e-05	1e-05
	contig_14.g663.t1	noTP	0.999973	2.2e-05	5e-06
	contig_14.g664.t1	SP	0.000964	0.994303	0.004733	CS pos: 20-21. VHA-LP. Pr: 0.9582
	contig_14.g665.t1	noTP	0.999999	0	0
	contig_14.g666.t1	noTP	0.806585	0.192349	0.001066
	contig_14.g667.t1	noTP	1	0	0
	contig_14.g668.t1	noTP	0.960634	0.039127	0.000239
	contig_14.g669.t1	noTP	0.998193	0.001781	2.6e-05
	contig_14.g670.t1	SP	0.007599	0.986614	0.005787	CS pos: 22-23. VAA-AS. Pr: 0.4491
	contig_14.g671.t1	noTP	0.99998	2e-06	1.8e-05
	contig_14.g672.t1	noTP	0.812499	0.024004	0.163497
	contig_14.g673.t1	SP	7.6e-05	0.999923	1e-06	CS pos: 21-22. VNA-EY. Pr: 0.9498
	contig_14.g674.t1	noTP	0.999839	7.8e-05	8.4e-05
	contig_14.g675.t1	SP	0.0096	0.989412	0.000988	CS pos: 22-23. IAS-AP. Pr: 0.8430
	contig_14.g676.t1	SP	0.000462	0.999445	9.3e-05	CS pos: 19-20. AQA-LP. Pr: 0.9512
	contig_14.g677.t1	SP	0.001192	0.998543	0.000265	CS pos: 24-25. AKA-AH. Pr: 0.5161
	contig_14.g678.t1	noTP	0.999951	2.9e-05	2e-05
	contig_14.g679.t1	noTP	0.991438	0.002986	0.005576
	contig_14.g680.t1	SP	0.000676	0.9985	0.000824	CS pos: 22-23. TRS-AP. Pr: 0.8085
	contig_14.g681.t1	SP	0.000104	0.999896	0	CS pos: 21-22. VNA-NW. Pr: 0.9532
	contig_14.g682.t1	SP	0.009583	0.989409	0.001008	CS pos: 22-23. IAS-AP. Pr: 0.8430
	contig_14.g683.t1	noTP	0.999965	1.6e-05	1.9e-05
	contig_14.g684.t1	noTP	0.513763	0.485559	0.000678
	contig_14.g685.t1	noTP	0.999978	2.1e-05	1e-06
	contig_14.g686.t1	noTP	0.999947	4.1e-05	1.2e-05
	contig_14.g687.t1	SP	0.32757	0.569238	0.103192	CS pos: 16-17. PRC-DQ. Pr: 0.6753
	contig_14.g688.t1	noTP	0.98852	0.000738	0.010742
	contig_14.g689.t1	noTP	0.942006	0.056771	0.001223
	contig_14.g690.t1	noTP	0.999996	4e-06	0
	contig_14.g691.t1	SP	0.000144	0.999855	0	CS pos: 21-22. VNA-NW. Pr: 0.9392
	contig_14.g692.t1	noTP	0.99986	0.000122	1.8e-05
	contig_14.g693.t1	noTP	0.999766	0.000117	0.000117
	contig_14.g694.t1	noTP	0.999979	1.8e-05	3e-06
	contig_14.g695.t1	noTP	0.999502	0.000104	0.000394
	contig_14.g696.t1	noTP	0.999755	0.000189	5.6e-05
	contig_67.g697.t1	noTP	0.999996	1e-06	2e-06
	contig_67.g698.t1	SP	4.7e-05	0.999942	1.1e-05	CS pos: 22-23. VQG-VP. Pr: 0.8681
	contig_67.g699.t1	noTP	0.999969	2e-06	2.8e-05
	contig_67.g700.t1	noTP	0.977673	0.001718	0.02061
	contig_67.g701.t1	noTP	0.999955	1.1e-05	3.4e-05
	contig_67.g702.t1	noTP	0.999955	1.1e-05	3.4e-05
	contig_21.g703.t1	noTP	0.999849	1.3e-05	0.000138
	contig_21.g704.t1	noTP	0.999793	0.000187	2.1e-05
	contig_21.g705.t1	noTP	0.999841	5.5e-05	0.000104
	contig_21.g706.t1	noTP	0.9998	7.2e-05	0.000128
	contig_21.g707.t1	noTP	0.999989	6e-06	5e-06
	contig_21.g708.t1	noTP	0.99996	3.9e-05	0
	contig_21.g709.t1	noTP	0.999916	7e-05	1.3e-05
	contig_21.g710.t1	SP	0.313927	0.685802	0.000272	CS pos: 18-19. YSG-ER. Pr: 0.6429
	contig_21.g711.t1	noTP	0.994744	0.000295	0.004961
	contig_21.g712.t1	noTP	0.999979	8e-06	1.3e-05
	contig_21.g713.t1	noTP	0.999962	3.1e-05	6e-06
	contig_21.g714.t1	noTP	0.99996	3.9e-05	0
	contig_21.g715.t1	noTP	0.69346	0.096871	0.209669
	contig_21.g716.t1	noTP	0.999711	0.000284	5e-06
	contig_21.g717.t1	noTP	1	0	0
	contig_21.g718.t1	noTP	0.99998	1.5e-05	6e-06
	contig_21.g719.t1	noTP	0.999992	6e-06	2e-06
	contig_21.g720.t1	noTP	0.99994	2.3e-05	3.7e-05
	contig_21.g721.t1	noTP	0.999872	4.5e-05	8.4e-05
	contig_21.g722.t1	noTP	0.990721	0.005937	0.003342
	contig_21.g723.t1	noTP	0.999998	1e-06	1e-06
	contig_21.g724.t1	noTP	0.999948	4.3e-05	9e-06
	contig_21.g725.t1	noTP	0.891151	0.002421	0.106427
	contig_21.g726.t1	noTP	0.998561	0.001399	4.1e-05
	contig_21.g727.t1	SP	0.001487	0.998129	0.000384	CS pos: 18-19. VAA-VP. Pr: 0.7779
	contig_21.g728.t1	noTP	0.996012	0.000514	0.003474
	contig_21.g729.t1	noTP	0.997996	0.001989	1.6e-05
	contig_21.g730.t1	noTP	0.999998	2e-06	0
	contig_21.g731.t1	noTP	0.982961	0.016629	0.00041
	contig_21.g732.t1	noTP	0.999859	7.3e-05	6.8e-05
	contig_21.g733.t1	noTP	0.972644	0.027317	3.9e-05
	contig_21.g734.t1	noTP	0.935808	0.002731	0.061462
	contig_21.g735.t1	noTP	0.99994	1.1e-05	4.9e-05
	contig_21.g736.t1	noTP	0.999994	5e-06	1e-06
	contig_21.g737.t1	noTP	0.999992	4e-06	4e-06
	contig_21.g738.t1	noTP	0.998992	0.000169	0.000839
	contig_21.g739.t1	noTP	0.843088	0.061439	0.095473
	contig_21.g740.t1	noTP	0.999995	5e-06	0
	contig_21.g741.t1	noTP	0.999711	0.000117	0.000172
	contig_21.g742.t1	noTP	0.999999	1e-06	0
	contig_21.g743.t1	noTP	0.999774	8.3e-05	0.000142
	contig_21.g744.t1	noTP	0.999921	7.1e-05	8e-06
	contig_21.g745.t1	noTP	0.999993	7e-06	0
	contig_21.g746.t1	noTP	0.438465	0.181359	0.380176
	contig_21.g747.t1	noTP	0.999938	1.2e-05	5e-05
	contig_21.g748.t1	noTP	0.969993	0.001892	0.028116
	contig_21.g749.t1	noTP	0.999999	0	1e-06
	contig_21.g750.t1	noTP	0.999581	0.00037	4.9e-05
	contig_21.g751.t1	noTP	0.999795	7.7e-05	0.000128
	contig_21.g752.t1	noTP	0.999927	6.2e-05	1.1e-05
	contig_21.g753.t1	noTP	0.99994	1.3e-05	4.7e-05
	contig_21.g754.t1	noTP	0.998748	0.000534	0.000718
	contig_21.g755.t1	noTP	0.999993	7e-06	1e-06
	contig_21.g756.t1	noTP	0.999993	6e-06	1e-06
	contig_21.g757.t1	noTP	0.99506	0.001178	0.003763
	contig_21.g758.t1	noTP	0.999526	0.00046	1.4e-05
	contig_21.g759.t1	noTP	0.997351	0.001904	0.000746
	contig_21.g760.t1	noTP	0.999505	0.000431	6.3e-05
	contig_21.g761.t1	noTP	0.999912	8.4e-05	4e-06
	contig_21.g762.t1	noTP	0.999941	0	5.9e-05
	contig_21.g763.t1	noTP	0.837236	0.000737	0.162027
	contig_21.g764.t1	noTP	0.999774	5.6e-05	0.00017
	contig_21.g765.t1	noTP	0.999993	6e-06	0
	contig_21.g766.t1	noTP	0.967462	0.028282	0.004255
	contig_21.g767.t1	noTP	0.909965	0.02589	0.064145
	contig_21.g768.t1	noTP	0.999496	0.00043	7.4e-05
	contig_21.g769.t1	noTP	0.998577	0.001205	0.000218
	contig_21.g770.t1	noTP	0.999995	2e-06	3e-06
	contig_21.g771.t1	noTP	0.94556	0.000659	0.053781
	contig_21.g772.t1	SP	0.000345	0.999143	0.000512	CS pos: 17-18. AAA-AT. Pr: 0.6315
	contig_21.g773.t1	noTP	0.999999	1e-06	0
	contig_21.g774.t1	noTP	0.999968	1.4e-05	1.8e-05
	contig_21.g775.t1	noTP	0.999999	1e-06	0
	contig_21.g776.t1	noTP	0.986404	0.001644	0.011952
	contig_21.g777.t1	noTP	1	0	0
	contig_21.g778.t1	noTP	0.999926	4.8e-05	2.6e-05
	contig_21.g779.t1	noTP	0.998913	1.1e-05	0.001076
	contig_21.g780.t1	noTP	0.999711	0.000114	0.000175
	contig_21.g781.t1	noTP	0.999985	5e-06	1e-05
	contig_21.g782.t1	noTP	0.980242	0.016244	0.003514
	contig_21.g783.t1	noTP	0.997947	2.3e-05	0.00203
	contig_21.g784.t1	noTP	0.999259	0.000263	0.000479
	contig_21.g785.t1	noTP	0.999999	0	1e-06
	contig_21.g786.t1	mTP	0.015601	0.000183	0.984216	CS pos: 33-34. ARL-AS. Pr: 0.4098
	contig_21.g787.t1	noTP	0.999048	2.1e-05	0.000931
	contig_21.g788.t1	noTP	0.992833	3.7e-05	0.007131
	contig_21.g789.t1	noTP	0.515416	0.009253	0.475331
	contig_21.g790.t1	noTP	0.998421	0.000322	0.001257
	contig_21.g791.t1	noTP	0.998995	0.00093	7.4e-05
	contig_21.g792.t1	noTP	0.999733	0.000128	0.000139
	contig_21.g793.t1	noTP	0.997039	0.000191	0.00277
	contig_21.g794.t1	noTP	0.992646	0.00021	0.007145
	contig_21.g795.t1	noTP	0.986054	0.005225	0.008721
	contig_21.g796.t1	noTP	0.999997	1e-06	1e-06
	contig_21.g797.t1	noTP	0.99202	3.6e-05	0.007944
	contig_21.g798.t1	noTP	0.999999	1e-06	0
	contig_21.g799.t1	noTP	0.998249	0.000254	0.001497
	contig_21.g800.t1	SP	0.007084	0.991081	0.001835	CS pos: 26-27. TAA-DK. Pr: 0.8925
	contig_21.g801.t1	noTP	0.849103	0.000624	0.150273
	contig_21.g802.t1	noTP	0.965491	0.00085	0.033659
	contig_21.g803.t1	noTP	0.998089	4.6e-05	0.001865
	contig_21.g804.t1	noTP	0.994274	6.8e-05	0.005659
	contig_21.g805.t1	noTP	0.999923	7.5e-05	2e-06
	contig_21.g806.t1	noTP	0.900266	0.035981	0.063754
	contig_21.g807.t1	mTP	0.246354	0.032067	0.721579	CS pos: 55-56. RPF-AT. Pr: 0.2491
	contig_21.g808.t1	noTP	0.999993	5e-06	2e-06
	contig_21.g809.t1	noTP	0.995709	0.003656	0.000635
	contig_21.g810.t1	noTP	0.999271	5.9e-05	0.00067
	contig_21.g811.t1	noTP	0.999998	1e-06	0
	contig_21.g812.t1	noTP	0.889932	0.108625	0.001443
	contig_21.g813.t1	noTP	0.901791	0.088012	0.010197
	contig_21.g814.t1	noTP	0.997831	0.000414	0.001755
	contig_21.g815.t1	noTP	0.59008	0.063023	0.346896
	contig_21.g816.t1	noTP	0.990721	0.005937	0.003342
	contig_21.g817.t1	noTP	0.997997	0.000369	0.001633
	contig_21.g818.t1	noTP	0.985676	0.000804	0.013519
	contig_21.g819.t1	noTP	0.999957	4e-06	3.9e-05
	contig_21.g820.t1	noTP	0.988632	0.000213	0.011154
	contig_21.g821.t1	mTP	0.332261	0.00258	0.665159	CS pos: 22-23. SPY-SS. Pr: 0.4816
	contig_21.g822.t1	noTP	0.916451	1.9e-05	0.08353
	contig_21.g823.t1	noTP	0.999999	1e-06	0
	contig_21.g824.t1	noTP	0.985903	0.006929	0.007168
	contig_21.g825.t1	noTP	0.999883	9.4e-05	2.3e-05
	contig_21.g826.t1	noTP	0.999867	0.000124	9e-06
	contig_21.g827.t1	noTP	0.999984	3e-06	1.2e-05
	contig_21.g828.t1	noTP	0.81643	7.4e-05	0.183495
	contig_21.g829.t1	noTP	0.999904	9.5e-05	1e-06
	contig_21.g830.t1	noTP	0.999985	1.5e-05	0
	contig_21.g831.t1	noTP	0.995947	0.002679	0.001374
	contig_21.g832.t1	noTP	0.999989	1e-05	0
	contig_21.g833.t1	noTP	0.653045	0.132189	0.214766
	contig_21.g834.t1	noTP	0.999962	3.5e-05	3e-06
	contig_21.g835.t1	noTP	0.999349	0.000336	0.000315
	contig_21.g836.t1	noTP	0.623093	0.37666	0.000247
	contig_21.g837.t1	noTP	0.999146	0.000199	0.000655
	contig_21.g838.t1	noTP	0.999224	0.000129	0.000647
	contig_21.g839.t1	noTP	1	0	0
	contig_21.g840.t1	noTP	0.999681	0.000285	3.3e-05
	contig_21.g841.t1	noTP	0.988552	2.4e-05	0.011424
	contig_21.g842.t1	noTP	0.999999	1e-06	0
	contig_21.g843.t1	noTP	1	0	0
	contig_21.g844.t1	mTP	0.404216	0.002706	0.593079	CS pos: 28-29. ATF-QH. Pr: 0.2104
	contig_21.g845.t1	noTP	0.767857	0.232039	0.000104
	contig_21.g846.t1	noTP	0.999676	0.000306	1.7e-05
	contig_21.g847.t1	noTP	0.999992	5e-06	3e-06
	contig_21.g848.t1	noTP	0.999818	9.4e-05	8.8e-05
	contig_21.g849.t1	noTP	0.999949	4e-06	4.7e-05
	contig_21.g850.t1	noTP	0.999787	2.8e-05	0.000185
	contig_21.g851.t1	noTP	0.999984	1.4e-05	2e-06
	contig_21.g852.t1	noTP	0.999728	0.000129	0.000144
	contig_21.g853.t1	noTP	0.999997	2e-06	1e-06
	contig_21.g854.t1	noTP	0.999987	9e-06	4e-06
	contig_21.g855.t1	noTP	0.99997	2.4e-05	6e-06
	contig_21.g856.t1	noTP	0.999979	2e-06	2e-05
	contig_21.g857.t1	noTP	0.90369	0.000173	0.096137
	contig_21.g858.t1	noTP	0.99998	6e-06	1.3e-05
	contig_21.g859.t1	noTP	0.999659	7.1e-05	0.00027
	contig_21.g860.t1	noTP	0.762234	0.147889	0.089877
	contig_21.g861.t1	noTP	0.999775	0.000122	0.000103
	contig_21.g862.t1	SP	0.117034	0.88029	0.002676	CS pos: 29-30. GGG-GG. Pr: 0.4255
	contig_21.g863.t1	noTP	0.999925	6.2e-05	1.4e-05
	contig_21.g864.t1	noTP	0.999349	0.000592	6e-05
	contig_21.g865.t1	noTP	0.999151	3e-05	0.000819
	contig_21.g866.t1	noTP	0.965788	0.034171	4.1e-05
	contig_21.g867.t1	noTP	0.999984	7e-06	9e-06
	contig_21.g868.t1	noTP	0.998554	0.001162	0.000283
	contig_21.g869.t1	noTP	0.999997	2e-06	1e-06
	contig_21.g870.t1	mTP	0.000975	0.000205	0.99882	CS pos: 23-24. AAF-ST. Pr: 0.2781
	contig_21.g871.t1	noTP	0.999969	1.4e-05	1.7e-05
	contig_21.g872.t1	SP	0.001579	0.998396	2.6e-05	CS pos: 21-22. AGG-FP. Pr: 0.3907
	contig_21.g873.t1	noTP	0.855812	0.054964	0.089224
	contig_21.g874.t1	noTP	0.999625	0.000331	4.3e-05
	contig_21.g875.t1	noTP	0.999975	3e-06	2.2e-05
	contig_21.g876.t1	noTP	0.999998	2e-06	1e-06
	contig_21.g877.t1	noTP	0.999947	5.2e-05	1e-06
	contig_21.g878.t1	noTP	0.999984	1.5e-05	0
	contig_21.g879.t1	noTP	0.99865	0.000802	0.000547
	contig_21.g880.t1	noTP	0.999895	0.0001	5e-06
	contig_21.g881.t1	noTP	0.999942	2.5e-05	3.3e-05
	contig_21.g882.t1	noTP	0.999559	0.000287	0.000154
	contig_21.g883.t1	noTP	0.973918	0.00461	0.021472
	contig_21.g884.t1	noTP	0.999947	3e-05	2.3e-05
	contig_21.g885.t1	noTP	0.998135	0.000367	0.001499
	contig_21.g886.t1	noTP	0.999819	0.000151	3e-05
	contig_21.g887.t1	noTP	0.999994	5e-06	1e-06
	contig_21.g888.t1	noTP	0.998732	0.000213	0.001055
	contig_21.g889.t1	SP	0.002397	0.997598	4e-06	CS pos: 21-22. VAA-DD. Pr: 0.7892
	contig_21.g890.t1	noTP	0.731959	0.031716	0.236325
	contig_21.g891.t1	noTP	0.666262	0.039293	0.294446
	contig_21.g892.t1	noTP	0.999973	6e-06	2.1e-05
	contig_21.g893.t1	noTP	0.999978	1.7e-05	5e-06
	contig_21.g894.t1	mTP	0.002733	0.000532	0.996735	CS pos: 28-29. IRS-KH. Pr: 0.3910
	contig_21.g895.t1	noTP	0.999975	2.3e-05	2e-06
	contig_21.g896.t1	noTP	0.918568	0.014975	0.066457
	contig_21.g897.t1	noTP	0.999597	1e-05	0.000393
	contig_21.g898.t1	noTP	0.999171	3.4e-05	0.000795
	contig_21.g899.t1	noTP	0.991253	0.005698	0.003049
	contig_21.g900.t1	noTP	0.991253	0.005698	0.003049
	contig_21.g901.t1	noTP	0.999171	3.4e-05	0.000795
	contig_21.g902.t1	noTP	0.983697	0.000353	0.01595
	contig_21.g903.t1	noTP	0.829365	0.003208	0.167427
	contig_21.g904.t1	noTP	0.999716	8.4e-05	0.0002
	contig_21.g905.t1	noTP	0.999675	0.000244	8.1e-05
	contig_21.g906.t1	noTP	0.998569	5.7e-05	0.001375
	contig_21.g907.t1	noTP	0.955025	0.010921	0.034054
	contig_21.g908.t1	noTP	0.999998	0	1e-06
	contig_21.g909.t1	noTP	0.998222	0.000766	0.001012
	contig_21.g910.t1	noTP	0.99971	0.000227	6.3e-05
	contig_21.g911.t1	noTP	0.995171	0.003533	0.001296
	contig_21.g912.t1	noTP	0.999878	5.4e-05	6.8e-05
	contig_21.g913.t1	noTP	0.84191	1.1e-05	0.158078
	contig_21.g914.t1	noTP	0.999403	0.00024	0.000357
	contig_21.g915.t1	noTP	0.993328	0.000336	0.006336
	contig_21.g916.t1	noTP	0.99993	6.2e-05	8e-06
	contig_21.g917.t1	noTP	0.522083	0.47531	0.002607
	contig_21.g918.t1	noTP	0.999852	0.000144	4e-06
	contig_21.g919.t1	noTP	0.999052	7e-06	0.000941
	contig_21.g920.t1	noTP	0.999709	4.6e-05	0.000245
	contig_21.g921.t1	noTP	0.999447	0.000124	0.000429
	contig_21.g922.t1	noTP	0.952671	0.002754	0.044575
	contig_21.g923.t1	noTP	0.999732	3.9e-05	0.000229
	contig_21.g924.t1	mTP	0.023202	3.6e-05	0.976762	CS pos: 60-61. SRH-TT. Pr: 0.2927
	contig_21.g925.t1	noTP	0.995712	0.002963	0.001324
	contig_21.g926.t1	noTP	0.997065	0.002037	0.000898
	contig_21.g927.t1	noTP	0.999984	1e-06	1.5e-05
	contig_21.g928.t1	noTP	0.999999	0	1e-06
	contig_21.g929.t1	noTP	0.999937	5.1e-05	1.1e-05
	contig_21.g930.t1	SP	0.058892	0.940954	0.000153	CS pos: 25-26. AQS-AP. Pr: 0.6724
	contig_21.g931.t1	noTP	0.999997	3e-06	0
	contig_21.g932.t1	SP	0.22265	0.697619	0.079731	CS pos: 24-25. IFA-SS. Pr: 0.3329
	contig_21.g933.t1	noTP	0.99989	7.3e-05	3.7e-05
	contig_21.g934.t1	noTP	0.999964	2.3e-05	1.3e-05
	contig_21.g935.t1	noTP	0.983157	0.016439	0.000404
	contig_21.g936.t1	noTP	0.999986	1.3e-05	1e-06
	contig_21.g937.t1	noTP	0.99996	7e-06	3.4e-05
	contig_21.g938.t1	noTP	0.97104	0.027455	0.001504
	contig_21.g939.t1	SP	0.004538	0.995252	0.00021	CS pos: 21-22. VAA-GD. Pr: 0.7206
	contig_21.g940.t1	noTP	0.999911	1.8e-05	7.1e-05
	contig_21.g941.t1	SP	0.001288	0.998071	0.000641	CS pos: 23-24. AIA-SS. Pr: 0.4235
	contig_21.g942.t1	noTP	0.996941	8.8e-05	0.002971
	contig_21.g943.t1	noTP	0.999963	3.4e-05	4e-06
	contig_21.g944.t1	noTP	0.978691	3.5e-05	0.021274
	contig_21.g945.t1	noTP	0.999999	1e-06	0
	contig_21.g946.t1	noTP	0.999686	8e-06	0.000306
	contig_21.g947.t1	noTP	0.999977	1.5e-05	8e-06
	contig_21.g948.t1	SP	0.136615	0.862628	0.000757	CS pos: 29-30. SIS-IP. Pr: 0.8350
	contig_21.g949.t1	noTP	0.999233	0.000375	0.000392
	contig_21.g950.t1	noTP	0.99961	0.000314	7.6e-05
	contig_21.g951.t1	noTP	0.999998	2e-06	0
	contig_21.g952.t1	noTP	0.998302	0.000611	0.001088
	contig_21.g953.t1	noTP	0.996229	0.001261	0.002511
	contig_21.g954.t1	noTP	0.999981	8e-06	1.2e-05
	contig_21.g955.t1	noTP	0.99693	0.000231	0.00284
	contig_21.g956.t1	noTP	0.99994	5.8e-05	1e-06
	contig_21.g957.t1	noTP	0.580614	0.043439	0.375947
	contig_21.g958.t1	SP	0.03793	0.960862	0.001208	CS pos: 31-32. VAA-DI. Pr: 0.9506
	contig_21.g959.t1	noTP	0.981483	0.000587	0.01793
	contig_21.g960.t1	noTP	0.999999	1e-06	0
	contig_21.g961.t1	noTP	0.999963	2.8e-05	9e-06
	contig_21.g962.t1	noTP	0.99989	0.000102	8e-06
	contig_21.g963.t1	noTP	0.999264	1.8e-05	0.000718
	contig_21.g964.t1	noTP	0.999963	2.1e-05	1.6e-05
	contig_21.g965.t1	noTP	0.869482	0.124332	0.006186
	contig_21.g966.t1	noTP	0.999917	5.5e-05	2.8e-05
	contig_21.g967.t1	noTP	0.999985	1.3e-05	2e-06
	contig_21.g968.t1	noTP	0.999973	4e-06	2.3e-05
	contig_21.g969.t1	mTP	0.339159	0.074837	0.586004	CS pos: 68-69. RSF-ST. Pr: 0.5608
	contig_21.g970.t1	noTP	0.931115	0.000492	0.068393
	contig_21.g971.t1	noTP	0.999983	0	1.7e-05
	contig_21.g972.t1	noTP	0.999994	4e-06	2e-06
	contig_21.g973.t1	noTP	0.997829	0.000124	0.002047
	contig_21.g974.t1	noTP	0.999626	0.000337	3.7e-05
	contig_21.g975.t1	noTP	0.999994	3e-06	3e-06
	contig_21.g976.t1	noTP	0.999999	1e-06	0
	contig_21.g977.t1	mTP	0.083024	0.000942	0.916035	CS pos: 84-85. RGL-ST. Pr: 0.5721
	contig_21.g978.t1	noTP	0.985281	0.002349	0.01237
	contig_21.g979.t1	noTP	0.99715	5.2e-05	0.002798
	contig_21.g980.t1	noTP	0.99998	1e-06	1.9e-05
	contig_21.g981.t1	mTP	0.044973	0.217248	0.737779	CS pos: 46-47. SIF-GS. Pr: 0.2344
	contig_21.g982.t1	noTP	0.530057	0.000186	0.469756
	contig_21.g983.t1	noTP	0.999967	1.3e-05	2e-05
	contig_21.g984.t1	noTP	0.999962	1.3e-05	2.5e-05
	contig_21.g985.t1	noTP	0.999903	6.6e-05	3.1e-05
	contig_21.g986.t1	noTP	0.999983	1e-05	7e-06
	contig_21.g987.t1	noTP	0.999184	3.3e-05	0.000783
	contig_21.g988.t1	noTP	1	0	0
	contig_21.g989.t1	noTP	0.999877	3.3e-05	9e-05
	contig_21.g990.t1	noTP	0.959182	0.03521	0.005609
	contig_21.g991.t1	noTP	0.59008	0.063023	0.346896
	contig_21.g992.t1	noTP	0.999999	0	0
	contig_21.g993.t1	noTP	0.992991	0.005186	0.001823
	contig_21.g994.t1	noTP	0.940435	0.000349	0.059216
	contig_21.g995.t1	noTP	0.991278	0.00013	0.008592
	contig_21.g996.t1	noTP	0.990764	0.000112	0.009125
	contig_21.g997.t1	noTP	0.999907	4.9e-05	4.4e-05
	contig_21.g998.t1	noTP	0.997616	0.000788	0.001596
	contig_21.g999.t1	noTP	0.999964	3.4e-05	2e-06
	contig_21.g1000.t1	noTP	0.999989	9e-06	2e-06
	contig_21.g1001.t1	noTP	0.999405	0.000271	0.000324
	contig_21.g1002.t1	noTP	0.869352	0.002803	0.127844
	contig_21.g1003.t1	noTP	0.999999	1e-06	0
	contig_21.g1004.t1	noTP	0.999883	2.8e-05	8.8e-05
	contig_21.g1005.t1	noTP	0.900994	0.070443	0.028563
	contig_21.g1006.t1	noTP	0.999997	3e-06	0
	contig_21.g1007.t1	noTP	1	0	0
	contig_21.g1008.t1	noTP	0.999275	0.000722	2e-06
	contig_21.g1009.t1	noTP	0.999671	1.1e-05	0.000318
	contig_21.g1010.t1	noTP	0.999901	1.3e-05	8.6e-05
	contig_21.g1011.t1	noTP	0.999892	4.7e-05	6.1e-05
	contig_21.g1012.t1	noTP	0.999994	5e-06	1e-06
	contig_21.g1013.t1	noTP	0.999941	5.4e-05	6e-06
	contig_21.g1014.t1	noTP	0.999571	0.000172	0.000257
	contig_21.g1015.t1	noTP	0.511617	0.073414	0.414969
	contig_21.g1016.t1	noTP	0.999189	2.2e-05	0.000789
	contig_21.g1017.t1	noTP	0.988296	0.000176	0.011529
	contig_21.g1018.t1	SP	0.033299	0.946193	0.020507	CS pos: 20-21. ANA-QT. Pr: 0.3509
	contig_21.g1019.t1	noTP	1	0	0
	contig_21.g1020.t1	mTP	0.254644	1.9e-05	0.745337	CS pos: 72-73. PRR-SE. Pr: 0.3137
	contig_21.g1021.t1	noTP	0.999915	1e-06	8.3e-05
	contig_21.g1022.t1	noTP	0.581513	0.000855	0.417632
	contig_21.g1023.t1	noTP	0.999841	8.7e-05	7.2e-05
	contig_21.g1024.t1	noTP	0.87474	0.016067	0.109193
	contig_21.g1025.t1	noTP	0.999989	1e-06	1.1e-05
	contig_21.g1026.t1	noTP	0.999648	0.000284	6.8e-05
	contig_21.g1027.t1	noTP	0.999984	4e-06	1.2e-05
	contig_21.g1028.t1	noTP	0.999986	1e-06	1.2e-05
	contig_21.g1029.t1	noTP	0.872517	0.126915	0.000568
	contig_21.g1030.t1	noTP	0.99403	0.000118	0.005852
	contig_21.g1031.t1	noTP	0.971221	0.020189	0.008591
	contig_21.g1032.t1	noTP	0.998589	0.001285	0.000126
	contig_21.g1033.t1	noTP	0.999992	1e-06	7e-06
	contig_21.g1034.t1	noTP	0.97937	0.000108	0.020522
	contig_21.g1035.t1	noTP	0.999935	1e-06	6.4e-05
	contig_21.g1036.t1	noTP	0.999393	0.000242	0.000365
	contig_21.g1037.t1	noTP	0.999977	1.8e-05	5e-06
	contig_21.g1038.t1	noTP	0.999743	0.000151	0.000107
	contig_21.g1039.t1	noTP	0.791132	0.167399	0.041469
	contig_21.g1040.t1	noTP	0.814566	0.000731	0.184703
	contig_21.g1041.t1	noTP	0.99892	0.000157	0.000923
	contig_21.g1042.t1	noTP	0.999983	1.4e-05	3e-06
	contig_21.g1043.t1	noTP	0.999955	3.8e-05	8e-06
	contig_21.g1044.t1	noTP	0.991942	0.00025	0.007808
	contig_21.g1045.t1	noTP	0.997493	6e-06	0.002501
	contig_21.g1046.t1	noTP	0.999365	2.3e-05	0.000612
	contig_21.g1047.t1	noTP	0.988845	0.000108	0.011048
	contig_21.g1048.t1	noTP	0.999786	1.3e-05	0.000201
	contig_21.g1049.t1	noTP	0.513694	0.010003	0.476303
	contig_21.g1050.t1	noTP	0.982608	0.000924	0.016467
	contig_21.g1051.t1	noTP	0.994238	0.000691	0.005071
	contig_21.g1052.t1	noTP	0.999963	1.7e-05	2.1e-05
	contig_21.g1053.t1	noTP	0.999734	9.6e-05	0.000169
	contig_21.g1054.t1	noTP	0.996978	0.000737	0.002285
	contig_21.g1055.t1	noTP	0.514107	0.437311	0.048582
	contig_21.g1056.t1	noTP	0.999978	8e-06	1.4e-05
	contig_21.g1057.t1	noTP	0.93786	0.001848	0.060292
	contig_21.g1058.t1	noTP	0.999957	8e-06	3.5e-05
	contig_21.g1059.t1	noTP	0.808442	0.164781	0.026777
	contig_21.g1060.t1	noTP	0.999716	3.7e-05	0.000247
	contig_21.g1061.t1	noTP	0.955999	0.007026	0.036976
	contig_21.g1062.t1	noTP	0.999932	2.6e-05	4.2e-05
	contig_21.g1063.t1	noTP	0.999952	4.1e-05	8e-06
	contig_21.g1064.t1	noTP	0.999973	2e-05	6e-06
	contig_21.g1065.t1	SP	0.478403	0.521164	0.000433	CS pos: 32-33. STG-TL. Pr: 0.6544
	contig_21.g1066.t1	noTP	0.999974	1.1e-05	1.5e-05
	contig_21.g1067.t1	noTP	0.999935	2.5e-05	3.9e-05
	contig_21.g1068.t1	noTP	0.999097	0.000903	0
	contig_21.g1069.t1	noTP	0.997419	0.002427	0.000154
	contig_21.g1070.t1	noTP	0.612719	0.125987	0.261295
	contig_21.g1071.t1	noTP	0.999698	0.000281	2.1e-05
	contig_21.g1072.t1	noTP	0.999953	1.7e-05	3e-05
	contig_21.g1073.t1	noTP	0.914745	0.002709	0.082546
	contig_21.g1074.t1	noTP	0.983215	0.001552	0.015232
	contig_21.g1075.t1	noTP	0.999986	1.4e-05	0
	contig_21.g1076.t1	noTP	0.999956	1e-05	3.5e-05
	contig_21.g1077.t1	noTP	0.899618	0.08107	0.019312
	contig_21.g1078.t1	noTP	0.999501	0.000438	6.1e-05
	contig_21.g1079.t1	noTP	0.99909	1.3e-05	0.000896
	contig_21.g1080.t1	noTP	0.999988	1.1e-05	0
	contig_21.g1081.t1	noTP	0.999941	4.2e-05	1.7e-05
	contig_21.g1082.t1	noTP	0.788272	0.005221	0.206507
	contig_21.g1083.t1	noTP	0.998526	0.000102	0.001372
	contig_21.g1084.t1	noTP	0.957669	0.006987	0.035343
	contig_21.g1085.t1	noTP	0.999932	2.6e-05	4.2e-05
	contig_21.g1086.t1	noTP	0.999952	4.1e-05	8e-06
	contig_21.g1087.t1	noTP	0.999987	1.1e-05	2e-06
	contig_21.g1088.t1	noTP	0.999979	1e-05	1.1e-05
	contig_21.g1089.t1	noTP	0.999662	0.000236	0.000102
	contig_21.g1090.t1	noTP	0.999466	0.000533	1e-06
	contig_21.g1091.t1	noTP	0.996104	0.003192	0.000704
	contig_21.g1092.t1	noTP	0.999999	1e-06	0
	contig_21.g1093.t1	noTP	0.999999	0	1e-06
	contig_21.g1094.t1	noTP	0.997078	0.002379	0.000542
	contig_21.g1095.t1	noTP	0.867672	0.000132	0.132197
	contig_21.g1096.t1	noTP	0.585029	0.104915	0.310056
	contig_21.g1097.t1	noTP	0.999809	0.000171	2e-05
	contig_21.g1098.t1	noTP	0.999995	3e-06	2e-06
	contig_21.g1099.t1	noTP	0.99139	0.000471	0.008139
	contig_21.g1100.t1	mTP	0.291309	0.000248	0.708442	CS pos: 52-53. TRL-AS. Pr: 0.3522
	contig_21.g1101.t1	SP	0.466165	0.533192	0.000643	CS pos: 31-32. TLA-LE. Pr: 0.5079
	contig_21.g1102.t1	noTP	0.999998	0	2e-06
	contig_21.g1103.t1	noTP	0.999998	1e-06	1e-06
	contig_21.g1104.t1	noTP	0.974135	0.016541	0.009323
	contig_21.g1105.t1	noTP	0.961743	0.03727	0.000987
	contig_21.g1106.t1	noTP	0.999774	6.5e-05	0.000161
	contig_21.g1107.t1	noTP	0.999987	7e-06	6e-06
	contig_21.g1108.t1	noTP	0.994339	0.000391	0.00527
	contig_21.g1109.t1	noTP	0.999906	5.1e-05	4.3e-05
	contig_21.g1110.t1	noTP	0.999794	0.000194	1.3e-05
	contig_21.g1111.t1	noTP	0.999992	3e-06	5e-06
	contig_21.g1112.t1	noTP	0.999844	0.000148	8e-06
	contig_21.g1113.t1	noTP	0.99996	2e-05	2e-05
	contig_21.g1114.t1	noTP	0.999958	1.7e-05	2.5e-05
	contig_21.g1115.t1	noTP	0.997049	0.002862	9e-05
	contig_21.g1116.t1	noTP	0.988815	0.005987	0.005198
	contig_21.g1117.t1	noTP	0.999955	1.4e-05	3.1e-05
	contig_21.g1118.t1	noTP	0.999462	1.9e-05	0.000519
	contig_21.g1119.t1	noTP	0.949388	0.003203	0.047409
	contig_21.g1120.t1	noTP	0.999988	7e-06	4e-06
	contig_21.g1121.t1	noTP	0.99994	3.2e-05	2.8e-05
	contig_21.g1122.t1	noTP	0.999965	1e-05	2.5e-05
	contig_21.g1123.t1	noTP	0.931129	0.00031	0.06856
	contig_21.g1124.t1	noTP	0.999988	1e-06	1.1e-05
	contig_21.g1125.t1	mTP	0.022727	0.000215	0.977057	CS pos: 41-42. QIW-AD. Pr: 0.3571
	contig_21.g1126.t1	noTP	0.996935	0.001053	0.002012
	contig_21.g1127.t1	SP	0.03092	0.968978	0.000102	CS pos: 26-27. VQG-LY. Pr: 0.9680
	contig_21.g1128.t1	noTP	0.999981	8e-06	1.1e-05
	contig_21.g1129.t1	noTP	0.999436	0.000188	0.000377
	contig_21.g1130.t1	noTP	0.999999	1e-06	0
	contig_21.g1131.t1	noTP	1	0	0
	contig_21.g1132.t1	noTP	0.804229	0.192519	0.003252
	contig_21.g1133.t1	noTP	0.999834	0.000129	3.7e-05
	contig_21.g1134.t1	noTP	0.998597	0.000615	0.000788
	contig_21.g1135.t1	noTP	0.999981	1.7e-05	2e-06
	contig_21.g1136.t1	noTP	0.999986	1e-05	4e-06
	contig_21.g1137.t1	mTP	0.196683	0.000247	0.803071	CS pos: 28-29. QTL-AE. Pr: 0.2174
	contig_21.g1138.t1	noTP	0.969768	0.000546	0.029686
	contig_21.g1139.t1	noTP	0.999995	5e-06	0
	contig_21.g1140.t1	noTP	0.999906	1.5e-05	7.9e-05
	contig_21.g1141.t1	noTP	0.998962	0.000537	0.000501
	contig_21.g1142.t1	noTP	0.999993	7e-06	0
	contig_21.g1143.t1	noTP	0.999927	1.7e-05	5.7e-05
	contig_21.g1144.t1	noTP	0.999816	9e-06	0.000174
	contig_21.g1145.t1	noTP	0.999979	0	2e-05
	contig_21.g1146.t1	noTP	0.999915	1.1e-05	7.4e-05
	contig_21.g1147.t1	noTP	0.999957	3.1e-05	1.3e-05
	contig_21.g1148.t1	noTP	0.769452	0.215205	0.015343
	contig_21.g1149.t1	noTP	0.999969	0	3.1e-05
	contig_21.g1150.t1	noTP	0.999497	8e-06	0.000495
	contig_21.g1151.t1	noTP	0.994542	0.00154	0.003918
	contig_21.g1152.t1	noTP	0.587707	0.103602	0.308692
	contig_21.g1153.t1	noTP	0.999942	4.7e-05	1.1e-05
	contig_21.g1154.t1	noTP	0.999999	1e-06	0
	contig_21.g1155.t1	noTP	0.999814	0.000114	7.2e-05
	contig_21.g1156.t1	mTP	0.124868	0.000968	0.874164	CS pos: 41-42. RSL-ST. Pr: 0.2342
	contig_21.g1157.t1	SP	0.000273	0.999719	8e-06	CS pos: 20-21. IMA-AM. Pr: 0.8102
	contig_21.g1158.t1	SP	0.282504	0.714343	0.003153	CS pos: 38-39. VMG-VM. Pr: 0.6471
	contig_21.g1159.t1	SP	0.001566	0.998128	0.000306	CS pos: 19-20. AQA-AP. Pr: 0.7845
	contig_21.g1160.t1	SP	0	1	0	CS pos: 19-20. IMG-AM. Pr: 0.5447
	contig_21.g1161.t1	SP	0	1	0	CS pos: 20-21. IMG-AM. Pr: 0.7394
	contig_21.g1162.t1	SP	8e-06	0.999992	0	CS pos: 21-22. VSA-MS. Pr: 0.8727
	contig_21.g1163.t1	noTP	0.955951	0.010829	0.033219
	contig_21.g1164.t1	noTP	0.999823	0.000142	3.5e-05
	contig_21.g1165.t1	noTP	0.804573	0.007825	0.187602
	contig_21.g1166.t1	noTP	0.999531	0.000264	0.000205
	contig_21.g1167.t1	noTP	0.99773	1.6e-05	0.002254
	contig_21.g1168.t1	noTP	0.998879	0.000953	0.000168
	contig_21.g1169.t1	noTP	0.985505	0.000153	0.014341
	contig_21.g1170.t1	noTP	0.999925	4.9e-05	2.6e-05
	contig_21.g1171.t1	noTP	0.999993	0	7e-06
	contig_21.g1172.t1	noTP	0.999938	9e-06	5.3e-05
	contig_21.g1173.t1	noTP	0.999055	9.8e-05	0.000847
	contig_21.g1174.t1	noTP	0.999973	2.2e-05	5e-06
	contig_21.g1175.t1	noTP	0.999998	2e-06	0
	contig_21.g1176.t1	noTP	0.998318	0.001638	4.4e-05
	contig_21.g1177.t1	noTP	0.999862	9.7e-05	4.1e-05
	contig_21.g1178.t1	noTP	0.986766	0.000341	0.012892
	contig_21.g1179.t1	noTP	0.999997	0	2e-06
	contig_21.g1180.t1	noTP	0.999961	1.2e-05	2.8e-05
	contig_21.g1181.t1	noTP	0.997853	0.000574	0.001574
	contig_21.g1182.t1	noTP	1	0	0
	contig_21.g1183.t1	noTP	0.99995	1.9e-05	3.1e-05
	contig_21.g1184.t1	noTP	0.999969	2e-05	1.1e-05
	contig_21.g1185.t1	noTP	0.999993	7e-06	0
	contig_21.g1186.t1	noTP	0.999999	1e-06	0
	contig_21.g1187.t1	noTP	0.999951	1.6e-05	3.3e-05
	contig_21.g1188.t1	noTP	0.999903	3.7e-05	6e-05
	contig_21.g1189.t1	noTP	0.999892	4.7e-05	6.1e-05
	contig_21.g1190.t1	SP	0.067158	0.900557	0.032285	CS pos: 34-35. VAA-HM. Pr: 0.5193
	contig_21.g1191.t1	noTP	0.975795	0.012785	0.01142
	contig_21.g1192.t1	noTP	0.566387	0.013344	0.420269
	contig_21.g1193.t1	noTP	0.999994	5e-06	2e-06
	contig_21.g1194.t1	noTP	0.963942	9.5e-05	0.035963
	contig_21.g1195.t1	noTP	0.99998	1.9e-05	1e-06
	contig_21.g1196.t1	noTP	0.944848	0.002196	0.052956
	contig_21.g1197.t1	noTP	0.999959	1e-06	4e-05
	contig_21.g1198.t1	noTP	0.99865	0.000372	0.000978
	contig_21.g1199.t1	noTP	0.835163	0.001129	0.163708
	contig_21.g1200.t1	noTP	0.999887	7e-06	0.000106
	contig_21.g1201.t1	noTP	0.999997	3e-06	0
	contig_21.g1202.t1	noTP	0.635383	0.238943	0.125674
	contig_21.g1203.t1	noTP	0.999936	5e-06	5.9e-05
	contig_21.g1204.t1	noTP	0.999956	4e-05	3e-06
	contig_21.g1205.t1	noTP	0.998551	0.000976	0.000473
	contig_21.g1206.t1	noTP	0.998551	0.000976	0.000473
	contig_21.g1207.t1	noTP	0.999536	9.7e-05	0.000366
	contig_21.g1208.t1	noTP	0.614687	0.227758	0.157555
	contig_21.g1209.t1	noTP	0.994151	0.001222	0.004627
	contig_21.g1210.t1	noTP	0.999348	0.000569	8.4e-05
	contig_21.g1211.t1	noTP	0.999993	1e-06	6e-06
	contig_21.g1212.t1	noTP	0.989333	0.009841	0.000827
	contig_21.g1213.t1	noTP	0.999975	2.3e-05	3e-06
	contig_21.g1214.t1	noTP	0.790471	0.172702	0.036827
	contig_21.g1215.t1	noTP	0.999872	5.4e-05	7.5e-05
	contig_21.g1216.t1	noTP	0.999777	0.000129	9.3e-05
	contig_21.g1217.t1	noTP	0.828261	7.6e-05	0.171663
	contig_21.g1218.t1	noTP	0.992987	0.001252	0.005761
	contig_21.g1219.t1	noTP	0.999966	1.2e-05	2.2e-05
	contig_21.g1220.t1	noTP	0.999923	5.2e-05	2.5e-05
	contig_21.g1221.t1	mTP	0.326069	0.032463	0.641468	CS pos: 20-21. STR-AE. Pr: 0.2684
	contig_21.g1222.t1	noTP	0.999983	9e-06	8e-06
	contig_21.g1223.t1	noTP	0.999902	3.8e-05	6e-05
	contig_21.g1224.t1	noTP	0.999101	0.000318	0.000581
	contig_21.g1225.t1	noTP	0.999957	1.5e-05	2.8e-05
	contig_21.g1226.t1	noTP	0.978775	7.5e-05	0.02115
	contig_21.g1227.t1	noTP	0.999995	4e-06	1e-06
	contig_21.g1228.t1	noTP	0.999986	1.4e-05	0
	contig_21.g1229.t1	noTP	0.996106	0.002841	0.001054
	contig_21.g1230.t1	noTP	0.713454	0.00066	0.285886
	contig_21.g1231.t1	noTP	0.999436	0.000235	0.000329
	contig_21.g1232.t1	noTP	0.709715	0.290164	0.000122
	contig_21.g1233.t1	noTP	0.731418	0.248679	0.019903
	contig_21.g1234.t1	noTP	0.999727	0.000107	0.000167
	contig_21.g1235.t1	SP	0.001742	0.998046	0.000212	CS pos: 28-29. VAT-AP. Pr: 0.6177
	contig_21.g1236.t1	noTP	0.986032	0.006964	0.007004
	contig_21.g1237.t1	noTP	0.999955	3.4e-05	1e-05
	contig_21.g1238.t1	noTP	0.993148	0.006631	0.000221
	contig_21.g1239.t1	noTP	0.996876	0.001014	0.00211
	contig_21.g1240.t1	noTP	0.926272	0.018351	0.055377
	contig_21.g1241.t1	SP	0.002117	0.997721	0.000162	CS pos: 26-27. VAT-AP. Pr: 0.3482
	contig_21.g1242.t1	noTP	0.999918	4.2e-05	4e-05
	contig_21.g1243.t1	noTP	0.997985	0.000958	0.001056
	contig_21.g1244.t1	noTP	0.999396	3.8e-05	0.000566
	contig_21.g1245.t1	noTP	0.995811	3.7e-05	0.004151
	contig_21.g1246.t1	SP	0.001392	0.998307	0.000301	CS pos: 28-29. VAA-AP. Pr: 0.7233
	contig_21.g1247.t1	noTP	0.999988	2e-06	1e-05
	contig_21.g1248.t1	noTP	0.922929	0.014173	0.062897
	contig_21.g1249.t1	SP	9.3e-05	0.999872	3.5e-05	CS pos: 22-23. ANA-VP. Pr: 0.9225
	contig_21.g1250.t1	noTP	0.9572	0.04253	0.00027
	contig_21.g1251.t1	noTP	0.999101	0.000149	0.000751
	contig_21.g1252.t1	noTP	0.999909	7e-05	2.2e-05
	contig_21.g1253.t1	noTP	0.987781	0.000516	0.011703
	contig_21.g1254.t1	noTP	0.999981	1.3e-05	6e-06
	contig_21.g1255.t1	noTP	0.999861	0.000139	0
	contig_21.g1256.t1	mTP	0.368791	0.001096	0.630113	CS pos: 28-29. SAH-AS. Pr: 0.2259
	contig_21.g1257.t1	noTP	0.999993	7e-06	0
	contig_21.g1258.t1	noTP	0.91586	0.034102	0.050038
	contig_21.g1259.t1	noTP	0.999447	0.000469	8.4e-05
	contig_21.g1260.t1	noTP	0.999954	4.3e-05	3e-06
	contig_21.g1261.t1	noTP	0.999653	4.8e-05	0.000298
	contig_21.g1262.t1	noTP	0.999903	3.5e-05	6.2e-05
	contig_21.g1263.t1	noTP	0.999605	9.7e-05	0.000298
	contig_21.g1264.t1	noTP	0.90022	0.000356	0.099423
	contig_21.g1265.t1	noTP	0.999156	0.000597	0.000247
	contig_21.g1266.t1	SP	0.001795	0.997353	0.000852	CS pos: 28-29. VAA-AP. Pr: 0.6954
	contig_21.g1267.t1	noTP	0.99999	9e-06	1e-06
	contig_21.g1268.t1	noTP	0.960864	0.024117	0.01502
	contig_21.g1269.t1	noTP	0.994622	0.004988	0.00039
	contig_21.g1270.t1	noTP	0.999995	4e-06	1e-06
	contig_21.g1271.t1	SP	0.031207	0.963681	0.005112	CS pos: 24-25. ASA-TP. Pr: 0.6541
	contig_21.g1272.t1	noTP	0.999963	2.6e-05	1.1e-05
	contig_21.g1273.t1	SP	0.04594	0.696016	0.258044	CS pos: 30-31. VVA-GP. Pr: 0.6614
	contig_21.g1274.t1	noTP	0.999563	9.8e-05	0.000339
	contig_21.g1275.t1	noTP	0.996527	0.003338	0.000136
	contig_21.g1276.t1	noTP	0.999991	0	9e-06
	contig_21.g1277.t1	noTP	0.99999	8e-06	3e-06
	contig_21.g1278.t1	noTP	0.995662	5e-06	0.004333
	contig_21.g1279.t1	noTP	0.999981	1.7e-05	2e-06
	contig_21.g1280.t1	noTP	0.999991	7e-06	2e-06
	contig_21.g1281.t1	noTP	0.99998	1.2e-05	8e-06
	contig_21.g1282.t1	noTP	0.983966	0.015204	0.00083
	contig_21.g1283.t1	noTP	0.692318	0.306656	0.001026
	contig_21.g1284.t1	noTP	0.999901	1.4e-05	8.5e-05
	contig_12.g1285.t1	noTP	0.999963	1.4e-05	2.3e-05
	contig_12.g1286.t1	SP	0.319895	0.678109	0.001996	CS pos: 15-16. LDA-RD. Pr: 0.5414
	contig_12.g1287.t1	noTP	0.999985	6e-06	1e-05
	contig_12.g1288.t1	noTP	0.991557	0.000323	0.00812
	contig_12.g1289.t1	noTP	0.999992	4e-06	3e-06
	contig_12.g1290.t1	noTP	0.99999	5e-06	6e-06
	contig_12.g1291.t1	noTP	0.999895	4.8e-05	5.7e-05
	contig_12.g1292.t1	noTP	0.999796	5.5e-05	0.000149
	contig_12.g1293.t1	noTP	0.990515	0.001402	0.008083
	contig_12.g1294.t1	noTP	0.999946	5e-05	4e-06
	contig_12.g1295.t1	noTP	0.936422	0.001471	0.062107
	contig_12.g1296.t1	noTP	0.999958	4e-06	3.9e-05
	contig_12.g1297.t1	noTP	0.999909	2.1e-05	7e-05
	contig_12.g1298.t1	noTP	0.999995	5e-06	0
	contig_12.g1299.t1	noTP	0.998526	0.000681	0.000793
	contig_12.g1300.t1	noTP	0.999836	0.00016	3e-06
	contig_12.g1301.t1	noTP	0.98347	0.000777	0.015753
	contig_12.g1302.t1	noTP	0.998976	8.1e-05	0.000943
	contig_12.g1303.t1	noTP	0.999973	4e-06	2.3e-05
	contig_12.g1304.t1	noTP	0.995541	5.2e-05	0.004407
	contig_12.g1305.t1	noTP	0.999647	0.000224	0.00013
	contig_12.g1306.t1	noTP	0.997649	0.000345	0.002007
	contig_12.g1307.t1	noTP	0.999967	2e-05	1.3e-05
	contig_12.g1308.t1	noTP	0.999091	0.000161	0.000749
	contig_12.g1309.t1	noTP	0.999393	0.000541	6.6e-05
	contig_12.g1310.t1	noTP	0.526858	3e-05	0.473112
	contig_12.g1311.t1	noTP	0.998656	2.9e-05	0.001315
	contig_12.g1312.t1	noTP	0.999867	0.000116	1.7e-05
	contig_12.g1313.t1	noTP	0.994453	8e-06	0.005539
	contig_12.g1314.t1	noTP	1	0	0
	contig_12.g1315.t1	noTP	0.98855	0.000138	0.011313
	contig_12.g1316.t1	noTP	0.999998	2e-06	0
	contig_12.g1317.t1	noTP	0.999982	1.5e-05	3e-06
	contig_12.g1318.t1	noTP	0.9996	1.1e-05	0.000389
	contig_12.g1319.t1	mTP	0.161776	0.000728	0.837496	CS pos: 59-60. LCR-TS. Pr: 0.3368
	contig_12.g1320.t1	SP	0.013202	0.98448	0.002318	CS pos: 19-20. AAC-AV. Pr: 0.3436
	contig_12.g1321.t1	mTP	0.416285	0.00073	0.582985	CS pos: 14-15. RPF-AK. Pr: 0.2664
	contig_12.g1322.t1	noTP	0.998518	0.000585	0.000897
	contig_12.g1323.t1	noTP	0.999342	0.000328	0.00033
	contig_12.g1324.t1	noTP	0.999828	0.000171	1e-06
	contig_12.g1325.t1	noTP	0.999997	1e-06	1e-06
	contig_12.g1326.t1	noTP	0.999988	4e-06	8e-06
	contig_12.g1327.t1	noTP	0.968213	0.001255	0.030532
	contig_12.g1328.t1	noTP	0.999933	1e-05	5.6e-05
	contig_12.g1329.t1	noTP	1	0	0
	contig_12.g1330.t1	noTP	0.996375	0.003104	0.00052
	contig_12.g1331.t1	noTP	0.999976	8e-06	1.6e-05
	contig_12.g1332.t1	mTP	0.005383	0.000167	0.99445	CS pos: 23-24. ASF-ST. Pr: 0.6449
	contig_12.g1333.t1	noTP	0.999986	9e-06	6e-06
	contig_12.g1334.t1	noTP	0.534938	0.002225	0.462837
	contig_12.g1335.t1	noTP	0.963852	0.001912	0.034237
	contig_12.g1336.t1	noTP	0.993964	0.006016	1.9e-05
	contig_12.g1337.t1	noTP	0.999975	1e-06	2.4e-05
	contig_12.g1338.t1	noTP	0.999967	4e-06	2.9e-05
	contig_12.g1339.t1	noTP	0.999246	0.000193	0.00056
	contig_12.g1340.t1	noTP	0.99994	5.2e-05	8e-06
	contig_12.g1341.t1	noTP	0.99047	0.000535	0.008995
	contig_12.g1342.t1	noTP	0.979023	0.007774	0.013203
	contig_12.g1343.t1	noTP	0.999716	0.000269	1.5e-05
	contig_12.g1344.t1	noTP	0.999968	1.6e-05	1.6e-05
	contig_12.g1345.t1	noTP	0.999988	1.1e-05	0
	contig_12.g1346.t1	noTP	0.999699	0.000299	2e-06
	contig_12.g1347.t1	noTP	0.999732	0.000251	1.7e-05
	contig_12.g1348.t1	noTP	0.839635	0.000108	0.160257
	contig_12.g1349.t1	noTP	1	0	0
	contig_12.g1350.t1	noTP	0.999371	2.7e-05	0.000603
	contig_12.g1351.t1	mTP	0.034728	9.4e-05	0.965178	CS pos: 37-38. RTF-SA. Pr: 0.3875
	contig_12.g1352.t1	noTP	0.998966	0.000703	0.000331
	contig_12.g1353.t1	noTP	0.996224	0.002293	0.001483
	contig_12.g1354.t1	SP	1.3e-05	0.999987	0	CS pos: 19-20. VLA-QK. Pr: 0.9299
	contig_12.g1355.t1	SP	0.000336	0.999654	9e-06	CS pos: 17-18. AVA-TP. Pr: 0.4343
	contig_12.g1356.t1	noTP	0.999575	0.000423	2e-06
	contig_12.g1357.t1	SP	6.4e-05	0.999935	1e-06	CS pos: 19-20. ASA-QQ. Pr: 0.8406
	contig_12.g1358.t1	noTP	0.999995	5e-06	0
	contig_12.g1359.t1	noTP	0.999954	3.4e-05	1.2e-05
	contig_12.g1360.t1	SP	5.6e-05	0.999943	0	CS pos: 19-20. ASA-QQ. Pr: 0.8406
	contig_12.g1361.t1	noTP	0.999984	1e-05	6e-06
	contig_12.g1362.t1	noTP	0.900833	0.099071	9.6e-05
	contig_12.g1363.t1	noTP	0.97486	0.000127	0.025013
	contig_12.g1364.t1	noTP	0.993343	5.9e-05	0.006598
	contig_12.g1365.t1	noTP	0.994356	0.003331	0.002313
	contig_12.g1366.t1	SP	0.021784	0.975746	0.00247	CS pos: 28-29. VTA-AQ. Pr: 0.6926
	contig_12.g1367.t1	noTP	0.999999	0	1e-06
	contig_12.g1368.t1	noTP	0.999684	0.000158	0.000159
	contig_12.g1369.t1	noTP	0.999961	3e-05	1e-05
	contig_12.g1370.t1	noTP	0.99141	4.1e-05	0.008549
	contig_12.g1371.t1	noTP	0.999975	3e-06	2.2e-05
	contig_12.g1372.t1	noTP	0.999923	1e-05	6.7e-05
	contig_12.g1373.t1	noTP	0.996552	5e-06	0.003443
	contig_12.g1374.t1	noTP	0.647066	0.349921	0.003013
	contig_12.g1375.t1	noTP	0.995936	0.000788	0.003276
	contig_12.g1376.t1	noTP	0.995293	0.004276	0.000431
	contig_12.g1377.t1	SP	0.000211	0.999604	0.000185	CS pos: 19-20. VTA-SY. Pr: 0.7450
	contig_12.g1378.t1	noTP	0.999767	0.000201	3.2e-05
	contig_12.g1379.t1	noTP	0.985873	0.012206	0.001921
	contig_12.g1380.t1	noTP	0.999835	5.6e-05	0.000109
	contig_12.g1381.t1	noTP	0.998415	0.0013	0.000285
	contig_12.g1382.t1	noTP	0.999813	0.000131	5.6e-05
	contig_12.g1383.t1	noTP	0.999607	0.000238	0.000155
	contig_12.g1384.t1	noTP	0.999991	3e-06	6e-06
	contig_12.g1385.t1	noTP	0.989786	0.009483	0.000731
	contig_12.g1386.t1	noTP	0.999967	2.9e-05	5e-06
	contig_12.g1387.t1	noTP	0.999985	1.2e-05	2e-06
	contig_12.g1388.t1	noTP	0.999733	0.000216	5.1e-05
	contig_12.g1389.t1	noTP	0.99979	0.000205	5e-06
	contig_12.g1390.t1	noTP	0.999894	2.3e-05	8.4e-05
	contig_12.g1391.t1	noTP	0.995653	0.000151	0.004195
	contig_12.g1392.t1	noTP	0.999968	2.5e-05	6e-06
	contig_12.g1393.t1	noTP	0.99985	0.000147	3e-06
	contig_12.g1394.t1	noTP	0.999598	0.000402	1e-06
	contig_12.g1395.t1	noTP	0.982235	0.004076	0.013688
	contig_12.g1396.t1	noTP	0.999983	1.3e-05	3e-06
	contig_12.g1397.t1	noTP	0.999827	0.000152	2.1e-05
	contig_12.g1398.t1	noTP	0.999962	1.3e-05	2.6e-05
	contig_12.g1399.t1	noTP	0.969364	0.011991	0.018645
	contig_12.g1400.t1	noTP	0.999944	8e-06	4.9e-05
	contig_12.g1401.t1	SP	0.000145	0.999835	1.9e-05	CS pos: 19-20. VTA-DY. Pr: 0.9358
	contig_12.g1402.t1	noTP	0.991548	0.000593	0.007859
	contig_12.g1403.t1	noTP	0.999771	0.000158	7.1e-05
	contig_12.g1404.t1	SP	0.00069	0.99928	3e-05	CS pos: 20-21. ILA-SP. Pr: 0.8338
	contig_12.g1405.t1	noTP	0.999181	0.00018	0.000639
	contig_12.g1406.t1	noTP	0.978355	0.00159	0.020055
	contig_12.g1407.t1	noTP	0.99988	6.2e-05	5.7e-05
	contig_12.g1408.t1	noTP	0.977397	0.000473	0.02213
	contig_12.g1409.t1	mTP	0.437414	0.005263	0.557323	CS pos: 6-7. RLF-SS. Pr: 0.3272
	contig_12.g1410.t1	noTP	0.999981	1.9e-05	0
	contig_12.g1411.t1	noTP	0.999872	0.0001	2.8e-05
	contig_12.g1412.t1	noTP	0.999979	2e-05	1e-06
	contig_12.g1413.t1	noTP	0.999996	3e-06	0
	contig_12.g1414.t1	noTP	0.999742	2.2e-05	0.000235
	contig_12.g1415.t1	noTP	0.983891	0.008859	0.00725
	contig_12.g1416.t1	noTP	0.999982	1.6e-05	2e-06
	contig_12.g1417.t1	noTP	0.960729	0.001613	0.037658
	contig_12.g1418.t1	noTP	0.999914	3.7e-05	4.9e-05
	contig_12.g1419.t1	noTP	0.837008	0.038177	0.124816
	contig_12.g1420.t1	noTP	0.999941	4.3e-05	1.6e-05
	contig_12.g1421.t1	noTP	0.99619	0.002167	0.001643
	contig_12.g1422.t1	noTP	0.994373	6.8e-05	0.005559
	contig_12.g1423.t1	noTP	0.978532	0.00956	0.011907
	contig_12.g1424.t1	noTP	0.998748	0.001096	0.000156
	contig_12.g1425.t1	noTP	0.986646	0.009596	0.003759
	contig_12.g1426.t1	noTP	0.963491	0.009833	0.026676
	contig_12.g1427.t1	noTP	0.999841	9.8e-05	6.1e-05
	contig_12.g1428.t1	noTP	0.991727	0.000359	0.007914
	contig_12.g1429.t1	noTP	0.99978	1e-06	0.000219
	contig_12.g1430.t1	noTP	0.994249	0.003451	0.002301
	contig_12.g1431.t1	noTP	0.998949	0.000869	0.000182
	contig_12.g1432.t1	noTP	0.99917	0.000588	0.000243
	contig_12.g1433.t1	noTP	0.999973	1.1e-05	1.5e-05
	contig_12.g1434.t1	noTP	0.999995	5e-06	0
	contig_12.g1435.t1	noTP	0.999978	3e-06	1.9e-05
	contig_12.g1436.t1	noTP	0.999986	6e-06	8e-06
	contig_12.g1437.t1	noTP	0.937472	0.008328	0.0542
	contig_12.g1438.t1	noTP	0.999937	5.2e-05	1.1e-05
	contig_12.g1439.t1	SP	0.082221	0.90447	0.013309	CS pos: 30-31. TLA-RP. Pr: 0.8348
	contig_12.g1440.t1	noTP	0.991863	0.001358	0.006779
	contig_12.g1441.t1	noTP	0.992407	0.000422	0.007172
	contig_12.g1442.t1	noTP	0.999757	0.000106	0.000137
	contig_12.g1443.t1	noTP	0.993517	0.000103	0.00638
	contig_12.g1444.t1	noTP	0.999467	0.000365	0.000168
	contig_12.g1445.t1	noTP	0.999994	6e-06	0
	contig_12.g1446.t1	noTP	0.999994	3e-06	3e-06
	contig_12.g1447.t1	noTP	0.999962	7e-06	3.1e-05
	contig_12.g1448.t1	noTP	0.995706	0.001409	0.002885
	contig_12.g1449.t1	noTP	0.999465	0.000234	0.000301
	contig_12.g1450.t1	noTP	0.995328	0.003571	0.001101
	contig_12.g1451.t1	noTP	0.996749	0.001322	0.001929
	contig_12.g1452.t1	noTP	0.981327	0.009799	0.008875
	contig_12.g1453.t1	noTP	0.507441	0.017702	0.474857
	contig_12.g1454.t1	noTP	0.998374	0.000184	0.001441
	contig_12.g1455.t1	noTP	0.71897	0.005708	0.275322
	contig_12.g1456.t1	noTP	1	0	0
	contig_12.g1457.t1	noTP	0.98452	0.014842	0.000638
	contig_12.g1458.t1	noTP	0.999999	1e-06	0
	contig_12.g1459.t1	noTP	0.924429	0.07037	0.005201
	contig_12.g1460.t1	noTP	0.977237	0.002328	0.020435
	contig_12.g1461.t1	SP	0.155831	0.843234	0.000935	CS pos: 42-43. ATA-TA. Pr: 0.6001
	contig_12.g1462.t1	noTP	0.999993	6e-06	1e-06
	contig_12.g1463.t1	noTP	0.999378	0.000587	3.5e-05
	contig_12.g1464.t1	noTP	0.999457	6e-06	0.000537
	contig_12.g1465.t1	noTP	0.999992	8e-06	0
	contig_12.g1466.t1	noTP	0.998183	0.000814	0.001003
	contig_12.g1467.t1	noTP	0.997927	0.001909	0.000164
	contig_12.g1468.t1	noTP	0.999951	3e-06	4.6e-05
	contig_12.g1469.t1	noTP	0.999878	1.5e-05	0.000107
	contig_12.g1470.t1	noTP	0.992314	0.004952	0.002734
	contig_12.g1471.t1	noTP	0.999739	0.000261	0
	contig_12.g1472.t1	noTP	0.995548	0.000747	0.003705
	contig_12.g1473.t1	noTP	0.998184	0.000173	0.001643
	contig_12.g1474.t1	noTP	0.94199	0.002292	0.055717
	contig_12.g1475.t1	noTP	0.999853	2.5e-05	0.000122
	contig_12.g1476.t1	SP	0.466793	0.53145	0.001756	CS pos: 30-31. SLT-DP. Pr: 0.7368
	contig_12.g1477.t1	noTP	0.999914	6.6e-05	1.9e-05
	contig_12.g1478.t1	noTP	0.999595	7.3e-05	0.000332
	contig_12.g1479.t1	noTP	0.674362	0.310501	0.015137
	contig_12.g1480.t1	noTP	0.999912	6e-06	8.2e-05
	contig_12.g1481.t1	noTP	0.999903	4.5e-05	5.2e-05
	contig_12.g1482.t1	noTP	0.999947	4.1e-05	1.1e-05
	contig_12.g1483.t1	noTP	0.998783	0.000556	0.000662
	contig_12.g1484.t1	noTP	0.999891	7.9e-05	3e-05
	contig_12.g1485.t1	noTP	0.982016	0.000217	0.017767
	contig_12.g1486.t1	noTP	0.997426	0.002506	6.8e-05
	contig_12.g1487.t1	noTP	0.999553	7.4e-05	0.000373
	contig_12.g1488.t1	noTP	0.993627	0.002127	0.004246
	contig_12.g1489.t1	noTP	0.999239	2.5e-05	0.000736
	contig_12.g1490.t1	noTP	0.998428	0.000302	0.00127
	contig_12.g1491.t1	noTP	0.999948	2e-05	3.2e-05
	contig_12.g1492.t1	noTP	0.999543	0.000349	0.000108
	contig_12.g1493.t1	noTP	0.994824	1.2e-05	0.005164
	contig_12.g1494.t1	noTP	0.978989	0.000633	0.020378
	contig_12.g1495.t1	noTP	0.999998	1e-06	1e-06
	contig_12.g1496.t1	noTP	0.999981	1.7e-05	2e-06
	contig_12.g1497.t1	noTP	0.999065	4.4e-05	0.000892
	contig_12.g1498.t1	noTP	0.999911	4.6e-05	4.2e-05
	contig_12.g1499.t1	noTP	0.999992	6e-06	1e-06
	contig_12.g1500.t1	noTP	0.99981	2.8e-05	0.000163
	contig_12.g1501.t1	noTP	0.998838	0.000328	0.000834
	contig_12.g1502.t1	noTP	0.999707	7.8e-05	0.000215
	contig_12.g1503.t1	noTP	0.999962	3e-06	3.6e-05
	contig_12.g1504.t1	noTP	0.999999	1e-06	0
	contig_12.g1505.t1	noTP	0.999928	6e-05	1.3e-05
	contig_12.g1506.t1	noTP	0.989507	0.01035	0.000143
	contig_12.g1507.t1	noTP	0.998508	1.9e-05	0.001473
	contig_12.g1508.t1	SP	0.299947	0.682547	0.017506	CS pos: 21-22. IFT-IP. Pr: 0.4471
	contig_12.g1509.t1	noTP	0.999082	0.000372	0.000546
	contig_12.g1510.t1	noTP	0.939169	0.060793	3.7e-05
	contig_12.g1511.t1	noTP	0.999999	0	0
	contig_12.g1512.t1	SP	0.001776	0.998219	5e-06	CS pos: 20-21. IMA-SP. Pr: 0.8301
	contig_12.g1513.t1	noTP	0.989309	0.002386	0.008305
	contig_12.g1514.t1	noTP	0.684802	0.302236	0.012962
	contig_12.g1515.t1	noTP	0.990912	8e-05	0.009007
	contig_12.g1516.t1	noTP	0.999892	8.2e-05	2.6e-05
	contig_12.g1517.t1	noTP	0.967282	0.002763	0.029954
	contig_12.g1518.t1	noTP	0.986238	0.000331	0.013432
	contig_12.g1519.t1	noTP	0.999969	1.5e-05	1.6e-05
	contig_12.g1520.t1	noTP	0.999966	9e-06	2.4e-05
	contig_12.g1521.t1	noTP	0.999805	3.6e-05	0.000159
	contig_12.g1522.t1	noTP	0.99993	2.5e-05	4.5e-05
	contig_12.g1523.t1	noTP	0.997196	0.000138	0.002666
	contig_12.g1524.t1	noTP	0.994915	0.004331	0.000754
	contig_12.g1525.t1	noTP	0.999893	6e-06	0.0001
	contig_12.g1526.t1	noTP	0.999996	1e-06	3e-06
	contig_12.g1527.t1	noTP	0.999995	2e-06	3e-06
	contig_12.g1528.t1	noTP	0.999989	7e-06	4e-06
	contig_12.g1529.t1	noTP	0.981903	0.013651	0.004446
	contig_12.g1530.t1	noTP	0.990415	0.007176	0.002409
	contig_12.g1531.t1	noTP	0.998868	0.000727	0.000405
	contig_12.g1532.t1	noTP	0.454901	0.443884	0.101216
	contig_12.g1533.t1	noTP	0.999977	1.8e-05	5e-06
	contig_12.g1534.t1	noTP	0.993579	0.005899	0.000523
	contig_12.g1535.t1	SP	0.00414	0.995833	2.6e-05	CS pos: 32-33. IPA-AN. Pr: 0.6959
	contig_12.g1536.t1	noTP	0.999444	8e-06	0.000548
	contig_12.g1537.t1	noTP	0.999973	2.2e-05	5e-06
	contig_12.g1538.t1	noTP	0.999555	0.000412	3.4e-05
	contig_12.g1539.t1	noTP	0.939802	0.000147	0.060051
	contig_12.g1540.t1	noTP	0.999585	1.6e-05	0.000399
	contig_12.g1541.t1	noTP	0.550832	0.447731	0.001437
	contig_12.g1542.t1	noTP	0.999952	1.4e-05	3.4e-05
	contig_12.g1543.t1	noTP	0.980423	0.005845	0.013732
	contig_12.g1544.t1	noTP	0.999994	4e-06	2e-06
	contig_12.g1545.t1	noTP	0.990721	0.005937	0.003342
	contig_12.g1546.t1	noTP	0.990721	0.005937	0.003342
	contig_12.g1547.t1	noTP	0.99995	1e-06	4.8e-05
	contig_12.g1548.t1	noTP	0.968297	0.000141	0.031562
	contig_12.g1549.t1	noTP	0.997067	4.3e-05	0.00289
	contig_12.g1550.t1	noTP	0.999731	7e-05	0.0002
	contig_12.g1551.t1	SP	9.8e-05	0.999892	1e-05	CS pos: 22-23. AHA-AV. Pr: 0.9358
	contig_12.g1552.t1	noTP	0.999997	2e-06	1e-06
	contig_12.g1553.t1	noTP	0.999317	0.000394	0.00029
	contig_12.g1554.t1	noTP	0.999981	1.6e-05	2e-06
	contig_12.g1555.t1	noTP	0.721677	0.000193	0.27813
	contig_12.g1556.t1	noTP	0.999979	1.7e-05	5e-06
	contig_12.g1557.t1	noTP	0.986307	0.012741	0.000952
	contig_12.g1558.t1	noTP	0.999203	0.000748	4.9e-05
	contig_12.g1559.t1	noTP	0.999984	3e-06	1.3e-05
	contig_12.g1560.t1	noTP	0.953885	0.011993	0.034122
	contig_12.g1561.t1	noTP	0.907718	0.00068	0.091602
	contig_12.g1562.t1	noTP	0.998718	0.000173	0.001109
	contig_12.g1563.t1	noTP	0.99904	0.000664	0.000295
	contig_12.g1564.t1	noTP	0.949122	0.018169	0.032709
	contig_12.g1565.t1	mTP	0.198482	0.000526	0.800992	CS pos: 45-46. RAF-TT. Pr: 0.3177
	contig_12.g1566.t1	noTP	0.999889	9.9e-05	1.3e-05
	contig_12.g1567.t1	noTP	0.999944	2.5e-05	3.1e-05
	contig_12.g1568.t1	noTP	0.996758	0.00041	0.002833
	contig_12.g1569.t1	noTP	0.999988	1.1e-05	1e-06
	contig_12.g1570.t1	noTP	0.996798	0.00142	0.001782
	contig_12.g1571.t1	noTP	0.999636	1.1e-05	0.000353
	contig_12.g1572.t1	noTP	0.999709	3e-05	0.000261
	contig_12.g1573.t1	noTP	0.997782	0.002197	2.1e-05
	contig_12.g1574.t1	noTP	0.999802	0.000144	5.4e-05
	contig_12.g1575.t1	noTP	0.999906	9.1e-05	3e-06
	contig_12.g1576.t1	noTP	0.999882	1.9e-05	9.9e-05
	contig_12.g1577.t1	noTP	0.999997	3e-06	0
	contig_12.g1578.t1	noTP	0.998931	0.000985	8.3e-05
	contig_12.g1579.t1	noTP	0.997682	0.000245	0.002073
	contig_12.g1580.t1	noTP	0.999926	6.9e-05	5e-06
	contig_12.g1581.t1	noTP	0.989122	0.001071	0.009806
	contig_12.g1582.t1	noTP	0.97864	0.000158	0.021202
	contig_12.g1583.t1	noTP	0.999953	3.5e-05	1.2e-05
	contig_12.g1584.t1	noTP	0.999924	5.9e-05	1.7e-05
	contig_12.g1585.t1	noTP	0.94438	0.031751	0.023869
	contig_12.g1586.t1	noTP	0.999674	0.000235	9e-05
	contig_12.g1587.t1	noTP	0.909087	0.032023	0.05889
	contig_12.g1588.t1	noTP	0.999985	1.4e-05	1e-06
	contig_12.g1589.t1	noTP	0.999975	9e-06	1.6e-05
	contig_12.g1590.t1	noTP	0.795148	0.204253	0.000599
	contig_12.g1591.t1	noTP	0.998304	0.001561	0.000134
	contig_12.g1592.t1	noTP	0.995697	0.000482	0.003821
	contig_12.g1593.t1	noTP	0.945139	0.044559	0.010302
	contig_12.g1594.t1	noTP	0.999652	0.000252	9.6e-05
	contig_12.g1595.t1	noTP	0.998605	0.001055	0.00034
	contig_12.g1596.t1	noTP	0.999965	1.3e-05	2.2e-05
	contig_12.g1597.t1	noTP	0.999963	1.9e-05	1.9e-05
	contig_12.g1598.t1	noTP	0.999985	1.1e-05	3e-06
	contig_12.g1599.t1	mTP	0.000532	6.8e-05	0.999401	CS pos: 36-37. RAF-ST. Pr: 0.7459
	contig_12.g1600.t1	noTP	0.976742	0.000793	0.022466
	contig_12.g1601.t1	noTP	0.955499	4.6e-05	0.044454
	contig_12.g1602.t1	noTP	0.999983	8e-06	9e-06
	contig_12.g1603.t1	noTP	0.999939	3.2e-05	2.8e-05
	contig_12.g1604.t1	noTP	0.999973	2.5e-05	2e-06
	contig_12.g1605.t1	noTP	0.987718	0.012055	0.000226
	contig_12.g1606.t1	noTP	0.995348	0.003972	0.00068
	contig_12.g1607.t1	noTP	0.739712	0.252688	0.007599
	contig_12.g1608.t1	noTP	0.999904	4.8e-05	4.8e-05
	contig_12.g1609.t1	noTP	0.968877	0.020739	0.010384
	contig_12.g1610.t1	mTP	0.047382	0.000987	0.951632	CS pos: 63-64. TSF-DS. Pr: 0.1406
	contig_12.g1611.t1	noTP	0.999995	4e-06	1e-06
	contig_12.g1612.t1	noTP	0.999113	0.000141	0.000746
	contig_12.g1613.t1	noTP	0.99999	1e-06	1e-05
	contig_12.g1614.t1	noTP	0.993747	0.006033	0.000221
	contig_12.g1615.t1	noTP	0.997016	0.002104	0.00088
	contig_12.g1616.t1	noTP	0.995167	0.003279	0.001554
	contig_12.g1617.t1	SP	9e-05	0.999875	3.5e-05	CS pos: 23-24. ARA-AP. Pr: 0.5988
	contig_12.g1618.t1	noTP	0.992261	0.000581	0.007158
	contig_12.g1619.t1	SP	0.004073	0.969608	0.02632	CS pos: 19-20. AFA-IW. Pr: 0.9281
	contig_12.g1620.t1	noTP	0.999996	4e-06	0
	contig_12.g1621.t1	noTP	0.528445	0.470731	0.000824
	contig_12.g1622.t1	noTP	0.999978	4e-06	1.8e-05
	contig_12.g1623.t1	noTP	0.999986	0	1.3e-05
	contig_12.g1624.t1	noTP	0.998799	0.00092	0.000281
	contig_12.g1625.t1	noTP	0.982345	0.000348	0.017307
	contig_12.g1626.t1	noTP	0.999867	5.8e-05	7.6e-05
	contig_12.g1627.t1	noTP	0.999552	3.8e-05	0.000409
	contig_12.g1628.t1	noTP	0.999972	2.4e-05	4e-06
	contig_12.g1629.t1	noTP	0.999994	1e-06	5e-06
	contig_12.g1630.t1	noTP	0.999246	4.2e-05	0.000712
	contig_12.g1631.t1	noTP	0.919639	0.000453	0.079909
	contig_12.g1632.t1	noTP	0.999983	1.2e-05	4e-06
	contig_12.g1633.t1	noTP	0.996506	0.000715	0.002779
	contig_12.g1634.t1	noTP	0.999993	1e-06	6e-06
	contig_12.g1635.t1	noTP	0.994101	0.00014	0.005759
	contig_12.g1636.t1	noTP	0.859998	0.003078	0.136924
	contig_12.g1637.t1	noTP	0.999864	9.7e-05	4e-05
	contig_12.g1638.t1	noTP	0.996913	0.002988	9.9e-05
	contig_12.g1639.t1	noTP	0.999953	4.3e-05	4e-06
	contig_12.g1640.t1	noTP	1	0	0
	contig_12.g1641.t1	noTP	0.996619	0.000706	0.002675
	contig_12.g1642.t1	noTP	0.99784	8.5e-05	0.002075
	contig_12.g1643.t1	noTP	0.967338	0.001892	0.03077
	contig_12.g1644.t1	noTP	0.999914	5.8e-05	2.8e-05
	contig_12.g1645.t1	noTP	0.999082	1.9e-05	0.000899
	contig_12.g1646.t1	noTP	0.998354	0.000166	0.00148
	contig_12.g1647.t1	noTP	0.994717	0.002014	0.003269
	contig_12.g1648.t1	noTP	0.999955	2.2e-05	2.3e-05
	contig_12.g1649.t1	noTP	0.997737	0.001556	0.000708
	contig_12.g1650.t1	noTP	0.999798	2e-06	0.0002
	contig_12.g1651.t1	noTP	0.999843	0.000124	3.4e-05
	contig_12.g1652.t1	noTP	0.99997	8e-06	2.2e-05
	contig_12.g1653.t1	SP	0.032147	0.956621	0.011232	CS pos: 20-21. TRC-ST. Pr: 0.4544
	contig_12.g1654.t1	noTP	0.999813	1.1e-05	0.000176
	contig_12.g1655.t1	noTP	0.99997	7e-06	2.4e-05
	contig_12.g1656.t1	noTP	0.998056	0.001812	0.000131
	contig_12.g1657.t1	noTP	0.999946	5e-05	4e-06
	contig_12.g1658.t1	noTP	0.996141	0.001425	0.002434
	contig_12.g1659.t1	noTP	0.790365	0.000796	0.20884
	contig_12.g1660.t1	noTP	0.999958	2.3e-05	1.9e-05
	contig_12.g1661.t1	noTP	0.999988	2e-06	1e-05
	contig_12.g1662.t1	noTP	0.999993	4e-06	3e-06
	contig_12.g1663.t1	noTP	0.999278	0.000647	7.4e-05
	contig_12.g1664.t1	noTP	0.999991	5e-06	4e-06
	contig_12.g1665.t1	noTP	0.999993	6e-06	1e-06
	contig_12.g1666.t1	SP	0.000462	0.998948	0.000591	CS pos: 24-25. ADA-RE. Pr: 0.6404
	contig_12.g1667.t1	noTP	0.999961	3e-05	9e-06
	contig_12.g1668.t1	noTP	0.999964	2.2e-05	1.5e-05
	contig_12.g1669.t1	SP	0.474154	0.525845	1e-06	CS pos: 19-20. GSS-LD. Pr: 0.5084
	contig_12.g1670.t1	noTP	0.999825	0.00017	5e-06
	contig_12.g1671.t1	noTP	0.997529	9.3e-05	0.002377
	contig_12.g1672.t1	noTP	0.999996	4e-06	0
	contig_12.g1673.t1	noTP	0.99984	0.000159	1e-06
	contig_12.g1674.t1	SP	0.000418	0.999009	0.000573	CS pos: 20-21. SAA-TP. Pr: 0.3946
	contig_12.g1675.t1	mTP	0.028749	0.000569	0.970683	CS pos: 36-37. RTY-AT. Pr: 0.9049
	contig_12.g1676.t1	noTP	0.999817	0.000172	1.1e-05
	contig_12.g1677.t1	noTP	0.999959	1.8e-05	2.2e-05
	contig_12.g1678.t1	noTP	0.988248	0.000425	0.011327
	contig_12.g1679.t1	noTP	0.98301	8e-05	0.01691
	contig_12.g1680.t1	noTP	0.997275	0.000105	0.002621
	contig_12.g1681.t1	noTP	0.99996	1e-05	3e-05
	contig_12.g1682.t1	SP	0.018271	0.923684	0.058045	CS pos: 24-25. AQA-RA. Pr: 0.2840
	contig_12.g1683.t1	noTP	0.981567	0.017489	0.000944
	contig_12.g1684.t1	noTP	0.999972	2.6e-05	2e-06
	contig_12.g1685.t1	noTP	0.998777	0.000244	0.000979
	contig_12.g1686.t1	noTP	0.999946	5.4e-05	0
	contig_12.g1687.t1	noTP	0.999969	1.9e-05	1.2e-05
	contig_12.g1688.t1	noTP	0.816643	0.084586	0.09877
	contig_12.g1689.t1	noTP	0.999999	1e-06	1e-06
	contig_12.g1690.t1	noTP	0.999626	0.000193	0.000181
	contig_12.g1691.t1	noTP	0.999669	0.000171	0.00016
	contig_12.g1692.t1	noTP	0.92376	0.067969	0.008271
	contig_12.g1693.t1	noTP	0.999606	0.00018	0.000214
	contig_12.g1694.t1	noTP	1	0	0
	contig_12.g1695.t1	noTP	0.999674	0.000323	3e-06
	contig_12.g1696.t1	noTP	0.791872	0.000148	0.20798
	contig_12.g1697.t1	noTP	0.999984	7e-06	9e-06
	contig_12.g1698.t1	noTP	0.99997	2.2e-05	8e-06
	contig_12.g1699.t1	noTP	0.999956	1.4e-05	3e-05
	contig_12.g1700.t1	noTP	0.999905	8.4e-05	1.1e-05
	contig_12.g1701.t1	noTP	0.99338	0.003015	0.003605
	contig_12.g1702.t1	noTP	0.999953	4.1e-05	6e-06
	contig_12.g1703.t1	SP	0.352314	0.647609	7.7e-05	CS pos: 35-36. GFS-NH. Pr: 0.5440
	contig_12.g1704.t1	noTP	0.999957	0	4.3e-05
	contig_12.g1705.t1	noTP	0.999999	0	1e-06
	contig_12.g1706.t1	noTP	0.999975	2.1e-05	3e-06
	contig_12.g1707.t1	noTP	0.999968	2.2e-05	1e-05
	contig_12.g1708.t1	noTP	0.99957	4.2e-05	0.000388
	contig_12.g1709.t1	noTP	0.998966	8.5e-05	0.00095
	contig_12.g1710.t1	noTP	0.99945	0.000325	0.000224
	contig_12.g1711.t1	noTP	0.999972	2.1e-05	7e-06
	contig_12.g1712.t1	noTP	0.999645	4.1e-05	0.000314
	contig_12.g1713.t1	noTP	0.989646	0.000403	0.009951
	contig_12.g1714.t1	noTP	0.999959	1.7e-05	2.4e-05
	contig_12.g1715.t1	SP	0.242733	0.756878	0.000389	CS pos: 63-64. ANS-AP. Pr: 0.4285
	contig_12.g1716.t1	noTP	0.999445	7e-05	0.000485
	contig_12.g1717.t1	noTP	0.999611	9.5e-05	0.000294
	contig_12.g1718.t1	SP	0.000135	0.999831	3.4e-05	CS pos: 21-22. ANS-AS. Pr: 0.4153
	contig_12.g1719.t1	noTP	0.998934	0.00021	0.000857
	contig_12.g1720.t1	noTP	0.99998	1.2e-05	8e-06
	contig_12.g1721.t1	noTP	0.999883	0.000104	1.3e-05
	contig_12.g1722.t1	noTP	0.999088	0.000613	0.0003
	contig_12.g1723.t1	noTP	0.945726	0.014804	0.03947
	contig_12.g1724.t1	noTP	0.999779	6.4e-05	0.000157
	contig_12.g1725.t1	noTP	0.999911	7.5e-05	1.4e-05
	contig_12.g1726.t1	noTP	0.999997	1e-06	1e-06
	contig_12.g1727.t1	noTP	1	0	0
	contig_12.g1728.t1	noTP	0.999993	1e-06	6e-06
	contig_12.g1729.t1	noTP	0.762864	0.145487	0.091649
	contig_12.g1730.t1	noTP	0.999965	2.5e-05	1e-05
	contig_12.g1731.t1	noTP	0.993906	0.001186	0.004908
	contig_12.g1732.t1	noTP	0.9661	0.033852	4.8e-05
	contig_12.g1733.t1	noTP	1	0	0
	contig_12.g1734.t1	noTP	0.999989	9e-06	3e-06
	contig_12.g1735.t1	noTP	0.631923	0.360565	0.007512
	contig_12.g1736.t1	noTP	0.999992	6e-06	2e-06
	contig_12.g1737.t1	noTP	0.995112	0.001339	0.003549
	contig_12.g1738.t1	noTP	0.999765	0.000233	2e-06
	contig_12.g1739.t1	noTP	0.999556	1.3e-05	0.000431
	contig_12.g1740.t1	noTP	0.973215	0.018311	0.008474
	contig_12.g1741.t1	noTP	0.999988	1.1e-05	1e-06
	contig_12.g1742.t1	noTP	0.999781	6.4e-05	0.000155
	contig_12.g1743.t1	noTP	0.958273	0.004598	0.03713
	contig_12.g1744.t1	noTP	1	0	0
	contig_12.g1745.t1	noTP	0.99826	0.000145	0.001596
	contig_12.g1746.t1	noTP	0.998998	0.000596	0.000406
	contig_12.g1747.t1	noTP	0.999992	4e-06	4e-06
	contig_12.g1748.t1	noTP	0.999765	0.000111	0.000124
	contig_12.g1749.t1	noTP	0.999821	2.9e-05	0.00015
	contig_12.g1750.t1	noTP	0.999866	3e-06	0.000131
	contig_12.g1751.t1	noTP	0.999946	1.9e-05	3.6e-05
	contig_12.g1752.t1	noTP	0.999915	3.5e-05	5e-05
	contig_12.g1753.t1	noTP	0.999902	5e-05	4.8e-05
	contig_12.g1754.t1	noTP	0.997765	0.001129	0.001106
	contig_12.g1755.t1	noTP	0.795906	0.01122	0.192874
	contig_12.g1756.t1	noTP	0.999818	9e-05	9.2e-05
	contig_12.g1757.t1	noTP	0.984814	0.008747	0.00644
	contig_12.g1758.t1	noTP	0.999858	0.000107	3.5e-05
	contig_12.g1759.t1	noTP	0.99999	3e-06	6e-06
	contig_12.g1760.t1	noTP	0.996813	0.001854	0.001333
	contig_12.g1761.t1	SP	0.001765	0.997765	0.00047	CS pos: 20-21. AMA-DL. Pr: 0.8920
	contig_12.g1762.t1	noTP	0.931	0.000499	0.068501
	contig_12.g1763.t1	noTP	0.993202	0.000669	0.006129
	contig_12.g1764.t1	noTP	0.993443	0.00491	0.001647
	contig_12.g1765.t1	noTP	0.993687	0.006285	2.8e-05
	contig_12.g1766.t1	noTP	0.99978	1e-05	0.000211
	contig_12.g1767.t1	noTP	0.999775	0.000126	9.9e-05
	contig_12.g1768.t1	SP	0.002322	0.996289	0.001389	CS pos: 20-21. AFA-AA. Pr: 0.4837
	contig_12.g1769.t1	noTP	0.999996	4e-06	1e-06
	contig_12.g1770.t1	noTP	0.999779	0.00011	0.000111
	contig_12.g1771.t1	SP	2.6e-05	0.999951	2.3e-05	CS pos: 20-21. ATA-VQ. Pr: 0.4519
	contig_12.g1772.t1	noTP	0.999984	2e-06	1.4e-05
	contig_12.g1773.t1	noTP	1	0	0
	contig_12.g1774.t1	mTP	0.00123	4.3e-05	0.998727	CS pos: 24-25. RSF-SA. Pr: 0.5339
	contig_12.g1775.t1	noTP	0.995468	0.001029	0.003503
	contig_12.g1776.t1	noTP	0.993108	0.006312	0.00058
	contig_12.g1777.t1	noTP	0.99989	6.4e-05	4.6e-05
	contig_12.g1778.t1	noTP	0.999996	3e-06	1e-06
	contig_12.g1779.t1	noTP	0.946987	0.05246	0.000553
	contig_12.g1780.t1	noTP	0.978045	0.000317	0.021638
	contig_12.g1781.t1	noTP	0.994505	0.000232	0.005263
	contig_12.g1782.t1	noTP	0.999392	0.000448	0.00016
	contig_12.g1783.t1	noTP	0.998963	0.000586	0.000451
	contig_12.g1784.t1	noTP	0.64213	0.004907	0.352963
	contig_12.g1785.t1	noTP	0.511047	0.334863	0.15409
	contig_12.g1786.t1	noTP	0.999967	2.1e-05	1.3e-05
	contig_12.g1787.t1	noTP	0.999649	0.000345	5e-06
	contig_12.g1788.t1	noTP	0.976848	0.000497	0.022655
	contig_12.g1789.t1	noTP	0.995383	0.004595	2.2e-05
	contig_12.g1790.t1	noTP	0.917733	0.060923	0.021345
	contig_12.g1791.t1	noTP	0.99903	0.000662	0.000308
	contig_12.g1792.t1	noTP	0.999997	1e-06	2e-06
	contig_12.g1793.t1	noTP	0.997183	0.001701	0.001116
	contig_12.g1794.t1	noTP	0.995104	0.00233	0.002566
	contig_12.g1795.t1	noTP	0.999909	7.8e-05	1.3e-05
	contig_12.g1796.t1	noTP	0.998897	0.000101	0.001003
	contig_12.g1797.t1	noTP	0.993739	7.6e-05	0.006185
	contig_12.g1798.t1	noTP	0.938282	0.001336	0.060382
	contig_12.g1799.t1	noTP	0.998114	0.000214	0.001672
	contig_12.g1800.t1	noTP	0.932986	0.000412	0.066603
	contig_12.g1801.t1	noTP	0.999999	0	1e-06
	contig_12.g1802.t1	noTP	0.999993	3e-06	4e-06
	contig_12.g1803.t1	SP	0.015986	0.983468	0.000546	CS pos: 24-25. AHA-FQ. Pr: 0.9305
	contig_12.g1804.t1	mTP	0.000131	5e-06	0.999864	CS pos: 24-25. RLF-ST. Pr: 0.6025
	contig_12.g1805.t1	noTP	0.7201	0.278191	0.001709
	contig_12.g1806.t1	noTP	0.999997	3e-06	0
	contig_12.g1807.t1	noTP	0.999983	1.6e-05	1e-06
	contig_12.g1808.t1	noTP	0.687218	0.312613	0.000169
	contig_12.g1809.t1	SP	0.006432	0.993534	3.4e-05	CS pos: 42-43. ASA-AA. Pr: 0.8678
	contig_12.g1810.t1	noTP	0.998568	0.000413	0.001018
	contig_12.g1811.t1	noTP	0.998847	8.9e-05	0.001064
	contig_12.g1812.t1	noTP	0.999998	1e-06	0
	contig_12.g1813.t1	noTP	0.999995	1e-06	4e-06
	contig_12.g1814.t1	noTP	0.999998	1e-06	0
	contig_12.g1815.t1	noTP	0.999997	0	3e-06
	contig_12.g1816.t1	noTP	0.998129	0.001203	0.000667
	contig_12.g1817.t1	noTP	0.500939	0.000912	0.49815
	contig_12.g1818.t1	noTP	0.999931	2e-06	6.7e-05
	contig_12.g1819.t1	noTP	0.999994	4e-06	2e-06
	contig_12.g1820.t1	noTP	0.99876	0.000774	0.000466
	contig_12.g1821.t1	noTP	0.99708	0.001837	0.001083
	contig_12.g1822.t1	mTP	0.355247	2.5e-05	0.644727	CS pos: 32-33. RSI-ST. Pr: 0.3076
	contig_12.g1823.t1	noTP	0.996296	0.000123	0.003581
	contig_12.g1824.t1	noTP	0.999975	1e-05	1.5e-05
	contig_12.g1825.t1	noTP	0.650532	0.347406	0.002062
	contig_12.g1826.t1	noTP	0.999976	2.3e-05	2e-06
	contig_12.g1827.t1	noTP	0.998959	0.001004	3.7e-05
	contig_12.g1828.t1	noTP	0.999998	2e-06	0
	contig_12.g1829.t1	noTP	0.999173	0.000169	0.000658
	contig_12.g1830.t1	noTP	0.999955	3.9e-05	6e-06
	contig_12.g1831.t1	noTP	0.999108	0.000696	0.000196
	contig_12.g1832.t1	noTP	0.989273	0.000302	0.010425
	contig_12.g1833.t1	noTP	0.99996	3.5e-05	5e-06
	contig_12.g1834.t1	noTP	0.998598	0.000545	0.000858
	contig_12.g1835.t1	SP	1.5e-05	0.99996	2.5e-05	CS pos: 16-17. VSA-TA. Pr: 0.4208
	contig_12.g1836.t1	noTP	0.999893	9e-05	1.7e-05
	contig_12.g1837.t1	noTP	0.999935	1.7e-05	4.8e-05
	contig_12.g1838.t1	noTP	0.999969	1.1e-05	2e-05
	contig_12.g1839.t1	noTP	0.999374	0.000564	6.2e-05
	contig_12.g1840.t1	noTP	0.999948	7e-06	4.4e-05
	contig_12.g1841.t1	noTP	0.999976	1e-06	2.3e-05
	contig_12.g1842.t1	noTP	0.999867	7.3e-05	5.9e-05
	contig_12.g1843.t1	noTP	0.999725	2.8e-05	0.000247
	contig_12.g1844.t1	noTP	0.99999	9e-06	1e-06
	contig_12.g1845.t1	noTP	0.999989	1e-05	1e-06
	contig_12.g1846.t1	mTP	0.004486	9.5e-05	0.995419	CS pos: 49-50. ARH-KV. Pr: 0.3570
	contig_12.g1847.t1	noTP	0.998494	9.6e-05	0.00141
	contig_12.g1848.t1	noTP	0.999976	0	2.4e-05
	contig_12.g1849.t1	noTP	0.742275	0.178864	0.07886
	contig_12.g1850.t1	noTP	0.99307	0.000416	0.006514
	contig_12.g1851.t1	noTP	0.838765	0.049819	0.111416
	contig_12.g1852.t1	noTP	0.999995	3e-06	2e-06
	contig_12.g1853.t1	noTP	0.944153	0.01407	0.041777
	contig_12.g1854.t1	noTP	0.9999	8.3e-05	1.7e-05
	contig_12.g1855.t1	mTP	0.002417	1.6e-05	0.997567	CS pos: 36-37. RAL-AH. Pr: 0.7679
	contig_12.g1856.t1	noTP	0.798772	0.00108	0.200148
	contig_12.g1857.t1	noTP	0.996592	0.003194	0.000214
	contig_12.g1858.t1	noTP	0.99993	3.9e-05	3.1e-05
	contig_12.g1859.t1	noTP	0.999996	1e-06	3e-06
	contig_12.g1860.t1	noTP	0.999964	2.9e-05	7e-06
	contig_12.g1861.t1	noTP	0.999989	9e-06	2e-06
	contig_12.g1862.t1	noTP	0.999925	1.1e-05	6.4e-05
	contig_12.g1863.t1	noTP	0.597347	0.002404	0.400249
	contig_12.g1864.t1	noTP	0.999999	0	1e-06
	contig_12.g1865.t1	noTP	0.988469	0.000342	0.011188
	contig_12.g1866.t1	noTP	0.999434	0.000545	2.1e-05
	contig_12.g1867.t1	noTP	0.999663	0.000279	5.8e-05
	contig_12.g1868.t1	noTP	0.991312	0.00846	0.000228
	contig_12.g1869.t1	noTP	0.988733	0.000553	0.010714
	contig_12.g1870.t1	noTP	0.998568	5.6e-05	0.001375
	contig_12.g1871.t1	noTP	0.998739	0.001257	4e-06
	contig_12.g1872.t1	noTP	0.998568	5.6e-05	0.001375
	contig_12.g1873.t1	noTP	0.999041	0.000955	4e-06
	contig_12.g1874.t1	noTP	0.999969	2.1e-05	1.1e-05
	contig_12.g1875.t1	noTP	0.999982	7e-06	1.1e-05
	contig_12.g1876.t1	noTP	0.784775	0.015851	0.199374
	contig_12.g1877.t1	noTP	0.999889	7.2e-05	3.9e-05
	contig_12.g1878.t1	noTP	0.990721	0.005937	0.003342
	contig_12.g1879.t1	noTP	0.998958	0.001029	1.3e-05
	contig_12.g1880.t1	noTP	0.999998	2e-06	0
	contig_12.g1881.t1	noTP	0.999697	0.000234	6.8e-05
	contig_12.g1882.t1	noTP	0.999708	0.000186	0.000106
	contig_12.g1883.t1	noTP	0.661716	0.002935	0.335349
	contig_12.g1884.t1	noTP	0.999735	0.000236	2.9e-05
	contig_12.g1885.t1	noTP	0.997094	0.000259	0.002647
	contig_12.g1886.t1	noTP	0.996722	0.0002	0.003078
	contig_12.g1887.t1	noTP	0.999954	4.6e-05	0
	contig_12.g1888.t1	noTP	0.999976	2.2e-05	2e-06
	contig_12.g1889.t1	noTP	0.99803	3e-05	0.00194
	contig_12.g1890.t1	noTP	0.998115	0.001708	0.000177
	contig_12.g1891.t1	noTP	0.999645	0.000353	2e-06
	contig_12.g1892.t1	noTP	0.999955	3.3e-05	1.2e-05
	contig_12.g1893.t1	noTP	0.999224	7.4e-05	0.000702
	contig_12.g1894.t1	noTP	0.999917	5.7e-05	2.6e-05
	contig_12.g1895.t1	mTP	0.089321	4.2e-05	0.910637	CS pos: 53-54. RRF-RG. Pr: 0.2902
	contig_12.g1896.t1	noTP	1	0	0
	contig_12.g1897.t1	noTP	0.989906	0.000242	0.009852
	contig_12.g1898.t1	noTP	0.997443	0.001231	0.001326
	contig_12.g1899.t1	noTP	0.950832	0.034204	0.014963
	contig_12.g1900.t1	noTP	0.999884	9e-06	0.000107
	contig_12.g1901.t1	noTP	0.999988	7e-06	5e-06
	contig_12.g1902.t1	noTP	0.998462	0.000536	0.001002
	contig_12.g1903.t1	noTP	0.999899	8.9e-05	1.2e-05
	contig_12.g1904.t1	noTP	0.843859	0.156131	9e-06
	contig_12.g1905.t1	noTP	0.948738	0.050411	0.000852
	contig_12.g1906.t1	noTP	0.994405	0.004926	0.000669
	contig_12.g1907.t1	noTP	0.993669	0.000215	0.006116
	contig_12.g1908.t1	noTP	0.992095	0.002375	0.00553
	contig_12.g1909.t1	noTP	0.998545	0.000284	0.001171
	contig_12.g1910.t1	noTP	0.999562	0.000331	0.000107
	contig_12.g1911.t1	noTP	0.999968	9e-06	2.4e-05
	contig_12.g1912.t1	noTP	0.999988	1.2e-05	0
	contig_12.g1913.t1	noTP	0.999378	0.000579	4.3e-05
	contig_12.g1914.t1	noTP	0.999776	0.000102	0.000121
	contig_12.g1915.t1	noTP	0.907859	0.000139	0.092001
	contig_12.g1916.t1	noTP	0.999924	7e-05	6e-06
	contig_12.g1917.t1	noTP	0.999996	4e-06	0
	contig_12.g1918.t1	noTP	0.974547	0.000185	0.025268
	contig_12.g1919.t1	noTP	0.999922	7.5e-05	3e-06
	contig_12.g1920.t1	noTP	0.99609	0.002765	0.001145
	contig_12.g1921.t1	noTP	0.999979	1.4e-05	7e-06
	contig_12.g1922.t1	noTP	0.992223	6.7e-05	0.007711
	contig_12.g1923.t1	noTP	0.998341	0.000156	0.001503
	contig_12.g1924.t1	noTP	0.999993	3e-06	3e-06
	contig_12.g1925.t1	noTP	0.998601	0.000401	0.000998
	contig_12.g1926.t1	noTP	0.993695	0.001461	0.004844
	contig_12.g1927.t1	noTP	0.999509	3.4e-05	0.000456
	contig_12.g1928.t1	noTP	0.999986	7e-06	7e-06
	contig_12.g1929.t1	noTP	0.999892	8e-06	9.9e-05
	contig_12.g1930.t1	noTP	0.999996	2e-06	1e-06
	contig_12.g1931.t1	noTP	0.999238	9.4e-05	0.000668
	contig_12.g1932.t1	noTP	0.998406	0.00013	0.001464
	contig_12.g1933.t1	noTP	0.998147	9.8e-05	0.001755
	contig_12.g1934.t1	noTP	0.999995	5e-06	0
	contig_12.g1935.t1	noTP	0.999201	0.000135	0.000665
	contig_12.g1936.t1	noTP	0.999964	1.2e-05	2.4e-05
	contig_12.g1937.t1	noTP	0.99982	2.3e-05	0.000157
	contig_12.g1938.t1	noTP	0.999508	0.000465	2.7e-05
	contig_12.g1939.t1	SP	0.205343	0.791917	0.00274	CS pos: 23-24. TAA-MT. Pr: 0.3420
	contig_12.g1940.t1	noTP	0.999997	3e-06	0
	contig_12.g1941.t1	noTP	0.999933	3.7e-05	3e-05
	contig_12.g1942.t1	mTP	0.46665	0.05451	0.47884	CS pos: 28-29. PRR-IK. Pr: 0.2697
	contig_12.g1943.t1	noTP	0.997917	0.000324	0.001759
	contig_12.g1944.t1	noTP	0.997159	0.002175	0.000666
	contig_12.g1945.t1	noTP	0.999894	5.3e-05	5.2e-05
	contig_12.g1946.t1	noTP	0.998927	0.001042	3e-05
	contig_12.g1947.t1	SP	0.002709	0.99725	4.1e-05	CS pos: 24-25. ADQ-FG. Pr: 0.7789
	contig_12.g1948.t1	noTP	0.999796	7e-05	0.000134
	contig_12.g1949.t1	noTP	0.999936	1.9e-05	4.5e-05
	contig_12.g1950.t1	noTP	0.999986	1e-06	1.3e-05
	contig_12.g1951.t1	noTP	0.999611	5.1e-05	0.000338
	contig_12.g1952.t1	noTP	0.999945	5e-05	5e-06
	contig_12.g1953.t1	noTP	0.99999	8e-06	2e-06
	contig_12.g1954.t1	noTP	0.999639	0.00033	3.1e-05
	contig_12.g1955.t1	noTP	0.999886	7.4e-05	4e-05
	contig_12.g1956.t1	noTP	0.999999	0	0
	contig_12.g1957.t1	noTP	0.997282	0.000242	0.002476
	contig_12.g1958.t1	noTP	0.999804	0.000163	3.3e-05
	contig_12.g1959.t1	noTP	0.999996	4e-06	0
	contig_12.g1960.t1	noTP	0.98429	0.001412	0.014298
	contig_12.g1961.t1	noTP	0.999849	1.9e-05	0.000132
	contig_12.g1962.t1	noTP	0.999597	0.000403	0
	contig_12.g1963.t1	noTP	0.998588	0.00047	0.000941
	contig_12.g1964.t1	noTP	0.999782	9.9e-05	0.000118
	contig_12.g1965.t1	noTP	0.99493	0.003593	0.001477
	contig_12.g1966.t1	noTP	0.999937	5.3e-05	1e-05
	contig_12.g1967.t1	noTP	0.999997	2e-06	1e-06
	contig_12.g1968.t1	noTP	0.999982	1e-05	9e-06
	contig_12.g1969.t1	noTP	0.996681	0.000151	0.003168
	contig_12.g1970.t1	noTP	0.999993	6e-06	0
	contig_12.g1971.t1	noTP	0.999925	6.6e-05	9e-06
	contig_12.g1972.t1	SP	0.000489	0.999504	8e-06	CS pos: 27-28. VDA-GV. Pr: 0.8916
	contig_12.g1973.t1	noTP	0.99787	0.001203	0.000927
	contig_12.g1974.t1	SP	0.031503	0.958885	0.009612	CS pos: 34-35. VAA-VR. Pr: 0.4372
	contig_12.g1975.t1	noTP	0.999993	7e-06	0
	contig_12.g1976.t1	noTP	0.987029	0.003641	0.00933
	contig_12.g1977.t1	SP	0.125444	0.87296	0.001596	CS pos: 18-19. VLC-YL. Pr: 0.9275
	contig_12.g1978.t1	noTP	0.999785	0.00015	6.5e-05
	contig_12.g1979.t1	noTP	0.974549	0.001038	0.024413
	contig_12.g1980.t1	noTP	0.999963	2.6e-05	1.1e-05
	contig_12.g1981.t1	noTP	0.718713	0.276461	0.004827
	contig_12.g1982.t1	noTP	0.999894	4.9e-05	5.7e-05
	contig_12.g1983.t1	noTP	0.999993	4e-06	3e-06
	contig_12.g1984.t1	noTP	0.999913	2e-06	8.5e-05
	contig_12.g1985.t1	noTP	0.999996	3e-06	1e-06
	contig_12.g1986.t1	noTP	0.998346	6.1e-05	0.001594
	contig_12.g1987.t1	mTP	0.11302	0.000331	0.886649	CS pos: 40-41. ARS-AS. Pr: 0.2445
	contig_12.g1988.t1	noTP	0.974458	0.024592	0.00095
	contig_12.g1989.t1	noTP	0.99998	1.5e-05	4e-06
	contig_12.g1990.t1	noTP	0.912979	0.077392	0.009628
	contig_12.g1991.t1	SP	0.359708	0.639236	0.001056	CS pos: 23-24. TLS-AE. Pr: 0.5263
	contig_12.g1992.t1	noTP	0.99996	3.3e-05	7e-06
	contig_12.g1993.t1	SP	0.000793	0.998867	0.00034	CS pos: 18-19. AVS-VP. Pr: 0.4402
	contig_12.g1994.t1	noTP	0.999999	0	1e-06
	contig_12.g1995.t1	noTP	0.999999	0	1e-06
	contig_12.g1996.t1	noTP	0.999656	4.3e-05	0.000301
	contig_12.g1997.t1	noTP	0.999991	8e-06	0
[truncated: 8,701 more rows]
