# Supplementary material for: Draft genome sequencing of Tilletia caries inciting common bunt of wheat provides pathogenicity-related genes
Source: Front Microbiol. 2023 Nov 15;14:1283613. doi: 10.3389/fmicb.2023.1283613 (PMC10684912; doi:10.3389/fmicb.2023.1283613)
Supplement: Supplementary file 5 [file Table_5.xlsx]

## Sheet: CAZY
Gene ID	HMMER			Enzyme Classes	Enzyme Classes	number of occurance
contig_1.contig_1.g5089.t1_1_825_+	GH128(48-266)			Glycoside Hydrolases (GHs)	GH	47
contig_1.contig_1.g5240.t1_1_1605_+	GH3(106-333)			Carbohydrate Esterases (CEs)	CE	24
contig_1.contig_1.g5367.t1_1_492_+	CE5(36-154)			Auxiliary Activities (AAs)	AA	11
contig_10.contig_10.g8666.t1_1_732_+	CE5(34-231)			Polysaccharide Lyases (PLs)	PL	2
contig_10.contig_10.g8680.t1_1_723_+	CE5(41-238)			GlycosylTransferases (GTs)	GT	6
contig_10.contig_10.g8806.t1_1_1428_+	GH16_1(149-378)				total	90
contig_10.contig_10.g9005.t1_1_1161_+	GH16_1(67-306)
contig_10.contig_10.g9012.t1_1_1302_+	GH128(147-373)
contig_10.contig_10.g9070.t1_1_1608_+	CE4(248-358)
contig_12.contig_12.g1286.t1_1_2076_+	AA3_2(106-686)
contig_12.contig_12.g1439.t1_1_2058_+	AA1(60-511)
contig_12.contig_12.g1461.t1_1_2661_+	GH63(669-884)
contig_12.contig_12.g1619.t1_1_1797_+	GH20(201-539)
contig_13.contig_13.g4746.t1_1_1560_+	GH18(74-454)
contig_13.contig_13.g4995.t1_1_2406_+	GH79(265-667)
contig_14.contig_14.g193.t1_1_1644_+	GH5_9(207-513)
contig_14.contig_14.g579.t1_1_906_+	CE4(78-196)
contig_14.contig_14.g630.t1_1_915_+	CE4(82-198)
contig_15.contig_15.g7498.t1_1_1356_+	PL1_4(177-365)
contig_16.contig_16.g7808.t1_544_1116_+	GH45(95-176)
contig_16.contig_16.g7809.t1_1_732_+	GH45(30-226)
contig_16.contig_16.g7813.t1_1_732_+	GH45(30-226)
contig_16.contig_16.g7820.t1_1_732_+	GH45(30-226)
contig_16.contig_16.g7917.t1_1_990_+	CE16(37-309)
contig_16.contig_16.g8019.t1_1_1008_+	GH45(112-321)
contig_16.contig_16.g8031.t1_1_888_+	GH45(168-281)
contig_17.contig_17.g2083.t1_1_5640_+	GH5_9(121-430)+GH5_9(762-1101)
contig_17.contig_17.g2177.t1_1_1842_+	GH5_9(238-584)
contig_17.contig_17.g2211.t1_1_1416_+	GH5_9(116-442)
contig_17.contig_17.g2236.t1_1_1974_+	GH79(96-431)
contig_17.contig_17.g2347.t1_1_1629_+	GH47(50-515)
contig_17.contig_17.g2413.t1_1_3468_+	GH9(44-503)
contig_17.contig_17.g2474.t1_1_1818_+	AA7(151-586)
contig_17.contig_17.g2572.t1_1_1734_+	AA7(95-290)
contig_18.contig_18.g5825.t1_1_5079_+	GH18(31-421)
contig_18.contig_18.g5842.t1_1_4041_+	GH18(147-415)
contig_18.contig_18.g5925.t1_1_1578_+	GT109(18-502)
contig_18.contig_18.g6049.t1_1_2991_+	GH45(781-982)
contig_18.contig_18.g6078.t1_1_816_+	GH45(54-258)
contig_18.contig_18.g6088.t1_1_816_+	GH45(54-258)
contig_19.contig_19.g10326.t1_1_2175_+	GH32(70-406)
contig_19.contig_19.g10492.t1_1_1305_+	GH5_9(95-396)
contig_19.contig_19.g10606.t1_1_3495_+	GH35(98-429)
contig_19.contig_19.g10616.t1_1_1641_+	GT22(7-291)
contig_19.contig_19.g10661.t1_1_561_+	GH152(27-174)
contig_2.contig_2.g4547.t1_1_1197_+	GH128(51-277)
contig_2.contig_2.g4548.t1_1_1080_+	GH16_1(94-321)
contig_2.contig_2.g4650.t1_1_1518_+	CE4(204-321)
contig_21.contig_21.g1101.t1_517_6414_+	GT2(1195-1694)
contig_21.contig_21.g1249.t1_1_816_+	CE5(74-269)
contig_21.contig_21.g800.t1_1_4584_+	GH92(370-879)
contig_21.contig_21.g941.t1_1_1122_+	GH128(110-314)
contig_22.contig_22.g8111.t1_1_2991_+	GH31(403-588)+GH31(597-803)
contig_22.contig_22.g8137.t1_1_1473_+	CE5(277-481)
contig_22.contig_22.g8565.t1_1_2034_+	PL14_5(358-544)
contig_23.contig_23.g3952.t1_1_1317_+	CE4(121-238)
contig_23.contig_23.g3953.t1_1_1386_+	CE4(144-261)
contig_23.contig_23.g4035.t1_1_2385_+	CE4(111-232)
contig_26.contig_26.g3824.t1_1_1086_+	GH16_23(118-295)
contig_29.contig_29.g3672.t1_1_1038_+	GH16_1(62-302)
contig_4.contig_4.g6863.t1_1_2883_+	GH55(109-582)+GH55(653-955)
contig_4.contig_4.g6913.t1_1_1587_+	AA7(67-522)
contig_4.contig_4.g7168.t1_1_4065_+	AA7(828-1054)
contig_5.contig_5.g6165.t1_1_3087_+	GH2(97-910)
contig_5.contig_5.g6253.t1_1_1119_+	CE5(144-342)
contig_5.contig_5.g6254.t1_619_1413_+	CE5(60-257)
contig_5.contig_5.g6402.t1_1_717_+	GH25(37-214)
contig_6.contig_6.g5426.t1_1_2055_+	AA3_2(97-678)
contig_6.contig_6.g5441.t1_1_702_+	CE5(29-208)
contig_6.contig_6.g5442.t1_1_723_+	CE5(41-238)
contig_6.contig_6.g5449.t1_1_1827_+	CE16(171-412)
contig_6.contig_6.g5454.t1_1_675_+	CE5(26-221)
contig_6.contig_6.g5599.t1_1_1560_+	GT21(57-388)
contig_7.contig_7.g10039.t1_1_1941_+	GT22(14-433)
contig_7.contig_7.g10056.t1_1_2946_+	GH2(45-807)
contig_7.contig_7.g9893.t1_1_1575_+	GT32(154-232)
contig_7.contig_7.g9905.t1_1_1947_+	AA3_2(54-645)
contig_7.contig_7.g9959.t1_1_1035_+	CE4(124-245)
contig_8.contig_8.g6462.t1_1_858_+	GH128(36-259)
contig_8.contig_8.g6653.t1_1_1440_+	GH105(212-400)
contig_9.contig_9.g9186.t1_1_2763_+	GH92(359-880)
contig_9.contig_9.g9204.t1_1_3405_+	AA7(73-266)
contig_9.contig_9.g9404.t1_1_2250_+	GH105(219-517)
contig_9.contig_9.g9535.t1_1_1815_+	AA1_2(36-401)
contig_9.contig_9.g9571.t1_1_1248_+	GH5_9(110-404)
scaffold_24.scaffold_24.g2862.t1_1_1008_+	CE4(107-222)
scaffold_24.scaffold_24.g3014.t1_1_1161_+	CE4(110-226)
scaffold_24.scaffold_24.g3029.t1_1_693_+	CE5(36-227)
scaffold_24.scaffold_24.g3030.t1_1_699_+	CE5(33-229)
scaffold_24.scaffold_24.g3405.t1_1_2073_+	AA3_2(50-627)
