# Supplementary material for: Draft genome sequencing of Tilletia caries inciting common bunt of wheat provides pathogenicity-related genes
Source: Front Microbiol. 2023 Nov 15;14:1283613. doi: 10.3389/fmicb.2023.1283613 (PMC10684912; doi:10.3389/fmicb.2023.1283613)
Supplement: Supplementary file 6 [file Table_6.xlsx]

## Sheet: Sheet1
# Fields: query id	subject id	% identity	alignment length	mismatches	gap opens	q. start	q. end	s. start	s. end	evalue	bit score		criteria	Number of genes with the particular function	Criteria Percentage
contig_14.contig_14.g6.t1	I1S0J9#PHI:1185#(Sc_Swe1)#5518#Fusarium_graminearum#reduced_virulence	45.71	35	18	1	97	198	512	546	0.12	28.1		Reduced virulence	426	47.0199
contig_14.contig_14.g23.t1	A0A0F6B1Q1#PHI:6982#trg#28901#Salmonella_enterica#reduced_virulence	31.67	60	31	1	362	213	204	263	5.9	28.1		Unaffected pathogenicity	309	34.106
contig_14.contig_14.g45.t1	Q6Q487#PHI:2306#clxA#746128#Aspergillus_fumigatus#unaffected_pathogenicity	25.45	55	41	0	7	171	1	55	3.1	25.4		Loss of pathogenicity	77	8.4989
contig_14.contig_14.g46.t1	Q2FV90#PHI:10168#fphB_(SAOUHSC_02844)#1280#Staphylococcus_aureus#reduced_virulence__unaffected_pathogenicity	27.05	207	118	7	325	939	102	277	6e-11	62.4		Increased virulence	33	3.64238
contig_14.contig_14.g48.t1	E9ECB5#PHI:9489#MaChsIV_(XP_007813853.1)#92637#Metarhizium_acridum#unaffected_pathogenicity	34.29	35	23	0	90	194	73	107	4.1	26.6		Lethal	23	2.53863
contig_14.contig_14.g49.t1	N4VLC7#PHI:9476#CoTHR4_(Cob_04177)#5465#Colletotrichum_orbiculare#reduced_virulence	39.47	38	19	1	294	407	74	107	2.1	26.9		Effector	38	4.19426
contig_14.contig_14.g53.t1	F1CLH1#PHI:6878__PHI:8498#rtxA1#672#Vibrio_vulnificus#reduced_virulence__increased_virulence_(hypervirulence)__unaffected_pathogenicity__loss_of_pathogenicity	33.33	36	24	0	781	888	945	980	4	28.5			906
contig_14.contig_14.g67.t1	F8SM03#PHI:2179#Moplaa#318829#Magnaporthe_oryzae#reduced_virulence	48.15	27	10	1	102	34	164	190	2	27.3
contig_14.contig_14.g79.t1	W7M5P0#PHI:2916#Ppr2#117187#Fusarium_verticillioides#unaffected_pathogenicity	42.5	40	21	2	408	289	621	658	0.8	28.9
contig_14.contig_14.g96.t1	J9VYM9#PHI:10017#atg24_(CNAG_01554)#5207#Cryptococcus_neoformans#reduced_virulence	30.77	143	75	8	897	487	8	132	0.57	30
contig_14.contig_14.g120.t1	Q5NGJ3#PHI:4730#FTT0846#263#Francisella_tularensis#reduced_virulence	31.25	48	30	2	688	548	90	135	1.7	28.5
contig_14.contig_14.g121.t1	A0A076ZK37#PHI:7492#VK055_1980#573#Klebsiella_pneumoniae#unaffected_pathogenicity	32.65	49	31	1	79	219	561	609	2.8	26.9
contig_14.contig_14.g166.t1	A3QX02#PHI:864#ZafA#746128#Aspergillus_fumigatus#loss_of_pathogenicity	25	80	52	1	890	675	463	542	1.6	28.9
contig_14.contig_14.g193.t1	B2W4L0#PHI:3859#GLU1#45151#Pyrenophora_tritici-repentis#reduced_virulence	27.48	444	250	17	394	1638	21	421	1e-33	131
contig_14.contig_14.g208.t1	Q51Y68#PHI:2083#Moatg17#318829#Magnaporthe_oryzae#loss_of_pathogenicity	29.06	117	59	4	666	370	156	266	0.47	30
contig_14.contig_14.g285.t1	G4MQZ9#PHI:2025#HDL1#318829#Magnaporthe_oryzae#unaffected_pathogenicity	30.99	71	49	0	1402	1614	204	274	0.0007	42.4
contig_14.contig_14.g315.t1	W7MR09#PHI:9929#Myo1#117187#Fusarium_verticillioides#unaffected_pathogenicity__reduced_virulence	36.67	60	33	2	1942	2109	12	70	0.72	31.6
contig_14.contig_14.g457.t1	I1RPX8#PHI:1581#GzOB021#5518#Fusarium_graminearum#unaffected_pathogenicity	30.91	55	38	0	1285	1449	201	255	1.8	29.3
contig_14.contig_14.g458.t1	A0A1C3YLU4#PHI:5891#FGSG_09115#5518#Fusarium_graminearum#unaffected_pathogenicity	30.65	62	39	2	102	275	449	510	0.63	30.8
contig_14.contig_14.g460.t1	I1RAA6#PHI:1256#FGSG_00433#5518#Fusarium_graminearum#unaffected_pathogenicity	43.24	37	19	1	4	114	631	665	1.3	28.5
contig_14.contig_14.g463.t1	I1RFN8#PHI:1166#ATG15#5518#Fusarium_graminearum#reduced_virulence	25.44	114	66	6	2704	2997	233	343	0.6	32.3
contig_14.contig_14.g475.t1	I1RC01#PHI:1506#GzHOME001#5518#Fusarium_graminearum#unaffected_pathogenicity	40	45	26	1	483	614	492	536	1.4	31.6
contig_14.contig_14.g499.t1	G5EHM3#PHI:4231#MoFLP1#318829#Magnaporthe_oryzae#reduced_virulence	25	100	45	2	1147	1446	228	297	0.47	31.2
contig_14.contig_14.g507.t1	G4NE57#PHI:9100#Mopex13_(MGG_00157)#318829#Magnaporthe_oryzae#loss_of_pathogenicity	37.21	43	27	0	796	924	25	67	0.88	30.4
contig_14.contig_14.g511.t1	V9TMT1#PHI:9268#FUM19#948311#Fusarium_proliferatum#reduced_virulence	50	20	10	0	405	464	859	878	4.9	26.6
contig_14.contig_14.g529.t1	A0A0D1DRD3#PHI:9209#srb1_(UMAG_05721)#5270#Ustilago_maydis#unaffected_pathogenicity	40.62	32	19	0	123	28	452	483	0.65	31.6
contig_14.contig_14.g572.t1	Q5XTQ4#PHI:541#LIP1#40559#Botrytis_cinerea#unaffected_pathogenicity	25.65	694	340	23	22	1965	5	568	2e-45	169
contig_14.contig_14.g573.t1	Q5XTQ4#PHI:541#LIP1#40559#Botrytis_cinerea#unaffected_pathogenicity	27.73	631	301	23	148	1902	47	568	3e-49	180
contig_14.contig_14.g575.t1	A0A0F6B5Q1#PHI:10061#STM14_RS15240#28901#Salmonella_enterica#unaffected_pathogenicity	62.5	16	6	0	1191	1238	387	402	5.5	28.5
contig_14.contig_14.g577.t1	A0A0E0USK4#PHI:7069#htrA#1639#Listeria_monocytogenes#reduced_virulence__unaffected_pathogenicity	28.05	82	48	2	1057	1302	150	220	3.7	28.9
contig_14.contig_14.g579.t1	L2FHG9#PHI:3972#CDA#474922#Colletotrichum_gloeosporioides#unaffected_pathogenicity	36.11	144	87	3	217	633	95	238	5e-21	90.1
contig_14.contig_14.g597.t1	I1RSR7#PHI:1796#GzZC111#5518#Fusarium_graminearum#unaffected_pathogenicity	39.02	41	25	0	418	540	139	179	0.36	32.7
contig_14.contig_14.g602.t1	I1RCJ5#PHI:1212#(Sc_Rim15)#5518#Fusarium_graminearum#reduced_virulence	34.29	35	23	0	28	132	1858	1892	4.4	27.3
contig_14.contig_14.g606.t1	P9WN39#PHI:7587#Rv2220_(glnA1)#1773#Mycobacterium_tuberculosis#increased_virulence_(hypervirulence)	37.5	32	20	0	403	498	152	183	2.3	27.3
contig_14.contig_14.g608.t1	I1RCJ5#PHI:1212#(Sc_Rim15)#5518#Fusarium_graminearum#reduced_virulence	34.29	35	23	0	28	132	1858	1892	4.5	27.3
contig_14.contig_14.g611.t1	I1RT36#PHI:1200__PHI:4587#(Gsk3)__Fgk3#5518#Fusarium_graminearum#reduced_virulence__loss_of_pathogenicity	20.56	107	64	3	379	678	95	187	0.77	30
contig_14.contig_14.g613.t1	Q5AKA8#PHI:2556#GLN3#5476#Candida_albicans#reduced_virulence	29.03	62	35	2	481	639	31	92	0.65	29.6
contig_14.contig_14.g615.t1	A0A0F6B0Y3#PHI:10119#STM14_RS07800_(orf319)#28901#Salmonella_enterica#reduced_virulence	24.19	62	46	1	190	375	191	251	0.42	28.9
contig_14.contig_14.g616.t1	G4XVC0#PHI:2302#CHS5#318829#Magnaporthe_oryzae#loss_of_pathogenicity	56	25	11	0	404	478	1670	1694	0.92	28.1
contig_14.contig_14.g630.t1	J9VND2#PHI:8599#Cda2_(CNAG_01230)#5207#Cryptococcus_neoformans#unaffected_pathogenicity	26.67	225	138	8	94	723	110	322	4e-19	85.5
contig_14.contig_14.g639.t1	G4XVC0#PHI:2302#CHS5#318829#Magnaporthe_oryzae#loss_of_pathogenicity	56	25	11	0	404	478	1670	1694	0.92	28.1
contig_14.contig_14.g640.t1	A0A0F6B0Y3#PHI:10119#STM14_RS07800_(orf319)#28901#Salmonella_enterica#reduced_virulence	24.19	62	46	1	190	375	191	251	0.46	28.5
contig_14.contig_14.g642.t1	P29138#PHI:4615#Pr1#5530#Metarhizium_anisopliae#unaffected_pathogenicity	33.33	84	47	4	274	510	95	174	0.31	29.6
contig_14.contig_14.g643.t1	Q9HV74#PHI:3440#CbrA#287#Pseudomonas_aeruginosa#reduced_virulence__unaffected_pathogenicity	33.33	48	20	1	683	576	927	974	2.9	27.7
contig_14.contig_14.g647.t1	I1RKC4#PHI:1169__PHI:1172#HDF2#5518#Fusarium_graminearum#reduced_virulence	40	25	15	0	111	37	327	351	1.7	26.2
contig_14.contig_14.g649.t1	G2X3W4#PHI:2711#NLP1#27337#Verticillium_dahliae#reduced_virulence	35.9	39	24	1	253	137	108	145	2.2	28.1
contig_14.contig_14.g652.t1	I1RPF6#PHI:1878#GzZC193#5518#Fusarium_graminearum#unaffected_pathogenicity	39.66	58	30	2	271	441	694	747	0.037	33.9
contig_14.contig_14.g664.t1	I1RR94#PHI:6122__PHI:5741#FGSG_06610__ScOrtholog_YKL153W#5518#Fusarium_graminearum#reduced_virulence	38.95	647	299	19	79	1887	24	618	6e-127	390
contig_14.contig_14.g670.t1	A0A3Q0L2L4#PHI:8517#nab2_(VV1_0808)#672#Vibrio_vulnificus#reduced_virulence	31.19	109	57	6	559	885	159	249	6.3	28.1
contig_14.contig_14.g673.t1	Q9RQP9#PHI:9883#icaA#1280#Staphylococcus_aureus#unaffected_pathogenicity	57.14	14	6	0	85	126	118	131	8.7	24.6
contig_14.contig_14.g675.t1	I1RCK0#PHI:1920#GzZC235#5518#Fusarium_graminearum#unaffected_pathogenicity	32.26	31	21	0	73	165	751	781	4.2	27.3
contig_14.contig_14.g676.t1	K8DPN9#PHI:4584#FkpA#535744#Cronobacter_universalis#reduced_virulence	36.67	60	37	1	574	750	1	60	0.042	33.9
contig_14.contig_14.g677.t1	I1RJE8#PHI:721#GRS1#5518#Fusarium_graminearum#unaffected_pathogenicity	29.82	57	33	2	63	224	912	964	0.16	28.5
contig_14.contig_14.g680.t1	A0A0D2X980#PHI:9590#pmt4_(FOXG_00440)#5507#Fusarium_oxysporum#reduced_virulence	24.53	53	37	1	187	38	443	495	5.6	25.8
contig_14.contig_14.g682.t1	I1RIH3#PHI:1710#GzZC025#5518#Fusarium_graminearum#unaffected_pathogenicity	31.15	61	39	1	1521	1703	31	88	7.8	27.7
contig_14.contig_14.g687.t1	Q2LK92#PHI:548__PHI:2305#BcPIC5__BcFKBP12#40559#Botrytis_cinerea#reduced_virulence__unaffected_pathogenicity__increased_virulence_(hypervirulence)	57.63	118	35	4	403	717	1	116	4e-34	120
contig_14.contig_14.g691.t1	G4MZ47#PHI:2105#Calcium_permease#318829#Magnaporthe_oryzae#unaffected_pathogenicity__reduced_virulence	32.73	55	37	0	245	409	136	190	0.03	34.3
contig_67.contig_67.g698.t1	G4MSV0#PHI:875#MGG_04587#318829#Magnaporthe_oryzae#loss_of_pathogenicity	37.78	45	19	1	85	219	955	990	0.11	30
contig_21.contig_21.g710.t1	J4VXB0#PHI:7150#eca1#176275#Beauveria_bassiana#reduced_virulence	26.53	98	59	4	457	738	368	456	2.8	27.7
contig_21.contig_21.g727.t1	I1RU06#PHI:6124__PHI:5750#FGSG_07678__ScOrtholog_GIC1#5518#Fusarium_graminearum#reduced_virulence	45.67	289	141	4	181	1026	57	336	2e-79	255
contig_21.contig_21.g772.t1	A0A0D1DRD3#PHI:9209#srb1_(UMAG_05721)#5270#Ustilago_maydis#unaffected_pathogenicity	27.27	77	54	2	598	828	119	193	8.7	26.9
contig_21.contig_21.g800.t1	G4MSF2#PHI:2985#MGG_04521.6#318829#Magnaporthe_oryzae#reduced_virulence	43.86	57	27	1	3724	3894	499	550	2e-06	50.4
contig_21.contig_21.g862.t1	P0CS63#PHI:2749#Rim101#5207#Cryptococcus_neoformans#reduced_virulence	35	40	26	0	729	610	152	191	1.8	30.8
contig_21.contig_21.g872.t1	I1S047#PHI:7673#FgLetm2#5518#Fusarium_graminearum#unaffected_pathogenicity__reduced_virulence	27.03	37	27	0	889	999	11	47	5.7	28.5
contig_21.contig_21.g889.t1	I1S0P1#PHI:1669#GzCCHC009#5518#Fusarium_graminearum#unaffected_pathogenicity	56.25	16	7	0	311	264	22	37	5.7	25.8
contig_21.contig_21.g917.t1	O07434#PHI:4070#RicR#1773#Mycobacterium_tuberculosis#reduced_virulence	38.3	47	29	0	84	224	45	91	0.068	30
contig_21.contig_21.g930.t1	I1RP25#PHI:1225#FGSG_05775#5518#Fusarium_graminearum#lethal	45.62	434	212	7	3436	4689	815	1240	4e-91	322
contig_21.contig_21.g939.t1	Q9I2N2#PHI:5468#modA#287#Pseudomonas_aeruginosa#reduced_virulence	30.95	42	28	1	450	328	110	151	1	28.1
contig_21.contig_21.g941.t1	P04173#PHI:504#LEU2#4932#Saccharomyces_cerevisiae#reduced_virulence	27.91	43	25	1	507	397	240	282	3.9	27.7
contig_21.contig_21.g948.t1	I1RER0#PHI:5860#GCD8#5518#Fusarium_graminearum#unaffected_pathogenicity	30.49	82	48	3	16	258	128	201	1.1	30.4
contig_21.contig_21.g958.t1	I1RW22#PHI:1439#GzNot001#5518#Fusarium_graminearum#lethal	29.63	81	52	3	2545	2772	635	715	1	31.6
contig_21.contig_21.g1018.t1	P08179#PHI:8652#purN#562#Escherichia_coli#unaffected_pathogenicity__reduced_virulence	39.58	48	28	1	1252	1392	97	144	1.3	29.6
contig_21.contig_21.g1065.t1	C5BF98#PHI:2959#mdh#67780#Edwardsiella_ictaluri#reduced_virulence	38.98	118	69	2	1153	1506	121	235	1e-16	79.7
contig_21.contig_21.g1101.t1	Q4P333#PHI:1113#chs7#5270#Ustilago_maydis#loss_of_pathogenicity	64.33	1099	318	18	2812	6021	10	1063	0	1269
contig_21.contig_21.g1127.t1	Q9I157#PHI:6991#pvdL#287#Pseudomonas_aeruginosa#loss_of_pathogenicity	40	45	23	1	331	453	1782	1826	1.9	28.1
contig_21.contig_21.g1148.t1	Q4I6S5#PHI:6898#FgMon1#5518#Fusarium_graminearum#reduced_virulence	42.11	38	19	1	210	106	72	109	2.4	27.3
contig_21.contig_21.g1158.t1	Q9RBS0#PHI:5145#RSp0877#305#Ralstonia_solanacearum#effector_(plant_avirulence_determinant)	32.5	40	26	1	244	360	68	107	2.1	26.6
contig_21.contig_21.g1159.t1	I1RB89#PHI:1474#GzHMG006#5518#Fusarium_graminearum#unaffected_pathogenicity	31.48	54	37	0	233	394	184	237	0.92	28.1
contig_21.contig_21.g1160.t1	I1RIY6#PHI:1841#GzZC156#5518#Fusarium_graminearum#unaffected_pathogenicity	29.79	47	26	1	82	201	83	129	1	25.8
contig_21.contig_21.g1161.t1	J5JHE8#PHI:7377#Blys4#176275#Beauveria_bassiana#unaffected_pathogenicity	35.9	39	21	2	13	126	100	135	0.26	26.9
contig_21.contig_21.g1162.t1	D9J222#PHI:2453#Snt2#5507#Fusarium_oxysporum#reduced_virulence	24.36	78	47	3	103	336	363	428	3.3	26.6
contig_21.contig_21.g1190.t1	A7EB00#PHI:3936#Ss-caf1#5180#Sclerotinia_sclerotiorum#loss_of_pathogenicity	39.13	138	72	6	208	618	41	167	3e-19	87.8
contig_21.contig_21.g1232.t1	G4N8E3#PHI:2983__PHI:5629#MGG_06279.6__FZC34#318829#Magnaporthe_oryzae#reduced_virulence__unaffected_pathogenicity	43.48	46	19	3	793	912	234	278	0.72	31.6
contig_21.contig_21.g1235.t1	Q9UW03#PHI:202__PHI:1160__PHI:2309#BcatrB#40559#Botrytis_cinerea#unaffected_pathogenicity__reduced_virulence__chemistry_target:_sensitivity_to_chemical	30.59	85	45	4	342	88	1011	1081	1.8	26.6
contig_21.contig_21.g1241.t1	T0KBL8#PHI:9254#CgGCS#474922#Colletotrichum_gloeosporioides#loss_of_pathogenicity__reduced_virulence	38.46	26	16	0	92	169	191	216	2.1	25
contig_21.contig_21.g1246.t1	I1RS57#PHI:1253#FGSG_06970#5518#Fusarium_graminearum#unaffected_pathogenicity	55	20	5	1	260	213	398	417	1.3	27.3
contig_21.contig_21.g1249.t1	Q9Y7G8#PHI:407#PBC1#76659#Pyrenopeziza_brassicae#loss_of_pathogenicity	31.3	131	77	7	190	558	23	148	0.002	37
contig_21.contig_21.g1271.t1	J9VP39#PHI:8014#rpd3_(CNAG_05690)#5207#Cryptococcus_neoformans#reduced_virulence	37.29	59	29	3	2694	2530	184	238	1.7	32
contig_21.contig_21.g1273.t1	Q59QS7#PHI:2571#ZCF13#5476#Candida_albicans#reduced_virulence	29.82	57	39	1	1470	1303	30	86	2.2	29.6
contig_21.contig_21.g1283.t1	I1S097#PHI:4660#Chs3b#5518#Fusarium_graminearum#lethal__reduced_virulence	32.43	74	42	2	8573	8782	590	659	0.25	35.4
contig_12.contig_12.g1286.t1	Q2YIV2#PHI:9126#bab2_0277#235#Brucella_abortus#reduced_virulence	28.98	590	341	13	316	2055	6	527	3e-59	209
contig_12.contig_12.g1320.t1	F0XP73#PHI:2693#GcABC-G1#226899#Grosmannia_clavigera#reduced_virulence	54.17	24	10	1	147	76	855	877	3.1	27.3
contig_12.contig_12.g1354.t1	Q4WMA6#PHI:4016#CfmB#746128#Aspergillus_fumigatus#unaffected_pathogenicity	29.09	55	31	1	109	273	26	72	0.18	30.4
contig_12.contig_12.g1355.t1	J9VFI3#PHI:10010#atg14-03_(CNAG_03608)#5207#Cryptococcus_neoformans#loss_of_pathogenicity	34.38	32	21	0	603	508	699	730	3.1	27.3
contig_12.contig_12.g1357.t1	Q4WMA6#PHI:4016#CfmB#746128#Aspergillus_fumigatus#unaffected_pathogenicity	38.1	42	26	0	148	273	26	67	0.008	34.3
contig_12.contig_12.g1360.t1	Q4WMA6#PHI:4016#CfmB#746128#Aspergillus_fumigatus#unaffected_pathogenicity	38.1	42	26	0	148	273	26	67	0.012	34.3
contig_12.contig_12.g1366.t1	Q8XQE6#PHI:4025#PopS#305#Ralstonia_solanacearum#effector_(plant_avirulence_determinant)	31.15	61	34	2	1456	1638	1627	1679	1.7	30.4
contig_12.contig_12.g1377.t1	I1S3I1#PHI:1857#GzZC172#5518#Fusarium_graminearum#unaffected_pathogenicity	27.52	109	63	4	94	378	438	544	0.19	30.4
contig_12.contig_12.g1401.t1	I1S3I1#PHI:1857#GzZC172#5518#Fusarium_graminearum#unaffected_pathogenicity	28.44	109	62	4	94	378	438	544	0.085	31.6
contig_12.contig_12.g1404.t1	G4MV40#PHI:6395#MoALR2#318829#Magnaporthe_oryzae#reduced_virulence	32.73	55	28	2	1915	2061	314	365	0.69	31.6
contig_12.contig_12.g1439.t1	J9VY90#PHI:9058#lac1#5207#Cryptococcus_neoformans#reduced_virulence	28.72	296	175	13	118	969	62	333	2e-25	109
contig_12.contig_12.g1461.t1	A4VTV0#PHI:4130__PHI:6140#cps2J#1307#Streptococcus_suis#lethal__reduced_virulence	27.5	80	46	2	817	1023	178	256	1.2	30.8
contig_12.contig_12.g1476.t1	Q0PZG3#PHI:3978#vasH#644#Aeromonas_hydrophila#effector_(plant_avirulence_determinant)	21.88	64	50	0	432	241	21	84	1.9	28.9
contig_12.contig_12.g1508.t1	J4WFU2#PHI:4107#BbMBF1#176275#Beauveria_bassiana#reduced_virulence	32.65	49	33	0	648	502	8	56	1.3	28.5
contig_12.contig_12.g1512.t1	G4MQZ2#PHI:2038#Mir1#318829#Magnaporthe_oryzae#unaffected_pathogenicity	42.86	189	99	3	1900	2445	96	282	1e-36	140
contig_12.contig_12.g1535.t1	D4I220#PHI:7085__PHI:7429#tssG-2__EAMY__3213#552#Erwinia_amylovora#reduced_virulence__unaffected_pathogenicity__increased_virulence_(hypervirulence)	32.84	67	42	2	281	81	103	166	0.18	30.4
contig_12.contig_12.g1541.t1	A0A0D1D175#PHI:9205#Hrd1_(UMAG_00542)#5270#Ustilago_maydis#unaffected_pathogenicity	48	25	13	0	2332	2406	352	376	0.12	35.4
contig_12.contig_12.g1551.t1	Q7BS42#PHI:3792#pic#562#Escherichia_coli#reduced_virulence	29.41	34	24	0	328	429	126	159	2.6	28.5
contig_12.contig_12.g1617.t1	W9BFU2#PHI:7946#lpxL1_(BN49_2155)#573#Klebsiella_pneumoniae#unaffected_pathogenicity__reduced_virulence	34.62	26	17	0	677	754	272	297	1.8	28.1
contig_12.contig_12.g1619.t1	P43077#PHI:4987#HEX1#5476#Candida_albicans#reduced_virulence	29.33	600	331	18	58	1782	27	558	1e-69	236
contig_12.contig_12.g1653.t1	B3LDT4#PHI:1041#Lmpma1#5022#Leptosphaeria_maculans#loss_of_pathogenicity	29.75	279	141	5	1168	1881	602	866	8e-27	114
contig_12.contig_12.g1666.t1	Q2LK92#PHI:548__PHI:2305#BcPIC5__BcFKBP12#40559#Botrytis_cinerea#reduced_virulence__unaffected_pathogenicity__increased_virulence_(hypervirulence)	45.45	99	42	2	145	408	19	116	1e-18	78.6
contig_12.contig_12.g1669.t1	A0A024CHY4#PHI:4837#cipA#36746#Pseudomonas_cichorii#reduced_virulence	41.18	34	20	0	433	332	863	896	2.9	31.2
contig_12.contig_12.g1674.t1	K9G6R2#PHI:9948#dcl1#36651#Penicillium_digitatum#unaffected_pathogenicity	26.03	73	43	2	477	271	621	686	4.4	26.6
contig_12.contig_12.g1682.t1	P9WQE7#PHI:7220#ppsA#1773#Mycobacterium_tuberculosis#reduced_virulence	36.49	74	38	5	434	231	982	1052	0.074	33.9
contig_12.contig_12.g1703.t1	Q7BCK4#PHI:4647__PHI:9890#IcsA#623#Shigella_flexneri#reduced_virulence	57.89	19	8	0	13	69	368	386	2.5	25
contig_12.contig_12.g1715.t1	I1RXA5#PHI:1522#GzHOMEL026#5518#Fusarium_graminearum#lethal	30.33	244	158	3	703	1404	83	324	3e-32	124
contig_12.contig_12.g1718.t1	Q4WCZ1#PHI:2969#argEF#746128#Aspergillus_fumigatus#reduced_virulence	48.15	27	14	0	109	189	191	217	2.7	25.8
contig_12.contig_12.g1761.t1	Q9HWH2#PHI:7390#phzM#287#Pseudomonas_aeruginosa#increased_virulence_(hypervirulence)	24	125	89	4	669	313	178	302	4.1	27.7
contig_12.contig_12.g1768.t1	Q9I157#PHI:6991#pvdL#287#Pseudomonas_aeruginosa#loss_of_pathogenicity	30.53	95	48	2	339	109	2889	2983	0.95	30.4
contig_12.contig_12.g1771.t1	I1R9Z0#PHI:1469#GzHMG001#5518#Fusarium_graminearum#unaffected_pathogenicity	43.33	30	17	0	64	153	19	48	1.3	27.3
contig_12.contig_12.g1803.t1	Q6DQW3#PHI:433#CTB1#29003#Cercospora_nicotianae#reduced_virulence	31.03	58	37	1	1029	865	1599	1656	3.4	29.6
contig_12.contig_12.g1808.t1	J4URT3#PHI:7376#Blys2#176275#Beauveria_bassiana#effector_(plant_avirulence_determinant)	26.21	103	53	3	541	783	123	224	0.065	33.1
contig_12.contig_12.g1809.t1	Q4WT66#PHI:2511#Pes1#746128#Aspergillus_fumigatus#reduced_virulence	29.63	54	33	1	469	630	3513	3561	0.11	32
contig_12.contig_12.g1835.t1	Q5KAG0#PHI:4197#LHC1#5207#Cryptococcus_neoformans#reduced_virulence	41.18	34	17	1	172	264	399	432	0.83	26.9
contig_12.contig_12.g1939.t1	G2Y3E7#PHI:2653__PHI:2668#bcvel1#40559#Botrytis_cinerea#reduced_virulence	31.67	60	40	1	1852	2031	242	300	0.68	32.3
contig_12.contig_12.g1947.t1	A0A1D8PJZ6#PHI:9937#snf5#5476#Candida_albicans#reduced_virulence__loss_of_pathogenicity	27.27	77	51	2	257	39	154	229	2.1	26.6
contig_12.contig_12.g1972.t1	Q888W1#PHI:581#hopAH1#317#Pseudomonas_syringae#unaffected_pathogenicity	30.14	73	45	1	67	267	15	87	2.4	27.7
contig_12.contig_12.g1974.t1	Q92217#PHI:55#PKS1#5016#Bipolaris_maydis#reduced_virulence	40	35	21	0	1892	1788	2274	2308	3.4	29.3
contig_12.contig_12.g1977.t1	G4MLP9#PHI:6714#gel4#318829#Magnaporthe_oryzae#unaffected_pathogenicity__loss_of_pathogenicity	27.18	103	56	3	1651	1914	196	294	2	30
contig_12.contig_12.g1981.t1	G8DNT0#PHI:2260#PKS1#45130#Bipolaris_sorokiniana#unaffected_pathogenicity	26.32	76	50	2	1184	975	1000	1075	0.66	31.6
contig_12.contig_12.g1991.t1	Q59Z32#PHI:2554#Rck2#5476#Candida_albicans#reduced_virulence	39.29	28	17	0	420	503	451	478	2.7	29.3
contig_12.contig_12.g1993.t1	A7F519#PHI:2910#Shk1#5180#Sclerotinia_sclerotiorum#unaffected_pathogenicity	38.1	42	25	1	212	87	1238	1278	5.8	26.9
contig_12.contig_12.g2001.t1	I1RH09#PHI:1897#GzZC212#5518#Fusarium_graminearum#unaffected_pathogenicity	35.48	31	20	0	149	241	276	306	7.3	26.2
contig_12.contig_12.g2007.t1	A0A380PMR4#PHI:9372#amiC#632#Yersinia_pestis#unaffected_pathogenicity	33.33	39	26	0	553	669	178	216	0.76	29.3
contig_12.contig_12.g2012.t1	Q4V006#PHI:3947#XC_0281#339#Xanthomonas_campestris#reduced_virulence	24.92	317	173	11	160	993	21	311	1e-12	66.6
contig_12.contig_12.g2018.t1	P30599#PHI:1109#chs2#5270#Ustilago_maydis#reduced_virulence	24.24	99	58	3	61	324	481	573	0.19	32.3
contig_12.contig_12.g2045.t1	I1RW28#PHI:1646#GzWing018#5518#Fusarium_graminearum#reduced_virulence	31.11	45	19	1	166	264	411	455	3.1	26.6
contig_17.contig_17.g2059.t1	A0A0Q0B337#PHI:6649#iaaM#29438#Pseudomonas_savastanoi#reduced_virulence	37.21	43	22	3	18	140	99	138	0.098	28.5
contig_17.contig_17.g2080.t1	G4N8G2#PHI:8522#MoYPEL1_(MGG_06263.7)#318829#Magnaporthe_oryzae#loss_of_pathogenicity	51.33	113	53	1	118	456	61	171	2e-39	132
contig_17.contig_17.g2083.t1	B2W4L0#PHI:3859#GLU1#45151#Pyrenophora_tritici-repentis#reduced_virulence	28.28	442	233	15	2113	3378	36	413	3e-35	141
contig_17.contig_17.g2103.t1	Q8NJS2#PHI:697#ugt51E1#5022#Leptosphaeria_maculans#unaffected_pathogenicity	59.33	386	149	2	88	1242	19	397	2e-168	481
contig_17.contig_17.g2138.t1	Q6FW72#PHI:9271#Cgfig4_(CAGL0D02464g)#5478#Candida_glabrata#unaffected_pathogenicity__reduced_virulence	26.92	78	46	4	110	328	703	774	1.5	28.9
contig_17.contig_17.g2140.t1	Q6ZX14#PHI:325#ACE1#318829#Magnaporthe_oryzae#effector_(plant_avirulence_determinant)	28.75	80	52	2	2095	2325	2511	2588	0.38	33.9
contig_17.contig_17.g2177.t1	B2W4L0#PHI:3859#GLU1#45151#Pyrenophora_tritici-repentis#reduced_virulence	38.15	401	196	14	550	1731	27	382	1e-72	241
contig_17.contig_17.g2189.t1	Q2VLJ2#PHI:714#PKS4_(ZEA1)#5518#Fusarium_graminearum#unaffected_pathogenicity	26.67	120	69	4	386	736	889	992	1.3	30
contig_17.contig_17.g2202.t1	I1RUV3#PHI:1861#GzZC176#5518#Fusarium_graminearum#unaffected_pathogenicity	34.15	41	27	0	352	230	3	43	3.2	25.8
contig_17.contig_17.g2211.t1	B2W4L0#PHI:3859#GLU1#45151#Pyrenophora_tritici-repentis#reduced_virulence	41.05	380	192	14	184	1302	27	381	4e-78	251
contig_17.contig_17.g2236.t1	Q705V7#PHI:526__PHI:1071#GAS1__Gas1#5270#Ustilago_maydis#reduced_virulence__loss_of_pathogenicity	28.79	66	46	1	1669	1866	846	910	1.6	30.4
contig_17.contig_17.g2261.t1	I1RJ45#PHI:6120#FGSG_03846#5518#Fusarium_graminearum#reduced_virulence	28.89	398	256	11	82	1212	17	408	4e-26	107
contig_17.contig_17.g2275.t1	D4I2L5#PHI:7253#KatA#552#Erwinia_amylovora#reduced_virulence	30.19	53	32	1	289	447	272	319	0.69	29.3
contig_17.contig_17.g2284.t1	B0LW64#PHI:2317#aapk1#5599#Alternaria_alternata#reduced_virulence	30.77	78	51	2	465	695	30	105	0.36	30.4
contig_17.contig_17.g2304.t1	Q2V086#PHI:862#ClaSSD1#5462#Colletotrichum_lagenaria#loss_of_pathogenicity	31.03	58	35	2	882	709	492	544	0.52	33.1
contig_17.contig_17.g2321.t1	I1S3I1#PHI:1857#GzZC172#5518#Fusarium_graminearum#unaffected_pathogenicity	30.28	109	60	4	94	378	438	544	0.035	32.7
contig_17.contig_17.g2322.t1	I1S3I1#PHI:1857#GzZC172#5518#Fusarium_graminearum#unaffected_pathogenicity	29.36	109	61	4	94	378	438	544	0.032	32.7
contig_17.contig_17.g2324.t1	A0A016PUA3#PHI:3659#NPS1#5518#Fusarium_graminearum#unaffected_pathogenicity__reduced_virulence	54.55	22	10	0	292	357	2687	2708	7.5	25.4
contig_17.contig_17.g2325.t1	Q5WTB2#PHI:9871#dotA#446#Legionella_pneumophila#loss_of_pathogenicity	31.43	35	24	0	355	459	340	374	6.1	26.2
contig_17.contig_17.g2326.t1	G4MTF9#PHI:2205#JmjC_domain-containing_protein_5_[GH10_family]#318829#Magnaporthe_oryzae#reduced_virulence	29.14	453	220	20	703	1932	128	522	3e-29	120
contig_17.contig_17.g2330.t1	I1S3I1#PHI:1857#GzZC172#5518#Fusarium_graminearum#unaffected_pathogenicity	42.86	35	18	1	94	198	438	470	8.9	25.4
contig_17.contig_17.g2338.t1	A7U5U4#PHI:2058#LHS1#318829#Magnaporthe_oryzae#reduced_virulence	26.19	420	247	10	190	1290	19	428	1e-29	124
contig_17.contig_17.g2344.t1	A0A0J9VK23#PHI:9591#pmt2_(FOXG_11176)#5507#Fusarium_oxysporum#reduced_virulence	43.48	23	13	0	258	190	180	202	0.52	27.3
contig_17.contig_17.g2347.t1	Q6PWQ1#PHI:2510#msdS/AfmsdC#746128#Aspergillus_fumigatus#unaffected_pathogenicity	32.51	529	295	15	61	1557	7	503	2e-70	235
contig_17.contig_17.g2378.t1	D0ERY7#PHI:2202__PHI:7327#PdeH__MopdeH#318829#Magnaporthe_oryzae#reduced_virulence__loss_of_pathogenicity	32.31	65	43	1	216	410	246	309	0.14	30.4
contig_17.contig_17.g2413.t1	Q4WCZ1#PHI:2969#argEF#746128#Aspergillus_fumigatus#reduced_virulence	32	50	32	1	1063	1206	787	836	7.4	28.9
contig_17.contig_17.g2418.t1	G4ML12#PHI:6739#MoGls2#318829#Magnaporthe_oryzae#reduced_virulence	34.88	43	24	1	509	393	229	271	3.2	27.3
contig_17.contig_17.g2439.t1	G5EHM3#PHI:4231#MoFLP1#318829#Magnaporthe_oryzae#reduced_virulence	32.59	270	153	10	172	933	41	297	6e-16	76.6
contig_17.contig_17.g2442.t1	Q87ET0#PHI:3662#PspB_(PD_0218)#2371#Xylella_fastidiosa#increased_virulence_(hypervirulence)	30.77	65	42	1	635	441	125	186	3.3	27.3
contig_17.contig_17.g2444.t1	Q4X146#PHI:2515#ALG7#746128#Aspergillus_fumigatus#lethal	41.37	336	154	4	697	1704	139	431	1e-55	197
contig_17.contig_17.g2474.t1	Q2VLJ1#PHI:716#ZEB1#5518#Fusarium_graminearum#unaffected_pathogenicity	31.29	326	202	10	817	1773	240	550	4e-27	114
contig_17.contig_17.g2480.t1	A0A068B0X0#PHI:7257#Rs-scp-1#46012#Radopholus_similis#reduced_virulence	31.22	205	98	3	301	900	61	227	2e-24	105
contig_17.contig_17.g2509.t1	G4N3U4#PHI:5188#MoHPX1#318829#Magnaporthe_oryzae#reduced_virulence	30.07	153	83	5	193	651	2	130	6e-11	60.8
contig_17.contig_17.g2548.t1	A0A068B0X0#PHI:7257#Rs-scp-1#46012#Radopholus_similis#reduced_virulence	25.62	484	285	16	343	1686	37	481	5e-35	136
contig_17.contig_17.g2565.t1	I1S5Z3#PHI:1685#GzRad003#5518#Fusarium_graminearum#unaffected_pathogenicity	47.83	23	12	0	338	270	616	638	3.9	26.6
contig_17.contig_17.g2572.t1	D7UQ40#PHI:3347#sol5#48100#Alternaria_solani#unaffected_pathogenicity	27.89	251	175	4	163	906	59	306	2e-17	83.6
contig_17.contig_17.g2578.t1	I1RXE8#PHI:1763#GzZC078#5518#Fusarium_graminearum#unaffected_pathogenicity	44	25	14	0	243	169	387	411	2.4	28.1
contig_17.contig_17.g2663.t1	Q4X0M4#PHI:2527#SEC31#746128#Aspergillus_fumigatus#lethal__loss_of_pathogenicity	37.48	563	257	12	1831	3513	7	476	2e-86	311
contig_17.contig_17.g2675.t1	G4NGK7#PHI:2161#Sep-01#318829#Magnaporthe_oryzae#loss_of_pathogenicity	68.42	19	6	0	329	385	577	595	0.25	29.6
contig_17.contig_17.g2679.t1	I1RSX8#PHI:1795#GzZC110#5518#Fusarium_graminearum#unaffected_pathogenicity	24.78	113	66	4	317	21	112	219	0.37	29.6
contig_17.contig_17.g2693.t1	I1S1N1#PHI:1788#GzZC103#5518#Fusarium_graminearum#unaffected_pathogenicity	39.13	46	23	1	37	174	606	646	0.051	30.4
contig_17.contig_17.g2712.t1	P78585#PHI:1026#bcplc1#40559#Botrytis_cinerea#reduced_virulence	38.3	47	27	1	218	358	909	953	2.7	27.3
contig_17.contig_17.g2720.t1	I1RAH2#PHI:1629#GzWing001#5518#Fusarium_graminearum#unaffected_pathogenicity	30.99	71	42	3	889	1092	681	747	2.3	30
contig_17.contig_17.g2723.t1	C4Y985#PHI:2641#CRZ1#36911#Clavispora_lusitaniae#reduced_virulence	32.89	76	49	2	1162	938	48	122	0.55	31.6
contig_17.contig_17.g2726.t1	I1RB21#PHI:1966#GzZC281#5518#Fusarium_graminearum#unaffected_pathogenicity	27.71	83	40	4	64	270	261	337	1.2	28.5
contig_17.contig_17.g2728.t1	E9F2M8#PHI:7757#Mrpem_(MAA_06426)#568076#Metarhizium_robertsii#unaffected_pathogenicity	42.86	28	16	0	228	145	866	893	0.55	31.6
contig_17.contig_17.g2741.t1	I1RRB0#PHI:7124#FgEB1#5518#Fusarium_graminearum#reduced_virulence	56.25	112	37	1	373	672	1	112	4e-37	135
contig_17.contig_17.g2759.t1	A0A0H5ASD5#PHI:6549#PblB#1313#Streptococcus_pneumoniae#unaffected_pathogenicity	30.06	163	80	7	655	1095	364	508	1.1	30
contig_65.contig_65.g2764.t1	I1RLM4#PHI:1977#GzZC292#5518#Fusarium_graminearum#unaffected_pathogenicity	62.5	16	6	0	324	277	206	221	3.8	26.2
contig_65.contig_65.g2773.t1	Q7PC62#PHI:995#hopAE1#317#Pseudomonas_syringae#effector_(plant_avirulence_determinant)	33.33	54	30	2	302	147	411	460	3.2	25.8
contig_65.contig_65.g2776.t1	A0A1C3YN95#PHI:5888#FGSG_12242#5518#Fusarium_graminearum#unaffected_pathogenicity	38.46	26	16	0	523	600	41	66	2.5	27.7
contig_65.contig_65.g2780.t1	X5FDX7#PHI:8868#vgrG1#562#Escherichia_coli#reduced_virulence	40.62	32	19	0	131	36	762	793	4.2	27.3
contig_65.contig_65.g2795.t1	Q02QT9#PHI:3243#lsfA#287#Pseudomonas_aeruginosa#reduced_virulence	30.88	68	45	1	145	342	44	111	0.067	30.8
contig_65.contig_65.g2807.t1	Q9HG15#PHI:169#CLTA1#290576#Colletotrichum_lindemuthianum#loss_of_pathogenicity	34.21	76	41	3	118	318	147	222	0.005	33.9
contig_65.contig_65.g2808.t1	I1RJ45#PHI:6120#FGSG_03846#5518#Fusarium_graminearum#reduced_virulence	27.81	392	236	13	88	1188	40	409	2e-28	114
contig_65.contig_65.g2809.t1	A0A0K0GPI8#PHI:9989#aspC_(PXO_02420)#347#Xanthomonas_oryzae#reduced_virulence	75	12	3	0	243	208	246	257	0.9	26.2
contig_65.contig_65.g2826.t1	Q834U9#PHI:2998#EF1533#1351#Enterococcus_faecalis#reduced_virulence	26.26	99	63	2	1486	1770	4	96	0.29	30.8
contig_65.contig_65.g2827.t1	A0A0C4DHR8#PHI:7682#nit1#5507#Fusarium_oxysporum#unaffected_pathogenicity	33.82	68	44	1	109	312	350	416	0.33	32.3
scaffold_24.scaffold_24.g3116.t1	I3VPY1#PHI:9407#FIG1_(FGSG_06302)#5518#Fusarium_graminearum#reduced_virulence	35.29	51	28	1	613	765	107	152	2.6	29.3
scaffold_24.scaffold_24.g3122.t1	P54267#PHI:565__PHI:3044#chsG__CHSG#746128#Aspergillus_fumigatus#reduced_virulence__unaffected_pathogenicity	35.14	37	24	0	121	231	782	818	8.2	26.6
scaffold_24.scaffold_24.g3134.t1	P74853#PHI:621__PHI:5022#ssaK#28901#Salmonella_enterica#reduced_virulence__unaffected_pathogenicity	30.49	82	40	4	297	97	100	179	0.002	35.4
scaffold_24.scaffold_24.g3135.t1	Q9UW13#PHI:186#RIM8#5476#Candida_albicans#reduced_virulence	27.27	77	55	1	184	414	412	487	0.4	28.9
scaffold_24.scaffold_24.g3155.t1	B2SME5#PHI:2729#PdeK#347#Xanthomonas_oryzae#reduced_virulence	16.19	105	82	1	1430	1726	82	186	0.24	32.7
scaffold_24.scaffold_24.g3164.t1	Q4WIQ3#PHI:3277#gnoA#746128#Aspergillus_fumigatus#unaffected_pathogenicity	32.65	49	23	1	72	188	64	112	0.79	27.3
scaffold_24.scaffold_24.g3184.t1	Q6DQW3#PHI:433#CTB1#29003#Cercospora_nicotianae#reduced_virulence	27.27	44	32	0	376	245	1293	1336	1.4	29.3
scaffold_24.scaffold_24.g3211.t1	B9JV05#PHI:2895#F-avi4330#373#Agrobacterium_vitis#loss_of_pathogenicity	43.33	30	17	0	37	126	463	492	0.25	28.1
scaffold_24.scaffold_24.g3219.t1	I1RD01#PHI:1479#GzHMG011#5518#Fusarium_graminearum#unaffected_pathogenicity	30.14	73	46	3	202	405	413	485	1.2	27.7
scaffold_24.scaffold_24.g3242.t1	I1RR00#PHI:1228#FGSG_06502#5518#Fusarium_graminearum#lethal	40.74	27	16	0	202	282	338	364	0.57	27.3
scaffold_24.scaffold_24.g3244.t1	F9XQ63#PHI:8597#ZtPks8#1047171#Zymoseptoria_tritici#unaffected_pathogenicity	31.67	60	38	2	363	536	2386	2444	1	29.3
scaffold_24.scaffold_24.g3259.t1	G4NIB5#PHI:812#MGG_10702#318829#Magnaporthe_oryzae#reduced_virulence	28.74	247	160	8	343	1065	16	252	1e-13	71.6
scaffold_24.scaffold_24.g3260.t1	J9VJS8#PHI:3098#URA4#5207#Cryptococcus_neoformans#reduced_virulence	56.4	367	142	5	1117	2214	3	352	1e-135	407
scaffold_24.scaffold_24.g3262.t1	Q8XQI6#PHI:5169#RSp1239#305#Ralstonia_solanacearum#effector_(plant_avirulence_determinant)	33.9	59	32	3	86	241	367	425	0.91	30
scaffold_24.scaffold_24.g3272.t1	I1S077#PHI:1210#FGSG_10095#5518#Fusarium_graminearum#reduced_virulence	31.25	32	22	0	184	279	756	787	3.8	28.1
scaffold_24.scaffold_24.g3273.t1	A0A016PUA3#PHI:3659#NPS1#5518#Fusarium_graminearum#unaffected_pathogenicity__reduced_virulence	29.73	37	26	0	484	594	1598	1634	0.22	32
scaffold_24.scaffold_24.g3287.t1	Q9KM66#PHI:10037#cqsS#666#Vibrio_cholerae#reduced_virulence__unaffected_pathogenicity	50	22	11	0	213	148	544	565	0.58	26.6
scaffold_24.scaffold_24.g3296.t1	I1S3S6#PHI:5900#FGSG_11472#5518#Fusarium_graminearum#unaffected_pathogenicity	32.37	621	352	16	274	2073	104	677	2e-67	247
scaffold_24.scaffold_24.g3301.t1	I1RR60#PHI:5899#FGSG_06572#5518#Fusarium_graminearum#unaffected_pathogenicity	33.44	622	362	15	469	2229	134	738	1e-78	274
scaffold_24.scaffold_24.g3340.t1	B2W4L0#PHI:3859#GLU1#45151#Pyrenophora_tritici-repentis#reduced_virulence	50	24	12	0	1	72	2	25	1.9	28.5
scaffold_24.scaffold_24.g3370.t1	P50601#PHI:3137#TolB#287#Pseudomonas_aeruginosa#reduced_virulence	37.74	53	28	1	157	315	69	116	0.77	27.7
scaffold_24.scaffold_24.g3371.t1	I1RSP9#PHI:1798#GzZC113#5518#Fusarium_graminearum#unaffected_pathogenicity	27.43	113	58	4	607	269	652	740	0.19	33.1
scaffold_24.scaffold_24.g3374.t1	Q4W9S1#PHI:6557#cysB#746128#Aspergillus_fumigatus#unaffected_pathogenicity__reduced_virulence	39.13	23	14	0	176	244	383	405	4.1	25.4
scaffold_24.scaffold_24.g3405.t1	Q2YIV2#PHI:9126#bab2_0277#235#Brucella_abortus#reduced_virulence	32.53	581	330	18	148	1875	4	527	5e-55	197
scaffold_24.scaffold_24.g3417.t1	Q9C3Z2#PHI:293#CPS1#5016#Bipolaris_maydis#reduced_virulence	23.38	77	49	2	75	287	169	241	1.2	30.4
scaffold_24.scaffold_24.g3419.t1	Q6FRR4#PHI:6582#Cgatg32#5478#Candida_glabrata#reduced_virulence	38.1	42	26	0	1048	1173	298	339	2.2	29.3
scaffold_24.scaffold_24.g3421.t1	F9XQ56#PHI:2442#MgNLP#1047171#Zymoseptoria_tritici#unaffected_pathogenicity	40	35	15	1	781	867	67	101	1.7	29.3
scaffold_24.scaffold_24.g3432.t1	Q3XZ39#PHI:5200#HMPREF0351_10617_(WxL_locusB)#1352#Enterococcus_faecium#reduced_virulence	43.24	37	19	1	529	639	192	226	3.9	27.7
scaffold_24.scaffold_24.g3442.t1	A0A0D1E191#PHI:9867#Pdi_(UMAG_10156)#5270#Ustilago_maydis#reduced_virulence__unaffected_pathogenicity	37.08	89	51	3	184	450	48	131	1e-13	67
scaffold_24.scaffold_24.g3459.t1	A0A0H2XIJ3#PHI:7349#atl#1280#Staphylococcus_aureus#unaffected_pathogenicity	31.37	51	35	0	159	311	163	213	0.7	30.8
scaffold_24.scaffold_24.g3464.t1	I1RUM5#PHI:1807#GzZC122#5518#Fusarium_graminearum#lethal	34.21	38	23	1	127	240	415	450	1.5	28.1
scaffold_24.scaffold_24.g3484.t1	Q6FJR5#PHI:7925#Cgyps1#5478#Candida_glabrata#reduced_virulence__unaffected_pathogenicity	33.33	42	28	0	823	948	215	256	0.19	33.5
scaffold_24.scaffold_24.g3490.t1	A4VTU5#PHI:6138#cps2E#1307#Streptococcus_suis#reduced_virulence	58.82	17	7	0	77	27	378	394	3.4	26.2
scaffold_24.scaffold_24.g3510.t1	A0A177DXG4#PHI:8537#AaMFS54#5599#Alternaria_alternata#reduced_virulence	40.62	32	19	0	176	81	240	271	0.97	29.6
scaffold_24.scaffold_24.g3541.t1	I1S0U2#PHI:1651#GzWing023#5518#Fusarium_graminearum#unaffected_pathogenicity	26.8	97	61	4	2686	2970	191	279	2.1	30.8
scaffold_24.scaffold_24.g3560.t1	I1S7R2#PHI:1275#FGSG_12887#5518#Fusarium_graminearum#unaffected_pathogenicity	43.33	30	17	0	573	484	281	310	0.65	30.8
scaffold_24.scaffold_24.g3563.t1	P43070#PHI:61#BGL2#5476#Candida_albicans#reduced_virulence	23.38	231	139	12	769	1410	24	233	0.0001	42.7
scaffold_24.scaffold_24.g3574.t1	E8VX91#PHI:7466#VvPlpA#672#Vibrio_vulnificus#reduced_virulence	31.4	86	48	3	28	282	114	189	0.13	32.7
scaffold_24.scaffold_24.g3576.t1	Q9P304#PHI:199#AOX1#5499#Passalora_fulva#reduced_virulence	48.28	29	14	1	206	292	187	214	0.14	28.9
contig_29.contig_29.g3614.t1	Q0PND8#PHI:593#PEX6#318829#Magnaporthe_oryzae#loss_of_pathogenicity	35.56	45	28	1	1374	1243	380	424	0.89	31.2
contig_29.contig_29.g3625.t1	K9G6R2#PHI:9948#dcl1#36651#Penicillium_digitatum#unaffected_pathogenicity	31.37	51	30	1	318	166	664	709	0.37	29.3
contig_29.contig_29.g3626.t1	I1RVR1#PHI:1860#GzZC175#5518#Fusarium_graminearum#unaffected_pathogenicity	33.33	54	32	1	189	28	528	577	0.42	26.9
contig_29.contig_29.g3647.t1	Q8NJS2#PHI:697#ugt51E1#5022#Leptosphaeria_maculans#unaffected_pathogenicity	27.65	340	188	18	328	1251	82	395	4e-25	105
contig_29.contig_29.g3649.t1	J9VX78#PHI:8788#sho1_(CNAG_05435)#5207#Cryptococcus_neoformans#reduced_virulence	45.45	33	16	1	319	221	153	183	9.1	25.8
contig_29.contig_29.g3659.t1	J9VMG2#PHI:4883#Kcs1#5207#Cryptococcus_neoformans#reduced_virulence__loss_of_pathogenicity	51.23	162	75	1	8014	8499	897	1054	2e-47	186
contig_29.contig_29.g3662.t1	A7F519#PHI:2910#Shk1#5180#Sclerotinia_sclerotiorum#unaffected_pathogenicity	33.33	54	33	1	638	790	1220	1273	2	28.5
contig_29.contig_29.g3664.t1	A5HF03#PHI:1057#MTP1#318829#Magnaporthe_oryzae#unaffected_pathogenicity	43.6	289	120	4	157	894	74	362	2e-63	218
contig_29.contig_29.g3672.t1	C0NFK7#PHI:6265#Eng1#5037#Histoplasma_capsulatum#reduced_virulence	34.14	290	159	11	145	981	59	327	5e-39	142
contig_29.contig_29.g3717.t1	G4ND33#PHI:2195#MoRgs4#318829#Magnaporthe_oryzae#reduced_virulence__loss_of_pathogenicity	36.67	30	19	0	34	123	669	698	4.2	23.9
contig_26.contig_26.g3728.t1	G4NCF7#PHI:2138#SGA1#318829#Magnaporthe_oryzae#unaffected_pathogenicity__loss_of_pathogenicity	56	25	11	0	634	708	6	30	0.34	30.4
contig_26.contig_26.g3781.t1	F9XNZ8#PHI:8592#ZtPpt#1047171#Zymoseptoria_tritici#loss_of_pathogenicity	39.02	41	20	1	58	165	134	174	0.01	32.7
contig_26.contig_26.g3783.t1	Q4WRR0#PHI:8935#ldpB_(Afu1g15420)#746128#Aspergillus_fumigatus#unaffected_pathogenicity	21.43	210	121	5	88	711	51	218	0.23	31.2
contig_26.contig_26.g3784.t1	Q5KB00#PHI:675#ROM2#5207#Cryptococcus_neoformans#reduced_virulence	26.76	142	85	7	2992	3387	865	997	5	30
contig_26.contig_26.g3817.t1	A0A0F6AZ25#PHI:7211#STM14_1002#28901#Salmonella_enterica#reduced_virulence	41.98	81	33	2	130	369	49	116	7e-19	50.1
contig_26.contig_26.g3824.t1	Q59UR3#PHI:2820#SWI1#5476#Candida_albicans#reduced_virulence	44.44	36	19	1	122	226	359	394	1.3	29.3
contig_54.contig_54.g3851.t1	D2IV72#PHI:5303#AaGPx3#5599#Alternaria_alternata#reduced_virulence	37.14	35	22	0	2397	2293	99	133	4.7	28.5
contig_54.contig_54.g3861.t1	Q30E79#PHI:673#Can1#5207#Cryptococcus_neoformans#unaffected_pathogenicity	32.61	184	107	5	301	849	42	209	2e-25	100
contig_23.contig_23.g3932.t1	G4MS40#PHI:811#MGG_10510#318829#Magnaporthe_oryzae#reduced_virulence	30.45	243	119	7	88	672	65	305	2e-31	118
contig_23.contig_23.g3935.t1	I1REC8#PHI:9144#FgAP2s_(FGSG_02015)#5518#Fusarium_graminearum#reduced_virulence	32.63	472	255	17	154	1542	27	444	3e-49	177
contig_23.contig_23.g3946.t1	Q4PCH2#PHI:853#YAP1#5270#Ustilago_maydis#reduced_virulence	34.78	46	26	1	45	170	711	756	0.5	26.9
contig_23.contig_23.g3949.t1	A0A068B0X0#PHI:7257#Rs-scp-1#46012#Radopholus_similis#reduced_virulence	25.34	442	243	11	466	1623	52	462	2e-36	140
contig_23.contig_23.g3952.t1	P82476#PHI:8600#Cda3_(CNAG_01239)#5207#Cryptococcus_neoformans#unaffected_pathogenicity	34.54	359	202	12	1	1050	7	341	2e-58	198
contig_23.contig_23.g3953.t1	P82476#PHI:8600#Cda3_(CNAG_01239)#5207#Cryptococcus_neoformans#unaffected_pathogenicity	38.78	312	162	13	217	1128	51	341	3e-60	204
contig_23.contig_23.g3973.t1	I1RF62#PHI:712__PHI:3991#GIP1__Gip1#5518#Fusarium_graminearum#unaffected_pathogenicity	31.43	70	25	2	433	594	494	556	2	29.3
contig_23.contig_23.g3985.t1	I1RFH1#PHI:1836#GzZC151#5518#Fusarium_graminearum#unaffected_pathogenicity	29.63	54	35	1	421	582	453	503	0.66	29.3
contig_23.contig_23.g3994.t1	I1RAF0#PHI:1343#GzC2H003#5518#Fusarium_graminearum#reduced_virulence	36.11	36	21	1	82	183	146	181	3.2	25.8
contig_23.contig_23.g3998.t1	I1RAF0#PHI:1343#GzC2H003#5518#Fusarium_graminearum#reduced_virulence	36.11	36	21	1	82	183	146	181	3.2	25.8
contig_23.contig_23.g4014.t1	A0A023NA98#PHI:3354#rtxA1#672#Vibrio_vulnificus#reduced_virulence	21.97	173	113	4	331	849	2978	3128	5e-06	47.8
contig_23.contig_23.g4035.t1	A0A151V4F3#PHI:6391#CDA2#318829#Magnaporthe_oryzae#unaffected_pathogenicity	30.52	213	130	6	304	900	142	350	1e-15	79.3
contig_23.contig_23.g4051.t1	G4NGA7#PHI:2032#VTL1#318829#Magnaporthe_oryzae#unaffected_pathogenicity	34.62	182	102	4	187	729	49	214	6e-23	101
contig_23.contig_23.g4054.t1	G4XVC1#PHI:2300#CHS6#318829#Magnaporthe_oryzae#loss_of_pathogenicity	55	20	9	0	130	189	1575	1594	0.035	30
contig_23.contig_23.g4082.t1	A0A0D1E191#PHI:9867#Pdi_(UMAG_10156)#5270#Ustilago_maydis#reduced_virulence__unaffected_pathogenicity	45.35	86	44	3	166	420	385	468	4e-17	77.4
contig_23.contig_23.g4098.t1	P82476#PHI:8600#Cda3_(CNAG_01239)#5207#Cryptococcus_neoformans#unaffected_pathogenicity	31.03	116	58	3	199	483	77	191	1e-07	51.2
contig_33.contig_33.g4113.t1	G0ZS89#PHI:6081#MoCps1#318829#Magnaporthe_oryzae#reduced_virulence	43.75	32	16	1	542	453	228	259	0.4	30
contig_11.contig_11.g4164.t1	Q8NJS2#PHI:697#ugt51E1#5022#Leptosphaeria_maculans#unaffected_pathogenicity	27.97	354	205	16	445	1479	84	396	4e-20	90.9
contig_11.contig_11.g4176.t1	I1RR60#PHI:5899#FGSG_06572#5518#Fusarium_graminearum#unaffected_pathogenicity	34.81	744	424	23	202	2361	37	743	3e-109	361
contig_11.contig_11.g4190.t1	Q55RM6#PHI:8511#LAS17_(CNBE5050)#5207#Cryptococcus_neoformans#reduced_virulence	46.89	241	103	6	466	1158	1	226	6e-52	192
contig_11.contig_11.g4193.t1	Q51UJ9#PHI:2085#Moatg11#318829#Magnaporthe_oryzae#unaffected_pathogenicity	29.09	110	62	3	3364	3675	876	975	0.088	35.8
contig_11.contig_11.g4202.t1	Q8NJS2#PHI:697#ugt51E1#5022#Leptosphaeria_maculans#unaffected_pathogenicity	26.9	342	216	10	511	1515	82	396	6e-27	110
contig_11.contig_11.g4211.t1	Q6FUI3#PHI:2691#IRE1#5478#Candida_glabrata#reduced_virulence	41.51	53	17	3	223	381	429	467	0.043	33.5
contig_11.contig_11.g4219.t1	Q5ZU55#PHI:7730#LegC4#446#Legionella_pneumophila#effector_(plant_avirulence_determinant)	26.09	46	34	0	954	817	505	550	4.6	28.5
contig_11.contig_11.g4231.t1	I1RSF8#PHI:1682#GzNF002#5518#Fusarium_graminearum#unaffected_pathogenicity	32.2	59	31	1	49	198	121	179	0.5	26.2
contig_11.contig_11.g4233.t1	Q9Y8A2#PHI:255#FUM1_(FUM5)#5127#Fusarium_fujikuroi#unaffected_pathogenicity	44.44	27	15	0	9	89	1863	1889	0.43	26.6
contig_11.contig_11.g4234.t1	G4MNL6#PHI:2092#Cch1#318829#Magnaporthe_oryzae#reduced_virulence	29.03	93	58	3	157	423	1790	1878	2.8	26.6
contig_11.contig_11.g4236.t1	Q9Y8A2#PHI:255#FUM1_(FUM5)#5127#Fusarium_fujikuroi#unaffected_pathogenicity	44.44	27	15	0	9	89	1863	1889	0.48	26.6
contig_11.contig_11.g4239.t1	P13422#PHI:4089#pXO1#1392#Bacillus_anthracis#loss_of_pathogenicity	37.78	45	20	2	391	525	21	57	4	27.3
contig_11.contig_11.g4265.t1	R4I3H8#PHI:3075#PdChsVII#36651#Penicillium_digitatum#reduced_virulence	25.45	55	31	2	32	196	57	101	1.3	25.4
contig_11.contig_11.g4274.t1	E9EDR6#PHI:9487#MaChsI_(XP_007814354.1)#92637#Metarhizium_acridum#unaffected_pathogenicity	28.42	95	49	4	163	447	140	215	3.8	27.3
contig_11.contig_11.g4276.t1	E2QL90#PHI:4629#IbeR#562#Escherichia_coli#reduced_virulence	37.93	29	18	0	31	117	36	64	0.38	27.7
contig_11.contig_11.g4285.t1	E1WGN6#PHI:3769#sseK3#28901#Salmonella_enterica#effector_(plant_avirulence_determinant)	36.07	61	27	3	561	710	8	67	0.2	30.8
contig_11.contig_11.g4328.t1	Q5D1P9#PHI:481#KLAP1#27357#Colletotrichum_acutatum#unaffected_pathogenicity__loss_of_pathogenicity	37.5	32	20	0	829	734	207	238	2	29.3
contig_11.contig_11.g4334.t1	G4MNL6#PHI:2092#Cch1#318829#Magnaporthe_oryzae#reduced_virulence	34.04	47	15	2	130	222	2003	2049	1.1	27.3
contig_11.contig_11.g4337.t1	V6QY41#PHI:1962#GzZC277#5518#Fusarium_graminearum#unaffected_pathogenicity	31.25	64	40	1	629	808	42	105	0.0001	41.6
contig_11.contig_11.g4344.t1	Q4UUQ5#PHI:3967#XC_2162#339#Xanthomonas_campestris#reduced_virulence	48	25	13	0	618	692	24	48	2.9	28.9
contig_11.contig_11.g4351.t1	I1RJ45#PHI:6120#FGSG_03846#5518#Fusarium_graminearum#reduced_virulence	26.47	374	246	9	145	1185	37	408	9e-24	100
contig_11.contig_11.g4354.t1	I1RJ45#PHI:6120#FGSG_03846#5518#Fusarium_graminearum#reduced_virulence	25.46	377	214	10	145	1089	37	408	5e-20	89.4
contig_2.contig_2.g4414.t1	I1RJ45#PHI:6120#FGSG_03846#5518#Fusarium_graminearum#reduced_virulence	29.52	393	244	10	136	1257	37	415	4e-40	148
contig_2.contig_2.g4423.t1	Q9HWI4#PHI:6998#BfiS#287#Pseudomonas_aeruginosa#increased_virulence_(hypervirulence)	32.35	34	23	0	490	389	440	473	1.7	27.3
contig_2.contig_2.g4456.t1	P63786#PHI:3005#ClpP#1280#Staphylococcus_aureus#reduced_virulence	36	50	30	1	13	162	118	165	1.9	28.1
contig_2.contig_2.g4464.t1	Q8XTK9#PHI:5119#RSp0099#305#Ralstonia_solanacearum#effector_(plant_avirulence_determinant)	40	35	21	0	369	265	234	268	1.8	27.3
contig_2.contig_2.g4511.t1	I1RM85#PHI:1959#GzZC274#5518#Fusarium_graminearum#unaffected_pathogenicity	35.59	59	31	2	287	132	457	515	0.3	31.2
contig_2.contig_2.g4547.t1	A0A098DM90#PHI:5864#GCD12#5518#Fusarium_graminearum#unaffected_pathogenicity	36.11	36	23	0	862	969	64	99	2	28.9
contig_2.contig_2.g4548.t1	C0NFK7#PHI:6265#Eng1#5037#Histoplasma_capsulatum#reduced_virulence	33.65	312	177	11	154	1059	36	327	5e-36	134
contig_2.contig_2.g4557.t1	G4N0R9#PHI:5656#FZC58#318829#Magnaporthe_oryzae#unaffected_pathogenicity	39.39	33	18	1	1111	1019	78	110	7.2	27.7
contig_2.contig_2.g4574.t1	J9VE41#PHI:8794#Ssn8_(CNAG_00440)#5207#Cryptococcus_neoformans#reduced_virulence	53.57	28	13	0	527	444	7	34	0.16	30.8
contig_2.contig_2.g4641.t1	G4MXJ1#PHI:3162#Mohik8#318829#Magnaporthe_oryzae#loss_of_pathogenicity	34.92	63	40	1	1153	1338	1287	1349	6e-05	45.4
contig_2.contig_2.g4646.t1	O93841#PHI:243#CHIP6#474922#Colletotrichum_gloeosporioides#reduced_virulence	29.09	55	39	0	2119	1955	837	891	0.57	32
contig_2.contig_2.g4650.t1	J9VND2#PHI:8599#Cda2_(CNAG_01230)#5207#Cryptococcus_neoformans#unaffected_pathogenicity	44.87	341	171	7	262	1263	44	374	9e-90	284
contig_2.contig_2.g4670.t1	A0A024CHY4#PHI:4837#cipA#36746#Pseudomonas_cichorii#reduced_virulence	31.58	57	39	0	417	247	2935	2991	1	31.6
contig_13.contig_13.g4746.t1	O59928#PHI:144#CHT42#29875#Trichoderma_virens#reduced_virulence	27.89	355	205	8	331	1326	66	392	1e-25	107
contig_13.contig_13.g4765.t1	I1S2J5#PHI:9040#fgm1_(FGSG_10991)#5518#Fusarium_graminearum#reduced_virulence	36.84	38	24	0	477	364	38	75	3	26.9
contig_13.contig_13.g4766.t1	Q66EI1#PHI:3135#pdhR#633#Yersinia_pseudotuberculosis#reduced_virulence	35.9	39	24	1	262	378	96	133	1.1	26.9
contig_13.contig_13.g4782.t1	A0A024CHY2#PHI:2935#cifB#36746#Pseudomonas_cichorii#reduced_virulence	37.21	43	25	1	25	153	2797	2837	0.16	32.7
contig_13.contig_13.g4783.t1	G4NHC2#PHI:5034#MoADH1#318829#Magnaporthe_oryzae#unaffected_pathogenicity	31.58	57	35	1	262	420	103	159	1.3	28.5
contig_13.contig_13.g4789.t1	I1RWP1#PHI:1648__PHI:6246#GzWing020__Famyo2#5518#Fusarium_graminearum#reduced_virulence	20	100	66	1	157	456	23	108	4	28.1
contig_13.contig_13.g4796.t1	Q8Y619#PHI:6537#ChiA#1639#Listeria_monocytogenes#reduced_virulence	33.87	62	39	1	130	309	88	149	2	28.9
contig_13.contig_13.g4804.t1	Q5K6X5#PHI:6297#CDC50#5207#Cryptococcus_neoformans#reduced_virulence	37.57	370	191	11	1	1071	47	389	2e-50	174
contig_13.contig_13.g4811.t1	B0XQN0#PHI:3206#Cch1#746128#Aspergillus_fumigatus#reduced_virulence	30.65	62	38	2	1734	1549	264	320	0.87	32
contig_13.contig_13.g4816.t1	Q5XTQ4#PHI:541#LIP1#40559#Botrytis_cinerea#unaffected_pathogenicity	31.18	587	314	18	70	1701	29	568	1e-60	212
contig_13.contig_13.g4826.t1	Q5XTQ4#PHI:541#LIP1#40559#Botrytis_cinerea#unaffected_pathogenicity	31.22	615	331	24	1	1710	1	568	7e-64	221
contig_13.contig_13.g4831.t1	I1RBT2#PHI:1347#GzC2H007#5518#Fusarium_graminearum#reduced_virulence	38.89	36	22	0	3	110	88	123	3	26.6
contig_13.contig_13.g4843.t1	I1S7B9#PHI:1739#GzZC054#5518#Fusarium_graminearum#unaffected_pathogenicity	36.11	36	20	1	371	273	295	330	5.4	26.6
contig_13.contig_13.g4854.t1	Q8NJS2#PHI:697#ugt51E1#5022#Leptosphaeria_maculans#unaffected_pathogenicity	30.43	46	32	0	206	69	46	91	3.8	26.9
contig_13.contig_13.g4934.t1	Q9AI40#PHI:5342#wcbI#28450#Burkholderia_pseudomallei#reduced_virulence	31.82	44	30	0	277	408	108	151	1.9	26.9
contig_13.contig_13.g4940.t1	I1RT06#PHI:1194__PHI:3917#(Sc_Mkk1/Mkk2)__FgMkk1#5518#Fusarium_graminearum#reduced_virulence	30	40	28	0	168	287	98	137	0.6	30.8
contig_13.contig_13.g4949.t1	Q9HFZ4#PHI:183#RBT1#5476#Candida_albicans#reduced_virulence	30.95	42	28	1	49	171	606	647	2.4	26.2
contig_13.contig_13.g4950.t1	A4VTH6#PHI:4076#BgaC#1307#Streptococcus_suis#unaffected_pathogenicity	25	60	43	1	184	357	24	83	0.73	28.1
contig_13.contig_13.g4951.t1	B5F8I0#PHI:8863#ArgD#28901#Salmonella_enterica#reduced_virulence	44.12	34	18	1	136	237	305	337	0.003	34.7
contig_13.contig_13.g4952.t1	G4N532#PHI:5690#FZC85#318829#Magnaporthe_oryzae#unaffected_pathogenicity	43.75	32	17	1	98	193	230	260	0.48	26.6
contig_13.contig_13.g4953.t1	Q9I167#PHI:4717#PA2414#287#Pseudomonas_aeruginosa#reduced_virulence	28	50	35	1	205	354	218	266	0.43	28.5
contig_13.contig_13.g4987.t1	U6ZIB1#PHI:7624#vfmE#1089444#Dickeya_solani#reduced_virulence__unaffected_pathogenicity	35.29	34	22	0	245	144	118	151	1.5	26.6
contig_13.contig_13.g4992.t1	U6ZIB1#PHI:7624#vfmE#1089444#Dickeya_solani#reduced_virulence__unaffected_pathogenicity	35.29	34	22	0	245	144	118	151	1.5	26.6
contig_13.contig_13.g4994.t1	G4MVC4#PHI:5082#MoAcat1#318829#Magnaporthe_oryzae#reduced_virulence	26.14	88	62	1	65	328	325	409	0.16	29.6
contig_13.contig_13.g4995.t1	P0A6Z3#PHI:6472#htpG#562#Escherichia_coli#reduced_virulence	27.69	65	47	0	1984	2178	399	463	0.11	34.3
contig_13.contig_13.g4996.t1	L7WWG5#PHI:2941__PHI:2943#Avr1d#67593#Phytophthora_sojae#effector_(plant_avirulence_determinant)	27.27	44	27	1	103	234	84	122	0.4	27.7
contig_13.contig_13.g4999.t1	G4MWU9#PHI:2019#MoPLC3#318829#Magnaporthe_oryzae#loss_of_pathogenicity	25.21	119	73	5	620	309	447	564	0.45	30.4
contig_13.contig_13.g5022.t1	Q92197#PHI:564__PHI:3047#chsC__CHSC#746128#Aspergillus_fumigatus#reduced_virulence__unaffected_pathogenicity	36.21	58	34	2	81	251	27	82	2	26.9
contig_13.contig_13.g5025.t1	G4NGF7#PHI:5673#FZC70#318829#Magnaporthe_oryzae#unaffected_pathogenicity	34.57	81	50	2	1201	962	100	178	7.6	27.7
contig_13.contig_13.g5026.t1	I1RWL9#PHI:1079#Pls1#5518#Fusarium_graminearum#unaffected_pathogenicity	32.69	52	35	0	798	643	147	198	5.3	27.7
contig_13.contig_13.g5028.t1	G4MXJ1#PHI:3162#Mohik8#318829#Magnaporthe_oryzae#loss_of_pathogenicity	34.88	43	28	0	572	700	1289	1331	2.2	28.9
contig_13.contig_13.g5037.t1	Q6R661#PHI:532#AVRL567-A#5261#Melampsora_lini#effector_(plant_avirulence_determinant)	28.21	39	28	0	195	79	30	68	0.64	25.8
contig_13.contig_13.g5038.t1	I1S0A1#PHI:1603#GzOB044#5518#Fusarium_graminearum#unaffected_pathogenicity	44.44	18	10	0	106	159	330	347	1.9	26.6
contig_13.contig_13.g5039.t1	I1S0A1#PHI:1603#GzOB044#5518#Fusarium_graminearum#unaffected_pathogenicity	44.44	18	10	0	106	159	330	347	2.5	26.6
contig_13.contig_13.g5040.t1	G4N402#PHI:2107#MGG_05905.5#318829#Magnaporthe_oryzae#unaffected_pathogenicity__reduced_virulence	40	30	18	0	708	797	272	301	1.7	29.3
contig_13.contig_13.g5049.t1	A0A1D8PKX3#PHI:8905#VMA6#5476#Candida_albicans#reduced_virulence	30.77	39	27	0	309	193	237	275	1.6	27.3
contig_13.contig_13.g5056.t1	G4MUB2#PHI:4112#MoVELB#318829#Magnaporthe_oryzae#reduced_virulence	42.11	38	20	1	248	361	183	218	0.21	29.3
contig_13.contig_13.g5060.t1	Q9LVT1#PHI:2391#ADR1-L3#317__272952#Pseudomonas_syringae__Hyaloperonospora_arabidopsidis#increased_virulence_(hypervirulence)	32.2	59	36	2	259	95	304	362	0.18	29.6
contig_13.contig_13.g5061.t1	G4MUB2#PHI:4112#MoVELB#318829#Magnaporthe_oryzae#reduced_virulence	41.67	36	19	1	220	327	185	218	1.7	30.4
contig_1.contig_1.g5066.t1	N4VBG2#PHI:6970#copag1#5465#Colletotrichum_orbiculare#reduced_virulence	46.67	30	13	1	27	116	514	540	0.58	27.7
contig_1.contig_1.g5084.t1	Q3BQL2#PHI:2688#XopL#339#Xanthomonas_campestris#unaffected_pathogenicity	26.56	64	45	1	430	615	486	549	0.58	30.8
contig_1.contig_1.g5085.t1	I1S828#PHI:1503#GzHMG035#5518#Fusarium_graminearum#unaffected_pathogenicity	25.09	267	174	7	724	1458	244	506	1e-15	78.2
contig_1.contig_1.g5089.t1	I1RDZ2#PHI:5809#Fgsg01861#5518#Fusarium_graminearum#unaffected_pathogenicity	34.29	35	23	0	390	286	140	174	1.2	28.9
contig_1.contig_1.g5091.t1	I1S828#PHI:1503#GzHMG035#5518#Fusarium_graminearum#unaffected_pathogenicity	26.29	194	128	3	862	1401	313	505	6e-14	72.8
contig_1.contig_1.g5098.t1	G4NKK3#PHI:7793#Momyo2_(MGG_03060)#318829#Magnaporthe_oryzae#reduced_virulence	56.67	30	13	0	265	354	2174	2203	0.4	32
contig_1.contig_1.g5107.t1	Q4Q4W3#PHI:5554#LmABCB3#5664#Leishmania_major#reduced_virulence	46.15	26	14	0	516	439	505	530	4.3	28.1
contig_1.contig_1.g5134.t1	I1RA06#PHI:6258#DHS#5518#Fusarium_graminearum#increased_virulence_(hypervirulence)__unaffected_pathogenicity	37.78	45	28	0	1077	943	101	145	0.18	32
contig_1.contig_1.g5136.t1	I1RTA6#PHI:3863#FgGAL83#5518#Fusarium_graminearum#reduced_virulence	40.45	89	48	2	1465	1731	230	313	6e-12	67.4
contig_1.contig_1.g5137.t1	I1RU98#PHI:6126__PHI:5751#FGSG_07783__ScOrtholog_DIA3#5518#Fusarium_graminearum#unaffected_pathogenicity__reduced_virulence	40.62	32	19	0	170	75	38	69	3.1	26.6
contig_1.contig_1.g5139.t1	Q8DQV4#PHI:3149#spr0479#1313#Streptococcus_pneumoniae#lethal	35.71	42	26	1	409	534	25	65	1	28.5
contig_1.contig_1.g5155.t1	P15926#PHI:7312#ScpA#1314#Streptococcus_pyogenes#unaffected_pathogenicity	31.25	32	22	0	532	627	806	837	3.1	29.3
contig_1.contig_1.g5192.t1	Q8XYB9#PHI:5141__PHI:5177#RSc1839#305#Ralstonia_solanacearum#effector_(plant_avirulence_determinant)	24.44	90	58	3	1272	1538	461	541	1.1	31.6
contig_1.contig_1.g5240.t1	Q4USG7#PHI:3282#NagZ#339#Xanthomonas_campestris#reduced_virulence	31.54	241	148	5	211	915	24	253	2e-22	97.1
contig_1.contig_1.g5272.t1	Q4WY82#PHI:496#PPOC#746128#Aspergillus_fumigatus#increased_virulence_(hypervirulence)	25.74	101	62	4	97	360	152	252	0.66	30.8
contig_1.contig_1.g5273.t1	G4MUR7#PHI:4475#MoTup1#318829#Magnaporthe_oryzae#loss_of_pathogenicity	45.45	33	18	0	271	369	571	603	0.19	32.3
contig_1.contig_1.g5278.t1	Q589C6#PHI:574#BCG3#40559#Botrytis_cinerea#reduced_virulence	42.86	35	17	2	1842	1747	153	187	5	28.1
contig_1.contig_1.g5285.t1	D2EAY0#PHI:2602#Rim9#5270#Ustilago_maydis#unaffected_pathogenicity	41.44	292	125	8	82	951	27	274	5e-34	136
contig_1.contig_1.g5300.t1	O74271#PHI:212#COS1/CHIK1#5476#Candida_albicans#reduced_virulence	35.38	65	33	2	337	504	205	269	2.1	28.5
contig_1.contig_1.g5302.t1	J9W153#PHI:10012#atg15_(CNAG_01601)#5207#Cryptococcus_neoformans#reduced_virulence	39.55	359	126	5	421	1452	152	434	1e-67	230
contig_1.contig_1.g5304.t1	J9VXZ9#PHI:3017#Mpr1#5207#Cryptococcus_neoformans#reduced_virulence	55.17	29	11	1	28	114	188	214	0.79	29.6
contig_1.contig_1.g5309.t1	O42696#PHI:138#CaNIK1#5476#Candida_albicans#reduced_virulence	35.38	65	33	2	337	504	205	269	2	28.5
contig_1.contig_1.g5315.t1	A0ST46#PHI:1050#CTB8#29003#Cercospora_nicotianae#reduced_virulence	42.86	42	21	1	290	406	85	126	0.89	29.6
contig_1.contig_1.g5318.t1	I1S828#PHI:1503#GzHMG035#5518#Fusarium_graminearum#unaffected_pathogenicity	25.66	265	173	9	751	1482	244	505	5e-14	72.8
contig_1.contig_1.g5328.t1	K9G6R2#PHI:9948#dcl1#36651#Penicillium_digitatum#unaffected_pathogenicity	31.43	35	24	0	486	382	987	1021	0.82	25.8
contig_1.contig_1.g5367.t1	Q99174#PHI:2849#cutA#169388#Fusarium_solani#unaffected_pathogenicity	26.39	144	66	5	100	462	45	171	0.001	36.6
contig_6.contig_6.g5425.t1	A7U5U4#PHI:2058#LHS1#318829#Magnaporthe_oryzae#reduced_virulence	32.84	612	321	23	148	1848	24	590	4e-60	220
contig_6.contig_6.g5426.t1	Q2YIV2#PHI:9126#bab2_0277#235#Brucella_abortus#reduced_virulence	29.22	592	337	15	292	2031	6	527	5e-57	202
contig_6.contig_6.g5441.t1	Q00298#PHI:69#CUTA#40559#Botrytis_cinerea#unaffected_pathogenicity	28.35	194	94	9	73	618	27	187	2e-06	45.8
contig_6.contig_6.g5442.t1	Q00298#PHI:69#CUTA#40559#Botrytis_cinerea#unaffected_pathogenicity	34.67	75	42	3	247	459	76	147	2e-05	42.7
contig_6.contig_6.g5449.t1	G7TK09#PHI:2721__PHI:5500#tal2a__Tal2a#347#Xanthomonas_oryzae#effector_(plant_avirulence_determinant)	31.75	63	36	1	941	774	973	1035	0.14	33.5
contig_6.contig_6.g5453.t1	I1RG07#PHI:5781#PRE2#5518#Fusarium_graminearum#unaffected_pathogenicity	55	20	8	1	218	162	321	340	9.6	24.3
contig_6.contig_6.g5454.t1	Q00298#PHI:69#CUTA#40559#Botrytis_cinerea#unaffected_pathogenicity	31.25	128	70	5	64	411	26	147	9e-08	49.3
contig_6.contig_6.g5455.t1	Q4WT11#PHI:3323#sskB#746128#Aspergillus_fumigatus#loss_of_pathogenicity	27.84	97	51	5	372	103	1237	1321	0.4	30
contig_6.contig_6.g5463.t1	I1S325#PHI:1779#GzZC094#5518#Fusarium_graminearum#unaffected_pathogenicity	53.57	28	13	0	228	145	228	255	0.13	30.4
contig_6.contig_6.g5482.t1	P30601#PHI:236#WdCHS2#5970#Exophiala_dermatitidis#reduced_virulence	46.88	32	14	1	144	230	9	40	0.45	27.3
contig_6.contig_6.g5484.t1	I1RKU0#PHI:1087#FGSG_04510#5518#Fusarium_graminearum#unaffected_pathogenicity	30.55	347	182	12	235	1239	30	329	3e-41	149
contig_6.contig_6.g5493.t1	P15926#PHI:7312#ScpA#1314#Streptococcus_pyogenes#unaffected_pathogenicity	43.64	55	23	2	793	954	371	418	0.003	40
contig_6.contig_6.g5498.t1	Q5AD72#PHI:2885#MNN22#5476#Candida_albicans#reduced_virulence	35.48	31	20	0	267	359	410	440	0.93	29.3
contig_6.contig_6.g5527.t1	Q33BM7#PHI:4191#LipL41#173#Leptospira_interrogans#unaffected_pathogenicity	37.14	35	22	0	2488	2592	304	338	2	30.8
contig_6.contig_6.g5528.t1	Q8DNW9#PHI:6096#PepO#1313#Streptococcus_pneumoniae#increased_virulence_(hypervirulence)	24.29	70	53	0	166	375	85	154	2.1	29.3
contig_6.contig_6.g5543.t1	E9E8J3#PHI:3263#MaSnf1#92637#Metarhizium_acridum#reduced_virulence	43.59	117	63	2	241	585	72	187	2e-21	100
contig_6.contig_6.g5590.t1	G4MRY7#PHI:2990#MGG_02474.6#318829#Magnaporthe_oryzae#reduced_virulence	32.76	58	38	1	571	744	321	377	0.75	30
contig_6.contig_6.g5599.t1	Q58FH5#PHI:693#GCS1#5207#Cryptococcus_neoformans#loss_of_pathogenicity	36.96	257	136	4	55	774	24	271	1e-44	163
contig_6.contig_6.g5619.t1	I1RUA4#PHI:1329#GzbZIP011#5518#Fusarium_graminearum#unaffected_pathogenicity	40.91	44	21	1	112	228	200	243	0.009	32.3
contig_6.contig_6.g5635.t1	I1RKU0#PHI:1087#FGSG_04510#5518#Fusarium_graminearum#unaffected_pathogenicity	31.07	338	192	9	235	1236	30	330	2e-43	155
contig_6.contig_6.g5660.t1	G7TE30#PHI:7790#HisB#347#Xanthomonas_oryzae#reduced_virulence	46.15	26	14	0	224	147	317	342	2.5	26.6
contig_6.contig_6.g5681.t1	I1RXV6#PHI:722#PGL1#5518#Fusarium_graminearum#unaffected_pathogenicity	26.83	82	46	3	826	1071	327	394	2.5	28.9
contig_6.contig_6.g5685.t1	J4W023#PHI:7181#cypB#176275#Beauveria_bassiana#reduced_virulence	68.57	175	54	1	73	594	23	197	2e-64	218
contig_6.contig_6.g5699.t1	A7F519#PHI:2910#Shk1#5180#Sclerotinia_sclerotiorum#unaffected_pathogenicity	33.33	54	33	1	638	790	1220	1273	1.7	28.9
contig_6.contig_6.g5736.t1	G4N2A1#PHI:5601#FZC11#318829#Magnaporthe_oryzae#unaffected_pathogenicity	37.29	59	34	2	152	322	80	137	0.39	29.3
contig_6.contig_6.g5779.t1	Q874F3#PHI:391#ABC2#318829#Magnaporthe_oryzae#unaffected_pathogenicity	33.33	42	22	1	1086	961	172	207	6.1	28.1
contig_18.contig_18.g5799.t1	Q6FPK7#PHI:8917#ICL1#5478#Candida_glabrata#unaffected_pathogenicity__reduced_virulence	32	50	31	1	418	558	30	79	2.4	28.1
contig_18.contig_18.g5812.t1	A0A171JTK6#PHI:6512#lplA1#1639#Listeria_monocytogenes#reduced_virulence	36.84	38	24	0	148	261	156	193	0.86	28.5
contig_18.contig_18.g5818.t1	Q9UW16#PHI:356#HEX1#318829#Magnaporthe_oryzae#reduced_virulence	35.42	48	26	2	477	605	26	73	0.95	30.4
contig_18.contig_18.g5821.t1	I1RSL0#PHI:1915#GzZC230#5518#Fusarium_graminearum#reduced_virulence	32.56	43	29	0	166	38	416	458	2.7	25.4
contig_18.contig_18.g5825.t1	G4MQW5#PHI:7320#GH18#318829#Magnaporthe_oryzae#unaffected_pathogenicity	29.13	412	229	14	91	1254	46	418	2e-37	148
contig_18.contig_18.g5836.t1	G4NEF1#PHI:805#MGG_00124#318829#Magnaporthe_oryzae#reduced_virulence	37.25	51	27	2	211	363	382	427	3.9	25.8
contig_18.contig_18.g5838.t1	G4NFM3#PHI:5609#FZC18#318829#Magnaporthe_oryzae#unaffected_pathogenicity	45.45	22	12	0	96	161	396	417	4.4	28.1
contig_18.contig_18.g5842.t1	G4MQW5#PHI:7320#GH18#318829#Magnaporthe_oryzae#unaffected_pathogenicity	31.48	305	181	10	439	1296	46	341	5e-31	127
contig_18.contig_18.g5847.t1	V9W6M6#PHI:3090#pamA#1464#Paenibacillus_larvae#reduced_virulence	40	25	15	0	104	30	1545	1569	5.3	24.6
contig_18.contig_18.g5870.t1	D9J222#PHI:2453#Snt2#5507#Fusarium_oxysporum#reduced_virulence	32.81	64	39	2	799	981	607	669	4.9	28.5
contig_18.contig_18.g5880.t1	C5BF98#PHI:2959#mdh#67780#Edwardsiella_ictaluri#reduced_virulence	35.54	121	49	5	229	510	137	255	4e-10	59.3
contig_18.contig_18.g5910.t1	Q4WQM5#PHI:7692#FlcA#746128#Aspergillus_fumigatus#loss_of_pathogenicity	32.5	40	27	0	146	27	147	186	0.45	27.3
contig_18.contig_18.g5911.t1	P30599#PHI:1109#chs2#5270#Ustilago_maydis#reduced_virulence	33.33	33	22	0	246	148	313	345	4.7	28.9
contig_18.contig_18.g5918.t1	P0A1B9#PHI:645__PHI:8301#invC#28901#Salmonella_enterica#reduced_virulence__unaffected_pathogenicity	46.88	32	17	0	924	829	90	121	3.6	28.5
contig_18.contig_18.g5925.t1	J7KLB9#PHI:7027#vapE#1307#Streptococcus_suis#reduced_virulence	25.62	121	53	5	1554	1219	139	231	1.2	30
contig_18.contig_18.g5960.t1	J4UHQ6#PHI:5037#OpS1#176275#Beauveria_bassiana#reduced_virulence	34.69	49	24	1	268	414	861	901	1.9	27.7
contig_18.contig_18.g5988.t1	G7T9L2#PHI:4651#rbfC#347#Xanthomonas_oryzae#unaffected_pathogenicity	40.54	37	21	1	585	478	102	138	2.1	28.9
contig_18.contig_18.g6034.t1	G4MND3#PHI:7019#MoMyo5#318829#Magnaporthe_oryzae#loss_of_pathogenicity	33.8	71	46	1	239	27	1092	1161	0.29	29.6
contig_18.contig_18.g6049.t1	Q9UW18#PHI:469#TOXG#5017#Bipolaris_zeicola#reduced_virulence	39.02	41	21	1	2334	2456	13	49	2.1	30.4
contig_18.contig_18.g6051.t1	L8WVP3#PHI:9711#AGLIP1#456999#Rhizoctonia_solani#effector_(plant_avirulence_determinant)	32.58	310	167	10	370	1257	20	301	3e-37	138
contig_18.contig_18.g6060.t1	I1RQT6#PHI:1965#GzZC280#5518#Fusarium_graminearum#unaffected_pathogenicity	38.89	36	21	1	177	281	265	300	0.93	29.3
contig_18.contig_18.g6067.t1	P9WQE7#PHI:7220#ppsA#1773#Mycobacterium_tuberculosis#reduced_virulence	42.22	45	21	2	27	155	979	1020	1.6	28.1
contig_18.contig_18.g6076.t1	L8WVP3#PHI:9711#AGLIP1#456999#Rhizoctonia_solani#effector_(plant_avirulence_determinant)	28.93	356	172	10	277	1299	11	300	4e-28	111
contig_18.contig_18.g6078.t1	I1REW1#PHI:1809#GzZC124#5518#Fusarium_graminearum#lethal	45.45	33	15	1	702	604	642	671	0.61	30
contig_18.contig_18.g6086.t1	Q4WHA4#PHI:7694#FlcC#746128#Aspergillus_fumigatus#loss_of_pathogenicity	54.55	22	10	0	525	590	690	711	1.9	27.7
contig_18.contig_18.g6087.t1	I1RB03#PHI:7559#FgGT2#5518#Fusarium_graminearum#loss_of_pathogenicity	26.8	97	56	4	379	645	179	268	0.97	29.3
contig_18.contig_18.g6088.t1	I1REW1#PHI:1809#GzZC124#5518#Fusarium_graminearum#lethal	45.45	33	15	1	702	604	642	671	0.61	30
contig_18.contig_18.g6090.t1	G4NB53#PHI:5472#MoDeam#318829#Magnaporthe_oryzae#reduced_virulence	26.23	61	45	0	328	510	15	75	0.34	29.6
contig_18.contig_18.g6098.t1	Q0P9D3#PHI:9940#pglE#197#Campylobacter_jejuni#reduced_virulence	63.16	19	7	0	229	285	133	151	0.47	28.5
contig_18.contig_18.g6111.t1	G2WY50#PHI:4909#VdQase#27337#Verticillium_dahliae#reduced_virulence	34.78	46	29	1	153	19	403	448	0.33	30
contig_18.contig_18.g6119.t1	G4N7R4#PHI:799#MGG_03530#318829#Magnaporthe_oryzae#reduced_virulence	55.56	36	16	0	4517	4410	410	445	4e-11	43.9
contig_5.contig_5.g6140.t1	J9VJ31#PHI:7812#Mgt1_(CNAG_03901)#5207#Cryptococcus_neoformans#unaffected_pathogenicity	41.94	31	18	0	291	199	459	489	1.5	27.3
contig_5.contig_5.g6141.t1	Q4WYE4#PHI:7168#crpA#746128#Aspergillus_fumigatus#reduced_virulence	39.13	23	14	0	339	407	437	459	5.4	25.4
contig_5.contig_5.g6144.t1	Q4WUL6#PHI:362__PHI:2520#LYSF__LYS4#746128#Aspergillus_fumigatus#loss_of_pathogenicity__lethal	30.77	52	33	1	31	177	459	510	0.76	27.7
contig_5.contig_5.g6145.t1	B3V1X9#PHI:9803#cyp51A#746128#Aspergillus_fumigatus#unaffected_pathogenicity	33.33	36	24	0	316	423	352	387	4.9	25.8
contig_5.contig_5.g6146.t1	A0A0F7A3A1#PHI:5372#AmrZ#317#Pseudomonas_syringae#reduced_virulence	41.38	29	17	0	289	203	28	56	1	27.7
contig_5.contig_5.g6149.t1	I1RNG8#PHI:1176#(Sc_Atg1)#5518#Fusarium_graminearum#reduced_virulence	38.3	47	28	1	76	216	778	823	1.1	27.3
contig_5.contig_5.g6150.t1	Q4X0H7#PHI:3049#CSMB#746128#Aspergillus_fumigatus#reduced_virulence	45.45	33	12	1	88	168	1096	1128	0.67	27.7
contig_5.contig_5.g6151.t1	A0A1A5HM84#PHI:9794#GldK_(AS87_08785)#34085#Riemerella_anatipestifer#reduced_virulence	26.09	69	49	1	64	264	392	460	5.5	25
contig_5.contig_5.g6152.t1	A0A0T7Z0W5#PHI:6283#PspA#1313#Streptococcus_pneumoniae#reduced_virulence	36	50	27	2	142	288	508	553	0.18	30.8
contig_5.contig_5.g6154.t1	G4N339#PHI:9259#MoBIR1_(MGG_04912)#318829#Magnaporthe_oryzae#unaffected_pathogenicity__reduced_virulence	34.33	67	28	4	445	257	94	148	0.53	28.9
contig_5.contig_5.g6155.t1	I1RMZ4#PHI:1938#GzZC253#5518#Fusarium_graminearum#unaffected_pathogenicity	42.86	35	19	1	178	282	750	783	0.11	30.8
contig_5.contig_5.g6158.t1	C6GZ42#PHI:2274#Mid1#5111#Claviceps_purpurea#loss_of_pathogenicity	31.79	195	118	5	1171	1740	409	593	2e-23	103
contig_5.contig_5.g6159.t1	C4YFX2#PHI:211__PHI:6806#CaTUP1__tup1#5476#Candida_albicans#reduced_virulence	29.31	58	41	0	202	375	6	63	0.025	32
contig_5.contig_5.g6165.t1	Q6FVH5#PHI:7933#Cgyps9#5478#Candida_glabrata#reduced_virulence__unaffected_pathogenicity	28.45	116	75	5	796	1137	248	357	0.28	33.1
contig_5.contig_5.g6166.t1	I1SAJ7#PHI:9042#nrps5_(FGSG_13878)#5518#Fusarium_graminearum#reduced_virulence	46.43	28	15	0	75	158	296	323	0.91	28.1
contig_5.contig_5.g6167.t1	G7TB42#PHI:9586#XOC_3249#347#Xanthomonas_oryzae#reduced_virulence	34.55	55	36	0	888	724	19	73	0.17	30.4
contig_5.contig_5.g6171.t1	I1S611#PHI:1855#GzZC170#5518#Fusarium_graminearum#unaffected_pathogenicity	29.79	94	52	5	342	61	68	147	1.7	27.7
contig_5.contig_5.g6172.t1	D2EAX7#PHI:2582__PHI:2603#Rim20#5270#Ustilago_maydis#unaffected_pathogenicity	35	60	30	3	112	264	351	410	1.1	28.9
contig_5.contig_5.g6173.t1	B6RIT9#PHI:2296#tmpL#29001#Alternaria_brassicicola#reduced_virulence	33.33	24	16	0	143	72	158	181	2.5	26.2
contig_5.contig_5.g6174.t1	I1RY01#PHI:1523#GzHOMEL030#5518#Fusarium_graminearum#unaffected_pathogenicity	36.96	46	27	1	115	252	128	171	0.49	28.1
contig_5.contig_5.g6241.t1	A0A0H3I0G5#PHI:5332#BP1026B_II1587#28450#Burkholderia_pseudomallei#effector_(plant_avirulence_determinant)	34.88	43	27	1	411	283	65	106	0.21	29.3
contig_5.contig_5.g6245.t1	I1RM25#PHI:1579#GzOB019#5518#Fusarium_graminearum#unaffected_pathogenicity	68.75	16	5	0	654	607	1056	1071	9.2	26.2
contig_5.contig_5.g6250.t1	G4NL37#PHI:893#MGG_02986#318829#Magnaporthe_oryzae#reduced_virulence	47.62	21	11	0	325	387	1072	1092	0.6	30
contig_5.contig_5.g6253.t1	Q2VF46#PHI:2383#MfCUT1#38448#Monilinia_fructicola#increased_virulence_(hypervirulence)	28.34	187	99	7	430	978	31	186	2e-07	49.7
contig_5.contig_5.g6254.t1	Q2VF46#PHI:2383#MfCUT1#38448#Monilinia_fructicola#increased_virulence_(hypervirulence)	28.85	208	101	10	787	1383	28	197	2e-08	52.4
contig_5.contig_5.g6271.t1	D0CG26#PHI:5093#PLD2#470#Acinetobacter_baumannii#reduced_virulence	37.5	40	25	0	2038	2157	183	222	1.5	30.4
contig_5.contig_5.g6272.t1	A0A0C4DHR8#PHI:7682#nit1#5507#Fusarium_oxysporum#unaffected_pathogenicity	26.79	112	64	5	1560	1240	713	811	1.4	31.2
contig_5.contig_5.g6323.t1	Q7BVH8#PHI:7063#spiB#28901#Salmonella_enterica#unaffected_pathogenicity	54.55	22	10	0	579	514	40	61	0.38	28.9
contig_5.contig_5.g6333.t1	G4N7U4#PHI:6634__PHI:9301#MoDnm1__Modnm1_(MGG_06361)#318829#Magnaporthe_oryzae#reduced_virulence	35.85	53	31	1	1229	1080	200	252	0.35	32
contig_5.contig_5.g6339.t1	A0A0H2WKF8#PHI:5345#wcbQ#28450#Burkholderia_pseudomallei#reduced_virulence	22.33	103	66	3	92	382	339	433	0.39	28.9
contig_5.contig_5.g6345.t1	A0A059ZR97#PHI:5240#secA#470#Acinetobacter_baumannii#reduced_virulence	62.5	16	6	0	916	869	885	900	2.7	28.5
contig_5.contig_5.g6377.t1	E0SL85#PHI:8573#purF_(Dda3937_02099)#204038#Dickeya_dadantii#reduced_virulence	45.16	31	17	0	49	141	35	65	0.4	27.3
contig_5.contig_5.g6402.t1	A0A0Z8IRD4#PHI:10153#atlA#1307#Streptococcus_suis#reduced_virulence	23.38	201	135	9	97	660	479	673	0.1	32
contig_5.contig_5.g6403.t1	A0A455ZLU4#PHI:9098#spnA#1314#Streptococcus_pyogenes#reduced_virulence	29.48	614	363	27	76	1860	287	849	1e-49	184
contig_5.contig_5.g6411.t1	B5XZY6#PHI:7540#EntF_(VK055_1931)#573#Klebsiella_pneumoniae#reduced_virulence	21.63	208	136	5	493	1044	203	407	0.038	34.7
contig_5.contig_5.g6412.t1	J9VWV8#PHI:10002#atg5_(CNAG_06519)#5207#Cryptococcus_neoformans#reduced_virulence	41.54	65	38	0	184	378	36	100	4e-09	56.6
contig_5.contig_5.g6430.t1	A0A0D1E191#PHI:9867#Pdi_(UMAG_10156)#5270#Ustilago_maydis#reduced_virulence__unaffected_pathogenicity	54.29	455	201	6	97	1458	28	476	2e-166	484
contig_8.contig_8.g6459.t1	I1RC64#PHI:1554#GzMyb018#5518#Fusarium_graminearum#unaffected_pathogenicity	33.33	36	16	1	112	195	228	263	0.061	29.3
contig_8.contig_8.g6462.t1	G3CJZ1#PHI:751#um01236#5270#Ustilago_maydis#increased_virulence_(hypervirulence)	40.74	27	16	0	824	744	553	579	1.9	28.5
contig_8.contig_8.g6464.t1	F9XQ63#PHI:8597#ZtPks8#1047171#Zymoseptoria_tritici#unaffected_pathogenicity	27.78	144	89	6	307	702	1486	1626	0.004	37
contig_8.contig_8.g6494.t1	I1RJ45#PHI:6120#FGSG_03846#5518#Fusarium_graminearum#reduced_virulence	26.02	415	252	10	157	1344	37	415	5e-32	125
contig_8.contig_8.g6510.t1	G4MNZ0#PHI:3176#MoSak1#318829#Magnaporthe_oryzae#reduced_virulence	51.85	27	13	0	377	457	1024	1050	1.4	29.3
contig_8.contig_8.g6517.t1	I1RR60#PHI:5899#FGSG_06572#5518#Fusarium_graminearum#unaffected_pathogenicity	27.47	801	446	26	478	2646	134	877	2e-60	220
contig_8.contig_8.g6529.t1	I1RR60#PHI:5899#FGSG_06572#5518#Fusarium_graminearum#unaffected_pathogenicity	26.24	888	525	31	229	2673	47	877	1e-63	229
contig_8.contig_8.g6533.t1	I1RHI8#PHI:6121#FGSG_03243#5518#Fusarium_graminearum#reduced_virulence	29.08	502	320	13	139	1614	30	505	1e-47	180
contig_8.contig_8.g6566.t1	G4N3U4#PHI:5188#MoHPX1#318829#Magnaporthe_oryzae#reduced_virulence	28.08	146	77	6	247	684	20	137	6e-07	48.9
contig_8.contig_8.g6581.t1	A0A125YGQ9#PHI:8582__PHI:9362__PHI:9396#GRA15__GRA15II_(TGME49_275470)#5811#Toxoplasma_gondii#effector_(plant_avirulence_determinant)	26.76	71	40	1	793	1005	111	169	0.63	30.8
contig_8.contig_8.g6590.t1	I1RG88#PHI:7649#FgPR-IL-2#5518#Fusarium_graminearum#unaffected_pathogenicity	39.22	102	56	2	436	732	47	145	6e-14	71.2
contig_8.contig_8.g6598.t1	I1S3S6#PHI:5900#FGSG_11472#5518#Fusarium_graminearum#unaffected_pathogenicity	35.31	623	346	20	448	2229	135	729	7e-87	297
contig_8.contig_8.g6599.t1	A4K9H6#PHI:1144#PhoP#347#Xanthomonas_oryzae#reduced_virulence	42	50	28	1	3516	3367	175	223	0.13	34.7
contig_8.contig_8.g6603.t1	O33336#PHI:2629#PptT#1773#Mycobacterium_tuberculosis#reduced_virulence	31.51	73	42	3	359	565	101	169	0.74	30.4
contig_8.contig_8.g6604.t1	I1RR60#PHI:5899#FGSG_06572#5518#Fusarium_graminearum#unaffected_pathogenicity	31.53	628	375	23	490	2289	138	738	2e-60	220
contig_8.contig_8.g6623.t1	I1RQG9#PHI:1378#GzC2H041#5518#Fusarium_graminearum#unaffected_pathogenicity	41.3	46	26	1	1185	1051	735	780	0.35	33.1
contig_8.contig_8.g6625.t1	I1RW22#PHI:1439#GzNot001#5518#Fusarium_graminearum#lethal	26.79	56	41	0	1747	1914	1372	1427	0.13	34.3
contig_8.contig_8.g6634.t1	A0A0D1E191#PHI:9867#Pdi_(UMAG_10156)#5270#Ustilago_maydis#reduced_virulence__unaffected_pathogenicity	37.19	121	55	4	637	999	369	468	3e-13	68.9
contig_8.contig_8.g6637.t1	G4NAC3#PHI:2002#TIG1#318829#Magnaporthe_oryzae#loss_of_pathogenicity	25	120	71	4	549	232	296	410	2.1	28.9
contig_8.contig_8.g6653.t1	A0A0H2XG07#PHI:7344#PurA#1280#Staphylococcus_aureus#reduced_virulence	53.66	41	12	2	1434	1330	80	119	0.053	34.3
contig_8.contig_8.g6654.t1	Q9HFZ2#PHI:184#RBT4#5476#Candida_albicans#reduced_virulence	41.43	140	65	7	154	543	212	344	2e-15	74.7
contig_8.contig_8.g6659.t1	G3XDB9#PHI:987#hopAA1-1#317#Pseudomonas_syringae#effector_(plant_avirulence_determinant)	35.56	45	28	1	1053	1187	334	377	0.46	31.2
contig_8.contig_8.g6705.t1	O60034#PHI:1030#bcatrA#40559#Botrytis_cinerea#unaffected_pathogenicity	41.94	31	18	0	100	192	251	281	6.9	26.2
contig_8.contig_8.g6714.t1	Q8XT19#PHI:5142#RSp0296#305#Ralstonia_solanacearum#effector_(plant_avirulence_determinant)	35.48	31	20	0	69	161	1306	1336	0.47	30.4
contig_8.contig_8.g6726.t1	Q8XT19#PHI:5142#RSp0296#305#Ralstonia_solanacearum#effector_(plant_avirulence_determinant)	35.48	31	20	0	69	161	1306	1336	0.51	30.4
contig_8.contig_8.g6727.t1	I1RCH5#PHI:1569#GzOB009#5518#Fusarium_graminearum#lethal	29.69	64	40	1	568	759	12	70	4.1	28.5
contig_8.contig_8.g6728.t1	I1RKU0#PHI:1087#FGSG_04510#5518#Fusarium_graminearum#unaffected_pathogenicity	29.22	373	180	11	220	1302	30	330	8e-37	137
contig_8.contig_8.g6729.t1	I1RKU0#PHI:1087#FGSG_04510#5518#Fusarium_graminearum#unaffected_pathogenicity	31.79	346	181	12	1534	2541	30	330	3e-42	157
contig_8.contig_8.g6730.t1	I1RKU0#PHI:1087#FGSG_04510#5518#Fusarium_graminearum#unaffected_pathogenicity	32.77	357	168	12	220	1242	30	330	3e-46	163
contig_8.contig_8.g6734.t1	G4MRM4#PHI:5651#FZC54#318829#Magnaporthe_oryzae#unaffected_pathogenicity	31.25	80	45	3	748	984	623	693	4.7	27.7
contig_8.contig_8.g6735.t1	Q5GFD3#PHI:413#MPD1#13684#Parastagonospora_nodorum#unaffected_pathogenicity	46.43	28	15	0	288	371	193	220	1.8	28.5
contig_8.contig_8.g6737.t1	I1RCH5#PHI:1569#GzOB009#5518#Fusarium_graminearum#lethal	30.77	65	40	1	568	762	12	71	0.8	30
contig_8.contig_8.g6743.t1	J4VXB0#PHI:7150#eca1#176275#Beauveria_bassiana#reduced_virulence	29.51	61	40	2	897	715	226	283	1.1	30
contig_8.contig_8.g6752.t1	P87248#PHI:109#CLK1#290576#Colletotrichum_lindemuthianum#reduced_virulence	33.33	63	37	2	743	919	339	400	0.2	32
contig_8.contig_8.g6785.t1	I1RW22#PHI:1439#GzNot001#5518#Fusarium_graminearum#lethal	48.28	29	15	0	345	431	1908	1936	3.8	28.5
contig_4.contig_4.g6820.t1	Q5A8N2#PHI:6786__PHI:6792__PHI:6807__PHI:6814#sap4#5476#Candida_albicans#unaffected_pathogenicity__reduced_virulence	27.39	230	126	7	298	891	76	296	1e-11	64.3
contig_4.contig_4.g6830.t1	A0A0H5ASD5#PHI:6549#PblB#1313#Streptococcus_pneumoniae#unaffected_pathogenicity	42.86	35	20	0	497	393	1169	1203	0.68	31.6
contig_4.contig_4.g6860.t1	A0A059ZQI8#PHI:7668#gigA#470#Acinetobacter_baumannii#reduced_virulence	27.66	47	34	0	358	498	102	148	1.4	27.7
contig_4.contig_4.g6863.t1	Q8FDW4#PHI:5262#Sat#562#Escherichia_coli#unaffected_pathogenicity	40	25	15	0	391	465	245	269	1	25
contig_4.contig_4.g6874.t1	A0A0F6B1Q1#PHI:6982#trg#28901#Salmonella_enterica#reduced_virulence	31.34	67	42	3	816	628	1	67	0.63	30.8
contig_4.contig_4.g6875.t1	A0A059ZQI8#PHI:7668#gigA#470#Acinetobacter_baumannii#reduced_virulence	27.66	47	34	0	358	498	102	148	2.2	27.7
contig_4.contig_4.g6882.t1	A0ST43#PHI:1046#CTB5#29003#Cercospora_nicotianae#reduced_virulence	29.32	133	74	6	589	960	13	134	0.009	35.8
contig_4.contig_4.g6885.t1	Q5SC61#PHI:3717__PHI:6717#TgMAPK1__mapk1#5811#Toxoplasma_gondii#reduced_virulence	36.54	52	24	2	822	667	23	65	0.81	30.4
contig_4.contig_4.g6889.t1	G4N525#PHI:2121#MST50p#318829#Magnaporthe_oryzae#loss_of_pathogenicity	28	50	36	0	352	501	42	91	2.3	28.5
contig_4.contig_4.g6892.t1	B2SU53#PHI:2718__PHI:6182__PHI:8171__PHI:8686#pthXo1__talE__PthXo1#347#Xanthomonas_oryzae#effector_(plant_avirulence_determinant)	38.36	73	30	5	235	432	284	348	0.2	30
contig_4.contig_4.g6902.t1	P43093#PHI:125#SAP4#5476#Candida_albicans#reduced_virulence	23.15	311	199	9	346	1176	102	406	1e-14	73.2
contig_4.contig_4.g6913.t1	A0ST43#PHI:1046#CTB5#29003#Cercospora_nicotianae#reduced_virulence	30.39	181	118	5	208	732	11	189	1e-11	65.1
contig_4.contig_4.g6918.t1	Q17ZY8#PHI:9139#PrdR#1496#Clostridioides_difficile#increased_virulence_(hypervirulence)	29.51	61	35	1	304	462	65	125	5	25.8
contig_4.contig_4.g6920.t1	P74989#PHI:8506#hmsS#632#Yersinia_pestis#reduced_virulence	22.97	74	56	1	175	393	45	118	2.5	26.6
contig_4.contig_4.g6946.t1	Q63K61#PHI:3420#BPSS1504#28450#Burkholderia_pseudomallei#reduced_virulence	38.71	62	29	2	813	628	73	125	0.6	31.2
contig_4.contig_4.g6955.t1	G4MWY1#PHI:9494#MoGT2_(MGG_01191)#318829#Magnaporthe_oryzae#loss_of_pathogenicity	29.51	61	36	2	1146	1307	175	235	2.4	28.9
contig_4.contig_4.g6967.t1	F9XFI6#PHI:8596#ZtPks7#1047171#Zymoseptoria_tritici#unaffected_pathogenicity	26.42	53	39	0	852	1010	314	366	4.4	23.9
contig_4.contig_4.g6974.t1	Q0P9D3#PHI:9940#pglE#197#Campylobacter_jejuni#reduced_virulence	33.33	30	20	0	342	431	310	339	5.5	27.7
contig_4.contig_4.g6976.t1	I1RPF6#PHI:1878#GzZC193#5518#Fusarium_graminearum#unaffected_pathogenicity	35.42	48	29	1	204	347	71	116	7	26.2
contig_4.contig_4.g6980.t1	Q0V515#PHI:3914#Sdh1#13684#Parastagonospora_nodorum#reduced_virulence	36.96	92	44	5	205	444	155	244	3.7	28.1
contig_4.contig_4.g6981.t1	J9VMG2#PHI:4883#Kcs1#5207#Cryptococcus_neoformans#reduced_virulence__loss_of_pathogenicity	40.38	52	25	2	928	1065	620	671	1.1	30
contig_4.contig_4.g6984.t1	P9WHH9#PHI:7582#Rv0462_(lpdC)#1773#Mycobacterium_tuberculosis#increased_virulence_(hypervirulence)	36.36	44	28	0	222	91	406	449	3	28.5
contig_4.contig_4.g6986.t1	G4N525#PHI:2121#MST50p#318829#Magnaporthe_oryzae#loss_of_pathogenicity	42.11	38	21	1	469	582	199	235	4.3	26.6
contig_4.contig_4.g7034.t1	I1S828#PHI:1503#GzHMG035#5518#Fusarium_graminearum#unaffected_pathogenicity	22.98	309	197	9	505	1350	180	474	1e-09	58.9
contig_4.contig_4.g7038.t1	C6ZRH8#PHI:2976#CgOPT1#474922#Colletotrichum_gloeosporioides#reduced_virulence	31.08	621	390	12	1018	2826	66	666	2e-73	259
contig_4.contig_4.g7048.t1	Q3JP42#PHI:5344#wcbM#28450#Burkholderia_pseudomallei#reduced_virulence	29.03	62	43	1	360	178	81	142	0.69	28.9
contig_4.contig_4.g7064.t1	J4UHQ6#PHI:5037#OpS1#176275#Beauveria_bassiana#reduced_virulence	48.39	31	14	1	436	344	724	752	0.9	29.3
contig_4.contig_4.g7086.t1	W6ZBM1#PHI:4989#Ppt1#101162#Bipolaris_oryzae#reduced_virulence	38.87	301	155	6	121	1005	30	307	4e-63	206
contig_4.contig_4.g7105.t1	A0A0D1C7C6#PHI:7046#Aox1#5270#Ustilago_maydis#unaffected_pathogenicity	41.67	24	14	0	92	21	243	266	2.7	24.3
contig_4.contig_4.g7111.t1	C5P3X6#PHI:479#MEP1#199306#Coccidioides_posadasii#reduced_virulence	39.62	260	126	9	85	804	25	273	1e-52	174
contig_4.contig_4.g7123.t1	Q8NJS2#PHI:697#ugt51E1#5022#Leptosphaeria_maculans#unaffected_pathogenicity	24.08	353	175	16	328	1224	82	395	2e-09	57.8
contig_4.contig_4.g7133.t1	J9VHN6#PHI:9961#bim1_(CNAG_02775)#5207#Cryptococcus_neoformans#reduced_virulence	41.04	134	65	6	58	441	19	144	2e-18	80.1
contig_4.contig_4.g7150.t1	C5P3X6#PHI:479#MEP1#199306#Coccidioides_posadasii#reduced_virulence	41.92	260	128	8	85	828	25	273	1e-61	198
contig_4.contig_4.g7158.t1	I1RCJ5#PHI:1212#(Sc_Rim15)#5518#Fusarium_graminearum#reduced_virulence	34.69	49	26	1	579	451	464	512	3.2	28.5
contig_4.contig_4.g7159.t1	A0A0A2JB06#PHI:7667#LysM4#27334#Penicillium_expansum#effector_(plant_avirulence_determinant)	46.67	30	15	1	121	210	52	80	5	28.1
contig_4.contig_4.g7163.t1	Q87WF7#PHI:584#hopT1-2#317#Pseudomonas_syringae#unaffected_pathogenicity	44	25	14	0	567	493	224	248	6.6	27.3
contig_4.contig_4.g7168.t1	Q2VLJ1#PHI:716#ZEB1#5518#Fusarium_graminearum#unaffected_pathogenicity	35.66	129	75	5	2641	3006	162	289	2e-08	57
contig_4.contig_4.g7170.t1	Q8XWV5#PHI:7723#speC_(RSc2365)#305#Ralstonia_solanacearum#loss_of_pathogenicity	34.88	43	23	2	249	374	486	524	2.7	27.7
contig_4.contig_4.g7172.t1	I1RJ45#PHI:6120#FGSG_03846#5518#Fusarium_graminearum#reduced_virulence	26.92	390	246	13	145	1251	37	408	2e-26	108
contig_4.contig_4.g7173.t1	I1RJ45#PHI:6120#FGSG_03846#5518#Fusarium_graminearum#reduced_virulence	27.88	391	241	15	145	1251	37	408	3e-29	116
contig_4.contig_4.g7175.t1	G4N525#PHI:2121#MST50p#318829#Magnaporthe_oryzae#loss_of_pathogenicity	26.98	63	40	1	241	411	129	191	0.071	31.2
contig_55.contig_55.g7199.t1	P15801#PHI:505#MIP1#4932#Saccharomyces_cerevisiae#reduced_virulence	28.26	46	33	0	978	1115	677	722	1.6	29.6
contig_55.contig_55.g7201.t1	A0A0F6B0Y3#PHI:10119#STM14_RS07800_(orf319)#28901#Salmonella_enterica#reduced_virulence	29.55	44	24	1	1341	1472	221	257	6.4	27.7
contig_15.contig_15.g7289.t1	B2SN05#PHI:3894#Prc#347#Xanthomonas_oryzae#reduced_virulence	30.36	56	38	1	391	555	448	503	1.9	30.4
contig_15.contig_15.g7313.t1	Q7NAE8#PHI:7714#MGA_0588#2096#Mycoplasma_gallisepticum#reduced_virulence	36.59	41	22	1	313	423	72	112	0.58	28.5
contig_15.contig_15.g7360.t1	D3QWN3#PHI:4560#VgrG#562#Escherichia_coli#effector_(plant_avirulence_determinant)	31.25	64	44	0	944	753	589	652	0.022	35.8
contig_15.contig_15.g7369.t1	G4MQZ9#PHI:2025#HDL1#318829#Magnaporthe_oryzae#unaffected_pathogenicity	30	140	71	6	232	591	213	345	0.002	40.8
contig_15.contig_15.g7378.t1	Q4WVS3#PHI:7652#aroC#746128#Aspergillus_fumigatus#reduced_virulence	33.6	253	143	8	190	885	8	256	2e-30	122
contig_15.contig_15.g7400.t1	Q59X38#PHI:2823#PES1#5476#Candida_albicans#reduced_virulence	37.84	37	23	0	177	287	374	410	0.26	30.8
contig_15.contig_15.g7419.t1	Q8NJS2#PHI:697#ugt51E1#5022#Leptosphaeria_maculans#unaffected_pathogenicity	25.91	386	241	16	124	1191	24	394	6e-11	62
contig_15.contig_15.g7448.t1	D4I0Q0#PHI:7399#EAMY__3011#552#Erwinia_amylovora#unaffected_pathogenicity__increased_virulence_(hypervirulence)__reduced_virulence	30.91	55	38	0	3203	3039	58	112	0.43	32.7
contig_15.contig_15.g7452.t1	Q9UW03#PHI:202__PHI:1160__PHI:2309#BcatrB#40559#Botrytis_cinerea#unaffected_pathogenicity__reduced_virulence__chemistry_target:_sensitivity_to_chemical	38.96	249	141	6	1450	2178	825	1068	9e-41	163
contig_15.contig_15.g7474.t1	I1RQ89#PHI:1641__PHI:2434#FgFlbA#5518#Fusarium_graminearum#reduced_virulence	33.33	60	37	1	156	335	264	320	0.26	28.9
contig_15.contig_15.g7491.t1	I1RG88#PHI:7649#FgPR-IL-2#5518#Fusarium_graminearum#unaffected_pathogenicity	34.21	152	75	5	763	1188	46	182	2e-19	84.7
contig_15.contig_15.g7493.t1	I1RG88#PHI:7649#FgPR-IL-2#5518#Fusarium_graminearum#unaffected_pathogenicity	40.24	169	77	7	580	1062	27	179	5e-28	110
contig_15.contig_15.g7498.t1	T2C7K6#PHI:3226#pnl1#36651#Penicillium_digitatum#reduced_virulence	46.89	322	160	6	247	1209	22	333	8e-85	267
contig_15.contig_15.g7513.t1	Q6ZX14#PHI:325#ACE1#318829#Magnaporthe_oryzae#effector_(plant_avirulence_determinant)	33.33	51	33	1	640	792	620	669	1.7	29.6
contig_15.contig_15.g7523.t1	I1REC8#PHI:9144#FgAP2s_(FGSG_02015)#5518#Fusarium_graminearum#reduced_virulence	30	510	289	22	115	1620	31	480	9e-45	164
contig_15.contig_15.g7544.t1	I1ZIP0#PHI:6208#BbCyp8#176275#Beauveria_bassiana#unaffected_pathogenicity	34.21	38	19	1	146	33	536	567	7	25.4
contig_15.contig_15.g7545.t1	G4NGP6#PHI:2097#Neo1#318829#Magnaporthe_oryzae#loss_of_pathogenicity	34.21	38	25	0	225	338	1108	1145	5.1	26.9
contig_15.contig_15.g7552.t1	Q75T35#PHI:332#CAC1#5462#Colletotrichum_lagenaria#loss_of_pathogenicity	35.48	62	32	2	2464	2631	434	493	0.72	32.7
contig_15.contig_15.g7562.t1	A0A0C6FEF7#PHI:4877#znuA#287#Pseudomonas_aeruginosa#reduced_virulence	46.34	41	16	1	757	861	5	45	8.2	26.6
contig_15.contig_15.g7574.t1	S7VZX5#PHI:9364#TGGT1_238950#5811#Toxoplasma_gondii#unaffected_pathogenicity__reduced_virulence	27.87	61	43	1	112	291	14	74	0.64	31.2
contig_15.contig_15.g7586.t1	G5EI13#PHI:7322#PEBP2#318829#Magnaporthe_oryzae#unaffected_pathogenicity	26.57	143	89	6	115	513	7	143	4e-07	48.5
contig_15.contig_15.g7593.t1	Q4QGX0#PHI:3258#C14DM#5664#Leishmania_major#reduced_virulence	26.09	46	34	0	264	127	336	381	5.1	27.3
contig_15.contig_15.g7603.t1	Q59UR3#PHI:2820#SWI1#5476#Candida_albicans#reduced_virulence	26.32	76	40	1	305	484	321	396	1.4	28.1
contig_15.contig_15.g7636.t1	B5UAE3#PHI:3093#Sbp2#1307#Streptococcus_suis#reduced_virulence	31.48	54	37	0	58	219	429	482	0.82	28.1
contig_16.contig_16.g7688.t1	I1RQS2#PHI:1327#GzbZIP009#5518#Fusarium_graminearum#unaffected_pathogenicity	33.33	48	26	1	2461	2336	281	328	2.8	30
contig_16.contig_16.g7713.t1	I1S1A5#PHI:1755#GzZC070#5518#Fusarium_graminearum#unaffected_pathogenicity	36.84	57	23	4	918	766	362	411	1.2	29.6
contig_16.contig_16.g7763.t1	Q6ZX14#PHI:325#ACE1#318829#Magnaporthe_oryzae#effector_(plant_avirulence_determinant)	28.95	114	73	3	280	609	1428	1537	0.0003	42.7
contig_16.contig_16.g7785.t1	G4MQ91#PHI:889__PHI:2995#MGG_09263__MGG_09263.6#318829#Magnaporthe_oryzae#reduced_virulence	30.88	68	45	1	263	466	702	767	0.87	30.8
contig_16.contig_16.g7788.t1	I1RSA6#PHI:1488#GzHMG020#5518#Fusarium_graminearum#unaffected_pathogenicity	37.5	48	25	3	165	308	187	229	1.6	29.6
contig_16.contig_16.g7801.t1	Q9X3T0#PHI:3671__PHI:3677#hrpS#552#Erwinia_amylovora#loss_of_pathogenicity	29.63	54	33	1	882	1028	184	237	0.37	31.2
contig_16.contig_16.g7808.t1	K9FNC7#PHI:7157#PdsreA#36651#Penicillium_digitatum#unaffected_pathogenicity	34.62	26	17	0	985	1062	625	650	0.8	30
contig_16.contig_16.g7809.t1	B0XQN0#PHI:3206#Cch1#746128#Aspergillus_fumigatus#reduced_virulence	37.14	35	22	0	400	504	1350	1384	2.3	28.1
contig_16.contig_16.g7810.t1	Q01144#PHI:42__PHI:2152#PWL2#318829#Magnaporthe_oryzae#effector_(plant_avirulence_determinant)	34.29	35	22	1	154	255	70	104	0.72	27.3
contig_16.contig_16.g7812.t1	Q9HYZ8#PHI:3787#PA3242#287#Pseudomonas_aeruginosa#increased_virulence_(hypervirulence)	52	25	12	0	306	232	39	63	0.89	27.7
contig_16.contig_16.g7813.t1	Q38DU9#PHI:5417#TbBBS1#5691#Trypanosoma_brucei#reduced_virulence	36.21	58	35	2	469	639	133	189	0.96	28.9
contig_16.contig_16.g7819.t1	Q9HYZ8#PHI:3787#PA3242#287#Pseudomonas_aeruginosa#increased_virulence_(hypervirulence)	52	25	12	0	306	232	39	63	0.41	27.7
contig_16.contig_16.g7820.t1	Q38DU9#PHI:5417#TbBBS1#5691#Trypanosoma_brucei#reduced_virulence	36.21	58	35	2	469	639	133	189	0.76	29.3
contig_16.contig_16.g7831.t1	I1RWM5#PHI:1184__PHI:6974#(Sc_Gin4-like)__gil1#5518#Fusarium_graminearum#reduced_virulence	27.85	79	47	3	1936	2157	371	444	1.5	30.8
contig_16.contig_16.g7837.t1	I1S0V3#PHI:5902#FGSG_10343#5518#Fusarium_graminearum#unaffected_pathogenicity	27.86	585	363	17	121	1725	36	611	1e-52	190
contig_16.contig_16.g7861.t1	J9VHR6#PHI:3236#Aph1#5207#Cryptococcus_neoformans#reduced_virulence	30.53	475	249	19	124	1479	103	519	2e-39	149
contig_16.contig_16.g7917.t1	E8VX91#PHI:7466#VvPlpA#672#Vibrio_vulnificus#reduced_virulence	26.46	291	177	7	94	933	142	406	3e-14	71.6
contig_16.contig_16.g7976.t1	I1RVV2#PHI:1611#GzP53L004#5518#Fusarium_graminearum#unaffected_pathogenicity	31.15	61	38	1	731	561	306	366	0.14	32.7
contig_16.contig_16.g7978.t1	D2E9W9#PHI:2378#DEP4#29001#Alternaria_brassicicola#reduced_virulence__unaffected_pathogenicity	36.76	68	31	3	850	1041	86	145	1.3	30.4
contig_16.contig_16.g8015.t1	G3K6I0#PHI:3592#rpfC#56454#Xanthomonas_hortorum#reduced_virulence	28.95	76	42	4	777	968	116	191	1.3	29.6
contig_16.contig_16.g8019.t1	Q5NGP7#PHI:7067#KdsD#263#Francisella_tularensis#reduced_virulence	52.17	23	11	0	317	385	62	84	0.63	30
contig_16.contig_16.g8020.t1	Q9P872#PHI:440#PMR1#5476#Candida_albicans#reduced_virulence	55.56	18	8	0	242	189	758	775	2.7	27.7
contig_16.contig_16.g8022.t1	I1RPV7#PHI:1227#FGSG_06089#5518#Fusarium_graminearum#lethal	30.43	69	41	3	160	366	2570	2631	1.1	29.6
contig_16.contig_16.g8027.t1	I1RFZ8#PHI:1663#GzCCHC003#5518#Fusarium_graminearum#unaffected_pathogenicity	38.64	44	20	1	1066	1197	160	196	0.13	32.3
contig_16.contig_16.g8031.t1	Q8PLI3#PHI:5388#XacFhaB#346#Xanthomonas_citri#reduced_virulence	24.71	85	56	2	430	681	4348	4425	1.1	29.3
contig_16.contig_16.g8033.t1	I1RPV7#PHI:1227#FGSG_06089#5518#Fusarium_graminearum#lethal	40.74	27	16	0	239	319	3247	3273	5.8	28.1
contig_22.contig_22.g8090.t1	E9F9L0#PHI:9535#hypo_(MAA_08959)#568076#Metarhizium_robertsii#unaffected_pathogenicity	25.53	94	61	3	537	794	67	159	3.1	28.5
contig_22.contig_22.g8111.t1	Q705V7#PHI:526__PHI:1071#GAS1__Gas1#5270#Ustilago_maydis#reduced_virulence__loss_of_pathogenicity	49.63	1070	405	19	76	2988	27	1061	0	978
contig_22.contig_22.g8127.t1	G4N027#PHI:2169#MGG_06188.6#318829#Magnaporthe_oryzae#reduced_virulence	34.38	32	21	0	226	131	273	304	0.36	28.5
contig_22.contig_22.g8137.t1	Q99174#PHI:2849#cutA#169388#Fusarium_solani#unaffected_pathogenicity	25.79	159	77	6	817	1224	43	183	0.009	36.2
contig_22.contig_22.g8153.t1	O13289#PHI:106__PHI:7209#CAT1__cat1#5476#Candida_albicans#reduced_virulence__unaffected_pathogenicity	50.24	412	175	4	202	1422	4	390	1e-110	342
contig_22.contig_22.g8170.t1	Q75WC3#PHI:851#GyrA#337#Burkholderia_glumae#chemistry_target:_resistance_to_chemical__chemistry_target:_sensitivity_to_chemical	28.85	52	33	1	153	296	617	668	0.67	29.3
contig_22.contig_22.g8172.t1	G2WYZ0#PHI:7329#STT3#27337#Verticillium_dahliae#reduced_virulence	35.48	31	20	0	688	596	61	91	9.6	25.8
contig_22.contig_22.g8177.t1	A0A088UAI6#PHI:9579#paaD#95486#Burkholderia_cenocepacia#reduced_virulence	42.86	35	17	1	308	403	14	48	0.65	28.5
contig_22.contig_22.g8191.t1	B0XQN0#PHI:3206#Cch1#746128#Aspergillus_fumigatus#reduced_virulence	43.24	37	21	0	692	582	1106	1142	1.6	31.2
contig_22.contig_22.g8227.t1	I1RWP1#PHI:1648__PHI:6246#GzWing020__Famyo2#5518#Fusarium_graminearum#reduced_virulence	34.88	86	40	6	521	763	11	85	0.75	32.7
contig_22.contig_22.g8291.t1	P15030#PHI:8008#fecC#562#Escherichia_coli#reduced_virulence	32.39	71	47	1	123	332	17	87	0.18	33.5
contig_22.contig_22.g8298.t1	G4NDI1#PHI:8523#MoYPEL1_(MGG_06263.7)#318829#Magnaporthe_oryzae#reduced_virulence__loss_of_pathogenicity	34.48	29	19	0	519	433	187	215	4.2	26.2
contig_22.contig_22.g8322.t1	Q4USG7#PHI:3282#NagZ#339#Xanthomonas_campestris#reduced_virulence	48.15	27	11	1	124	195	135	161	4.8	25.8
contig_22.contig_22.g8361.t1	Q8NJS2#PHI:697#ugt51E1#5022#Leptosphaeria_maculans#unaffected_pathogenicity	30.45	335	202	9	349	1326	85	397	4e-41	152
contig_22.contig_22.g8396.t1	I1RZS5#PHI:2396#GzSYN2#5518#Fusarium_graminearum#reduced_virulence	33.33	51	29	1	927	1064	209	259	3.5	28.1
contig_22.contig_22.g8411.t1	I1S7V2#PHI:1818#GzZC133#5518#Fusarium_graminearum#unaffected_pathogenicity	27.78	90	54	4	1452	1198	179	262	1.2	31.2
contig_22.contig_22.g8433.t1	Q4WR83#PHI:2321#SidI#746128#Aspergillus_fumigatus#reduced_virulence	38.24	34	21	0	263	162	519	552	4.3	25.4
contig_22.contig_22.g8456.t1	Q9UVG2#PHI:177#ODC#13684#Parastagonospora_nodorum#reduced_virulence	26.9	171	100	8	1033	1497	19	180	0.81	31.2
contig_22.contig_22.g8469.t1	I1S2R1#PHI:1423#GzC2H091#5518#Fusarium_graminearum#unaffected_pathogenicity	31.11	90	55	4	337	603	433	516	1.6	30.8
contig_22.contig_22.g8477.t1	I1S2R1#PHI:1423#GzC2H091#5518#Fusarium_graminearum#unaffected_pathogenicity	31.11	90	55	4	337	603	433	516	1.4	30.8
contig_22.contig_22.g8503.t1	A0A068B0X0#PHI:7257#Rs-scp-1#46012#Radopholus_similis#reduced_virulence	31.86	204	118	8	124	711	40	230	6e-19	87.8
contig_22.contig_22.g8510.t1	Q96WM3#PHI:235#VPH1#5207#Cryptococcus_neoformans#reduced_virulence	32.14	28	19	0	183	266	164	191	1.7	25.8
contig_22.contig_22.g8511.t1	O59918#PHI:158#UKC1#5270#Ustilago_maydis#reduced_virulence	31.58	38	25	1	160	270	532	569	6.5	24.6
contig_22.contig_22.g8512.t1	I1R9Z0#PHI:1469#GzHMG001#5518#Fusarium_graminearum#unaffected_pathogenicity	24.14	58	42	1	112	285	511	566	3.4	27.7
contig_22.contig_22.g8513.t1	A0A068B0X0#PHI:7257#Rs-scp-1#46012#Radopholus_similis#reduced_virulence	28.37	208	135	6	115	723	32	230	1e-19	90.1
contig_22.contig_22.g8527.t1	P0CS02#PHI:3489#Gmt1#5207#Cryptococcus_neoformans#loss_of_pathogenicity	62.16	37	14	0	1630	1740	64	100	2e-06	48.5
contig_22.contig_22.g8541.t1	I1S042#PHI:1090__PHI:1163__PHI:3893#FGSG_10057__ERB1__FgEBR1#5518#Fusarium_graminearum#reduced_virulence	40	40	22	1	207	326	466	503	0.53	29.6
contig_22.contig_22.g8542.t1	Q87AN1#PHI:3666#HxfB_(PD_1792)_(pspA)#2371#Xylella_fastidiosa#increased_virulence_(hypervirulence)	32.26	62	38	2	357	178	2998	3057	0.96	28.5
contig_22.contig_22.g8543.t1	I1RZR4#PHI:8924#FgPLD1_(FGSG_09917)#5518#Fusarium_graminearum#reduced_virulence	27.91	43	31	0	668	796	668	710	1.3	28.9
contig_22.contig_22.g8544.t1	I1RMV6#PHI:1222#FGSG_05306#5518#Fusarium_graminearum#lethal	45.45	22	12	0	273	338	355	376	2.2	26.2
contig_22.contig_22.g8546.t1	A0A1D9QMN1#PHI:7737__PHI:9520#SsNsd1__Ssnsd1#5180#Sclerotinia_sclerotiorum#loss_of_pathogenicity__reduced_virulence	31.58	38	26	0	414	301	405	442	8.5	25.4
contig_22.contig_22.g8558.t1	A5IXN3#PHI:4610#pdhB#2110#Mycoplasma_agalactiae#reduced_virulence	37.96	324	191	5	2854	3816	11	327	2e-51	185
contig_22.contig_22.g8565.t1	Q881J7#PHI:3796#Pst-Lov#317#Pseudomonas_syringae#reduced_virulence	31.71	82	42	3	1201	1407	312	392	0.76	31.2
contig_22.contig_22.g8585.t1	P40291#PHI:7902#yscN#633#Yersinia_pseudotuberculosis#unaffected_pathogenicity	39.62	53	30	2	288	136	23	75	3.1	28.5
contig_22.contig_22.g8592.t1	I1RZL3#PHI:3996#FgFim#5518#Fusarium_graminearum#reduced_virulence	27.17	254	150	13	118	810	408	649	3e-09	58.5
contig_22.contig_22.g8618.t1	G4NGA7#PHI:2032#VTL1#318829#Magnaporthe_oryzae#unaffected_pathogenicity	33.68	190	108	5	166	729	41	214	1e-22	100
contig_10.contig_10.g8650.t1	G4MZS7#PHI:800#MGG_13324#318829#Magnaporthe_oryzae#reduced_virulence	29.76	84	55	1	934	1173	40	123	0.48	31.2
contig_10.contig_10.g8663.t1	G2WVY4#PHI:6619#VdMcm1#27337#Verticillium_dahliae#reduced_virulence	31.71	41	28	0	478	600	109	149	0.66	29.6
contig_10.contig_10.g8664.t1	P66796#PHI:6882#QseB#28901#Salmonella_enterica#increased_virulence_(hypervirulence)	22.68	97	74	1	445	735	3	98	6.3	26.6
contig_10.contig_10.g8666.t1	Q2VLJ3#PHI:713#PKS13_(ZEA2)#5518#Fusarium_graminearum#unaffected_pathogenicity	31.88	69	45	2	360	157	1010	1077	0.65	29.6
contig_10.contig_10.g8670.t1	U6ZEP7#PHI:4177#pecT#1089444#Dickeya_solani#increased_virulence_(hypervirulence)	34.09	44	29	0	738	869	451	494	0.43	30.4
contig_10.contig_10.g8680.t1	Q87KC3#PHI:9248#VpDsbA1_(VP3054)#670#Vibrio_parahaemolyticus#unaffected_pathogenicity__reduced_virulence	41.67	24	14	0	159	230	99	122	2.2	27.3
contig_10.contig_10.g8682.t1	I1S746#PHI:9538#acd2_(FGSG_12669)#5518#Fusarium_graminearum#unaffected_pathogenicity	52.38	21	10	0	166	104	167	187	1.4	27.7
contig_10.contig_10.g8701.t1	E4TDA5#PHI:3879#tbdR1#34085#Riemerella_anatipestifer#reduced_virulence	27.03	37	27	0	259	369	278	314	0.32	28.9
contig_10.contig_10.g8754.t1	I1RR60#PHI:5899#FGSG_06572#5518#Fusarium_graminearum#unaffected_pathogenicity	34.13	794	454	23	526	2826	37	788	9e-117	384
contig_10.contig_10.g8765.t1	J4UEM9#PHI:8044#hos2#176275#Beauveria_bassiana#reduced_virulence	64.29	14	5	0	184	225	342	355	0.22	28.5
contig_10.contig_10.g8778.t1	C5P3X6#PHI:479#MEP1#199306#Coccidioides_posadasii#reduced_virulence	38.65	282	153	7	1	813	1	273	1e-58	190
contig_10.contig_10.g8782.t1	G4N7Y2#PHI:2406#MoSKN7#318829#Magnaporthe_oryzae#unaffected_pathogenicity	44.44	27	15	0	64	144	624	650	1.3	27.3
contig_10.contig_10.g8786.t1	Q5AAL9#PHI:3513#IFF4#5476#Candida_albicans#reduced_virulence	46.15	39	18	1	80	187	904	942	0.02	32
contig_10.contig_10.g8806.t1	C0NFK7#PHI:6265#Eng1#5037#Histoplasma_capsulatum#reduced_virulence	33.22	286	166	11	397	1230	59	327	6e-39	144
contig_10.contig_10.g8818.t1	Q6DQW3#PHI:433#CTB1#29003#Cercospora_nicotianae#reduced_virulence	33.33	57	35	1	443	273	620	673	4.3	27.7
contig_10.contig_10.g8827.t1	Q9K2Y6#PHI:7845#fliC#562#Escherichia_coli#unaffected_pathogenicity__reduced_virulence	36.36	33	21	0	91	189	357	389	1.6	25
contig_10.contig_10.g8833.t1	Q5A683#PHI:7311#Bas1#5476#Candida_albicans#reduced_virulence	40.76	157	82	5	226	666	42	197	3e-26	112
contig_10.contig_10.g8839.t1	I1RSX8#PHI:1795#GzZC110#5518#Fusarium_graminearum#unaffected_pathogenicity	23.81	105	64	3	317	36	112	211	0.14	32.3
contig_10.contig_10.g8854.t1	Q9UVN5#PHI:160#AMT#5599#Alternaria_alternata#loss_of_pathogenicity	39.29	28	17	0	444	361	2727	2754	0.44	29.3
contig_10.contig_10.g8860.t1	D2E9W6#PHI:2375#DEP1#29001#Alternaria_brassicicola#reduced_virulence__unaffected_pathogenicity	28.3	106	57	4	93	362	255	357	0.91	27.3
contig_10.contig_10.g8861.t1	C6ZEZ6#PHI:2064__PHI:7896__PHI:8697#AvrPiz-t#318829#Magnaporthe_oryzae#effector_(plant_avirulence_determinant)	38.78	49	16	2	1225	1085	53	89	8.6	26.2
contig_10.contig_10.g8865.t1	E9EFH8#PHI:9490#MaChsVI_(XP_007814966.1)#92637#Metarhizium_acridum#unaffected_pathogenicity	32	50	33	1	354	208	235	284	2.1	27.7
contig_10.contig_10.g8866.t1	J5JFB6#PHI:7379#Blys6#176275#Beauveria_bassiana#unaffected_pathogenicity	37.84	37	22	1	106	213	20	56	0.29	26.9
contig_10.contig_10.g8867.t1	I1RPF7#PHI:1704#GzZC019#5518#Fusarium_graminearum#unaffected_pathogenicity	38.46	26	16	0	211	134	101	126	2	26.6
contig_10.contig_10.g8888.t1	C5P3X6#PHI:479#MEP1#199306#Coccidioides_posadasii#reduced_virulence	41.9	284	147	7	1	831	1	273	2e-63	202
contig_10.contig_10.g8890.t1	I1RJK1#PHI:5776#Fgsg04023#5518#Fusarium_graminearum#unaffected_pathogenicity	28.41	88	54	3	217	477	142	221	0.3	32
contig_10.contig_10.g8895.t1	Q7A5Q2#PHI:9447__PHI:9757#PstS#1280#Staphylococcus_aureus#unaffected_pathogenicity__reduced_virulence	32.26	62	32	2	229	59	211	267	0.33	30.4
contig_10.contig_10.g8901.t1	J9VFE3#PHI:9999#atg2_(CNAG_06732)#5207#Cryptococcus_neoformans#unaffected_pathogenicity	29.41	51	36	0	106	258	1865	1915	1.9	27.7
contig_10.contig_10.g8937.t1	C5P3X6#PHI:479#MEP1#199306#Coccidioides_posadasii#reduced_virulence	39.79	284	151	8	1	825	1	273	3e-53	176
contig_10.contig_10.g8947.t1	I1RAQ0#PHI:1344#GzC2H004#5518#Fusarium_graminearum#unaffected_pathogenicity	33.33	33	22	0	351	449	820	852	0.94	28.1
contig_10.contig_10.g8967.t1	I1RAQ0#PHI:1344#GzC2H004#5518#Fusarium_graminearum#unaffected_pathogenicity	33.33	33	22	0	411	509	820	852	1.2	28.1
contig_10.contig_10.g8976.t1	G4NIK0#PHI:9354#leu2B_(MGG_09813)#318829#Magnaporthe_oryzae#unaffected_pathogenicity__reduced_virulence	30.19	53	36	1	399	241	95	146	0.41	29.3
contig_10.contig_10.g8979.t1	I1RJ71#PHI:1883#GzZC198#5518#Fusarium_graminearum#unaffected_pathogenicity	45.16	31	16	1	307	215	27	56	0.99	28.5
contig_10.contig_10.g8990.t1	Q59UR3#PHI:2820#SWI1#5476#Candida_albicans#reduced_virulence	30.3	66	43	2	1	195	458	521	8	26.9
contig_10.contig_10.g8991.t1	I1S1M0#PHI:1829#GzZC144#5518#Fusarium_graminearum#lethal	26.97	89	64	1	106	369	318	406	4.5	26.2
contig_10.contig_10.g8994.t1	Q59UR3#PHI:2820#SWI1#5476#Candida_albicans#reduced_virulence	30.3	66	43	2	1	195	458	521	2.9	27.3
contig_10.contig_10.g8995.t1	Q59UR3#PHI:2820#SWI1#5476#Candida_albicans#reduced_virulence	30.3	66	43	2	1	195	458	521	3.8	26.6
contig_10.contig_10.g8996.t1	G4NFU3#PHI:2103#MGG_08710.5#318829#Magnaporthe_oryzae#unaffected_pathogenicity	41.86	43	25	0	673	801	462	504	1.5	29.6
contig_10.contig_10.g8997.t1	I1S1M0#PHI:1829#GzZC144#5518#Fusarium_graminearum#lethal	26.97	89	64	1	106	369	318	406	4.5	26.2
contig_10.contig_10.g8998.t1	Q51WZ9#PHI:2066__PHI:2077__PHI:8264#MgAtg9__Moatg9__atg9#318829__5518#Magnaporthe_oryzae__Fusarium_graminearum#loss_of_pathogenicity__unaffected_pathogenicity	39.29	28	17	0	454	537	808	835	1.2	28.1
contig_10.contig_10.g8999.t1	G7TK09#PHI:2721__PHI:5500#tal2a__Tal2a#347#Xanthomonas_oryzae#effector_(plant_avirulence_determinant)	36.59	41	26	0	227	349	109	149	1.8	29.3
contig_10.contig_10.g9005.t1	C0NFK7#PHI:6265#Eng1#5037#Histoplasma_capsulatum#reduced_virulence	31.71	287	180	9	151	1005	59	331	3e-40	146
contig_10.contig_10.g9012.t1	O51216#PHI:5102#RelBbu#139#Borreliella_burgdorferi#unaffected_pathogenicity__reduced_virulence	30.43	46	28	1	640	777	620	661	0.32	31.6
contig_10.contig_10.g9055.t1	G4MV67#PHI:2940#MoARK1#318829#Magnaporthe_oryzae#reduced_virulence	46.43	28	15	0	64	147	834	861	3.1	26.2
contig_10.contig_10.g9070.t1	J9VPD7#PHI:8598#Cda1_(CNAG_05799)#5207#Cryptococcus_neoformans#reduced_virulence	51.49	336	146	10	391	1380	54	378	6e-110	338
contig_9.contig_9.g9094.t1	I1RR60#PHI:5899#FGSG_06572#5518#Fusarium_graminearum#unaffected_pathogenicity	34.2	696	377	19	202	2145	37	699	9e-97	326
contig_9.contig_9.g9096.t1	I1RF25#PHI:1657#GzCCCH001#5518#Fusarium_graminearum#unaffected_pathogenicity	27.14	70	42	3	64	246	1326	1395	0.047	30
contig_9.contig_9.g9097.t1	I1RMG1#PHI:1484#GzHMG016#5518#Fusarium_graminearum#unaffected_pathogenicity	32.35	34	23	0	216	115	601	634	6.9	26.2
contig_9.contig_9.g9100.t1	A0A2Z6G142#PHI:9853#sasG#1280#Staphylococcus_aureus#unaffected_pathogenicity__reduced_virulence	52.63	19	9	0	475	419	892	910	6.8	26.2
contig_9.contig_9.g9113.t1	P71658#PHI:7585#Rv1388_(mihF)#1773#Mycobacterium_tuberculosis#increased_virulence_(hypervirulence)	29.41	34	24	0	58	159	28	61	4.6	25
contig_9.contig_9.g9114.t1	I1RF25#PHI:1657#GzCCCH001#5518#Fusarium_graminearum#unaffected_pathogenicity	27.14	70	42	3	64	246	1326	1395	0.047	30
contig_9.contig_9.g9117.t1	Q63KU5#PHI:7014#glbC#28450#Burkholderia_pseudomallei#increased_virulence_(hypervirulence)	27.69	65	43	2	254	448	2643	2703	2.9	27.7
contig_9.contig_9.g9118.t1	P71658#PHI:7585#Rv1388_(mihF)#1773#Mycobacterium_tuberculosis#increased_virulence_(hypervirulence)	31.43	35	24	0	55	159	27	61	0.43	29.3
contig_9.contig_9.g9152.t1	I1S2C4#PHI:5068#MCC#5518#Fusarium_graminearum#reduced_virulence	28.26	46	32	1	289	423	1373	1418	4.2	26.2
contig_9.contig_9.g9163.t1	D4HXR8#PHI:4043#AcrD#552#Erwinia_amylovora#unaffected_pathogenicity	32.79	61	35	3	714	890	153	209	5.2	28.1
contig_9.contig_9.g9171.t1	D0ZDL7#PHI:4613#esaN#636#Edwardsiella_tarda#increased_virulence_(hypervirulence)	33.33	33	22	0	233	331	252	284	0.8	27.3
contig_9.contig_9.g9182.t1	Q5VDC5#PHI:8801#hexA#5059#Aspergillus_flavus#reduced_virulence	42.11	19	11	0	152	208	984	1002	0.33	28.5
contig_9.contig_9.g9184.t1	G4N7H6#PHI:5631#FZC36#318829#Magnaporthe_oryzae#unaffected_pathogenicity	61.11	18	7	0	559	612	555	572	3.2	28.5
contig_9.contig_9.g9186.t1	Q8Z6N0#PHI:624#ssaN#28901#Salmonella_enterica#reduced_virulence	27.27	143	85	4	507	103	144	275	0.28	33.1
contig_9.contig_9.g9188.t1	I1RZF2#PHI:1524#GzHOMEL033#5518#Fusarium_graminearum#unaffected_pathogenicity	32.5	80	42	2	1674	1456	72	146	1	31.2
contig_9.contig_9.g9191.t1	J9VY90#PHI:9058#lac1#5207#Cryptococcus_neoformans#reduced_virulence	69.23	13	4	0	130	92	243	255	0.8	25.8
contig_9.contig_9.g9204.t1	D7UQ40#PHI:3347#sol5#48100#Alternaria_solani#unaffected_pathogenicity	29.37	269	182	5	97	894	59	322	6e-21	96.3
contig_9.contig_9.g9212.t1	G4ZHR3#PHI:6869#PsXLP1#67593#Phytophthora_sojae#reduced_virulence	26.32	76	54	2	315	536	25	100	0.11	31.6
contig_9.contig_9.g9222.t1	T0KBL8#PHI:9254#CgGCS#474922#Colletotrichum_gloeosporioides#loss_of_pathogenicity__reduced_virulence	32	50	32	1	593	450	288	337	2.7	27.7
contig_9.contig_9.g9223.t1	Q7CR58#PHI:6743#Hcp1#28901#Salmonella_enterica#reduced_virulence	33.33	48	21	1	766	876	68	115	1.7	28.9
contig_9.contig_9.g9261.t1	Q8ZNR3#PHI:7919#sopA#28901#Salmonella_enterica#effector_(plant_avirulence_determinant)	29.09	55	38	1	358	194	170	223	0.14	29.6
contig_9.contig_9.g9269.t1	D0ZTZ7#PHI:3755#pipB2#28901#Salmonella_enterica#effector_(plant_avirulence_determinant)	38.46	39	22	1	429	319	90	128	2.3	26.6
contig_9.contig_9.g9282.t1	A4QVH4#PHI:5187#MoCCP1#318829#Magnaporthe_oryzae#reduced_virulence	23.26	43	33	0	163	291	71	113	1.7	26.2
contig_9.contig_9.g9334.t1	I1RQS1#PHI:1262#FGSG_06420#5518#Fusarium_graminearum#unaffected_pathogenicity	36.73	49	31	0	149	3	464	512	0.42	28.9
contig_9.contig_9.g9336.t1	I1RH33#PHI:5901#FGSG_03072#5518#Fusarium_graminearum#unaffected_pathogenicity	28.17	568	345	18	148	1728	51	596	3e-53	191
contig_9.contig_9.g9342.t1	Q5NI23#PHI:6643#fmvA#263#Francisella_tularensis#unaffected_pathogenicity	40.54	37	19	1	258	148	299	332	0.1	29.6
contig_9.contig_9.g9345.t1	Q10896#PHI:8603#nrp_(Rv0101)#1773#Mycobacterium_tuberculosis#reduced_virulence	35.85	53	31	1	392	243	979	1031	2.3	27.7
contig_9.contig_9.g9348.t1	A0A290WHN4#PHI:7704#VEDA_05194#27337#Verticillium_dahliae#reduced_virulence__unaffected_pathogenicity	34.09	44	28	1	214	342	267	310	1	28.5
contig_9.contig_9.g9355.t1	K7NCV2#PHI:3607#sidN#35717#Epichloe_festucae#increased_virulence_(hypervirulence)	28.57	77	53	1	142	372	770	844	0.15	30.8
contig_9.contig_9.g9360.t1	I1RFP4#PHI:1441#GzDDT#5518#Fusarium_graminearum#reduced_virulence	39.86	148	78	4	589	1002	22	168	3e-24	109
contig_9.contig_9.g9365.t1	P32964#PHI:143#CHT#1682391#Microdochium_sorghi#unaffected_pathogenicity	32.2	59	29	3	1197	1054	156	214	1.1	30.4
contig_9.contig_9.g9372.t1	Q8FYM1#PHI:3890#BtaF#29461#Brucella_suis#reduced_virulence	24.39	82	60	1	112	351	113	194	0.24	28.9
contig_9.contig_9.g9378.t1	Q46631#PHI:2471#Ams#552#Erwinia_amylovora#loss_of_pathogenicity	27.03	111	72	3	562	888	120	223	0.02	35.4
contig_9.contig_9.g9397.t1	G4MR53#PHI:7188#MoCAPB#318829#Magnaporthe_oryzae#reduced_virulence	41.3	46	25	1	345	208	136	179	0.4	29.3
contig_9.contig_9.g9402.t1	G4MPJ4#PHI:4053#Pax1#318829#Magnaporthe_oryzae#loss_of_pathogenicity	50	22	11	0	1285	1350	800	821	1.2	30
contig_9.contig_9.g9404.t1	Q4W9X3#PHI:3275#fhpA#746128#Aspergillus_fumigatus#unaffected_pathogenicity	46.43	28	15	0	1038	1121	176	203	2.1	29.6
contig_9.contig_9.g9417.t1	Q4WQI8#PHI:4603#KexB#746128#Aspergillus_fumigatus#reduced_virulence	52.94	17	8	0	92	142	779	795	2.6	25.4
contig_9.contig_9.g9418.t1	C3PTB1#PHI:2834#LAM1#5016#Bipolaris_maydis#reduced_virulence	25.76	66	41	2	27	209	276	338	1.3	27.3
contig_9.contig_9.g9423.t1	E9EJ96#PHI:5431#Mero-Pbs2#568076#Metarhizium_robertsii#reduced_virulence	38.1	42	24	1	75	194	155	196	0.95	28.5
contig_9.contig_9.g9433.t1	A0A0F6B5Q4#PHI:10063#STM14_RS15250#28901#Salmonella_enterica#unaffected_pathogenicity	30.77	39	27	0	31	147	348	386	1.2	26.6
contig_9.contig_9.g9434.t1	Q9I1R1#PHI:2669#PA2206#287#Pseudomonas_aeruginosa#reduced_virulence	30.77	65	45	0	3735	3541	42	106	2.9	30.4
contig_9.contig_9.g9435.t1	J5K938#PHI:7057#PilA#176275#Beauveria_bassiana#reduced_virulence	32.5	40	27	0	181	300	123	162	0.23	29.6
contig_9.contig_9.g9440.t1	Q6FV98#PHI:6626#CgTpo1_2#5478#Candida_glabrata#reduced_virulence	22.31	130	85	3	1192	1554	275	397	1.9	29.6
contig_9.contig_9.g9451.t1	B0Y6V5#PHI:7334#aarA#746128#Aspergillus_fumigatus#unaffected_pathogenicity	26.03	73	50	2	445	663	705	773	0.18	32
contig_9.contig_9.g9453.t1	D0ZTZ7#PHI:3755#pipB2#28901#Salmonella_enterica#effector_(plant_avirulence_determinant)	38.46	39	22	1	324	214	90	128	2.3	25.8
contig_9.contig_9.g9468.t1	D4I231#PHI:7440#EAMY__3224#552#Erwinia_amylovora#unaffected_pathogenicity__increased_virulence_(hypervirulence)__reduced_virulence	41.67	48	22	2	48	173	500	547	0.14	30
contig_9.contig_9.g9470.t1	I1RJ45#PHI:6120#FGSG_03846#5518#Fusarium_graminearum#reduced_virulence	24.3	391	220	11	91	1092	37	408	4e-21	92.4
contig_9.contig_9.g9479.t1	I1RBN5#PHI:5810#Fgsg00966#5518#Fusarium_graminearum#unaffected_pathogenicity	34.18	79	50	1	459	229	103	181	0.003	35
contig_9.contig_9.g9499.t1	Q9LCC7#PHI:7839#usp#562#Escherichia_coli#unaffected_pathogenicity	40	30	18	0	199	288	241	270	3.5	27.7
contig_9.contig_9.g9500.t1	Q6QNB5#PHI:828__PHI:829#ERG1_(ERGA)#746128#Aspergillus_fumigatus#chemistry_target:_resistance_to_chemical	32.86	70	31	4	226	432	157	211	4.3	26.9
contig_9.contig_9.g9535.t1	Q4PIF8#PHI:3919#fer1#5270#Ustilago_maydis#reduced_virulence	57.77	592	213	7	34	1710	28	615	0	681
contig_9.contig_9.g9536.t1	G4MSF9#PHI:8754#MoPer1_(MGG_04527)#318829#Magnaporthe_oryzae#reduced_virulence	32.9	307	125	5	109	960	35	283	3e-45	165
contig_9.contig_9.g9548.t1	Q8Y619#PHI:6537#ChiA#1639#Listeria_monocytogenes#reduced_virulence	37.78	45	26	1	146	274	177	221	1.6	26.9
contig_9.contig_9.g9551.t1	Q9SZA7#PHI:2389#ADR1-L1#317__272952#Pseudomonas_syringae__Hyaloperonospora_arabidopsidis#increased_virulence_(hypervirulence)	50	22	11	0	215	150	611	632	1.3	25.8
contig_9.contig_9.g9571.t1	B2W4L0#PHI:3859#GLU1#45151#Pyrenophora_tritici-repentis#reduced_virulence	30.85	376	232	15	136	1212	18	382	6e-46	164
contig_9.contig_9.g9581.t1	I1RWP1#PHI:1648__PHI:6246#GzWing020__Famyo2#5518#Fusarium_graminearum#reduced_virulence	20	100	66	1	157	456	23	108	2.7	28.5
contig_9.contig_9.g9584.t1	Q0PND8#PHI:593#PEX6#318829#Magnaporthe_oryzae#loss_of_pathogenicity	34.43	61	36	2	1365	1195	380	440	0.4	32.3
contig_7.contig_7.g9604.t1	Q3Y044#PHI:5202#HMPREF0351_10115_(WxL_locusC)#1352#Enterococcus_faecium#reduced_virulence	35.48	62	34	2	311	144	280	341	1.2	30
contig_7.contig_7.g9630.t1	I1RWA9#PHI:1647#GzWing019#5518#Fusarium_graminearum#reduced_virulence	37.25	51	28	2	207	359	451	497	3.6	28.5
contig_7.contig_7.g9657.t1	Q6FM27#PHI:3793#ANP1#5478#Candida_glabrata#increased_virulence_(hypervirulence)	28.26	46	30	2	322	453	155	199	6	26.2
contig_7.contig_7.g9660.t1	G4N6P2#PHI:5366#MoSyn8#318829#Magnaporthe_oryzae#reduced_virulence	35.58	104	60	2	1108	1413	156	254	0.011	36.2
contig_7.contig_7.g9668.t1	P9WK17#PHI:7586#Rv1837c_(glcB)#1773#Mycobacterium_tuberculosis#increased_virulence_(hypervirulence)	26.67	45	31	1	2590	2724	78	120	4.3	29.6
contig_7.contig_7.g9700.t1	I1RSX8#PHI:1795#GzZC110#5518#Fusarium_graminearum#unaffected_pathogenicity	22.86	105	65	3	317	36	112	211	1.3	29.3
contig_7.contig_7.g9711.t1	J4UPL6#PHI:5394#mas5#176275#Beauveria_bassiana#loss_of_pathogenicity	33.33	345	211	8	163	1155	17	356	9e-40	147
contig_7.contig_7.g9717.t1	Q9UUS8#PHI:167#CHIP3#474922#Colletotrichum_gloeosporioides#unaffected_pathogenicity	33.91	115	56	7	2401	2706	104	211	0.009	38.5
contig_7.contig_7.g9728.t1	A0A023Y9U3#PHI:3462#RpfF#40324#Stenotrophomonas_maltophilia#reduced_virulence__unaffected_pathogenicity	44.44	18	10	0	1388	1335	28	45	1.5	28.5
contig_7.contig_7.g9740.t1	Q87ZP2#PHI:7801#cvsS_(PSPTO_3382)#317#Pseudomonas_syringae#reduced_virulence	38.1	42	22	1	69	182	13	54	1.7	26.2
contig_7.contig_7.g9842.t1	J9VH94#PHI:2955#PKH2-02#5207#Cryptococcus_neoformans#loss_of_pathogenicity	33.33	57	38	0	896	726	786	842	9	26.9
contig_7.contig_7.g9893.t1	K9FRJ5#PHI:4520#PdMit1#36651#Penicillium_digitatum#unaffected_pathogenicity	44.08	245	118	4	397	1128	56	282	3e-61	206
contig_7.contig_7.g9905.t1	A3RH09#PHI:3865#GOX2#27334#Penicillium_expansum#reduced_virulence	27.91	652	325	26	121	1938	16	568	1e-41	157
contig_7.contig_7.g9921.t1	I1RRR9#PHI:1457#GzAra005#5518#Fusarium_graminearum#unaffected_pathogenicity	57.14	21	9	0	343	405	369	389	0.97	29.6
contig_7.contig_7.g9944.t1	G4N3U4#PHI:5188#MoHPX1#318829#Magnaporthe_oryzae#reduced_virulence	35.66	129	65	4	214	600	31	141	5e-16	75.5
contig_7.contig_7.g9954.t1	G4MW66#PHI:2062__PHI:3815#Gph1__GPH1#318829#Magnaporthe_oryzae#unaffected_pathogenicity__loss_of_pathogenicity__reduced_virulence	61.54	13	5	0	1419	1457	539	551	7.8	27.3
contig_7.contig_7.g9959.t1	A0A151V4F3#PHI:6391#CDA2#318829#Magnaporthe_oryzae#unaffected_pathogenicity	29.86	211	133	5	346	939	142	350	5e-20	89.4
contig_7.contig_7.g9991.t1	Q2FV90#PHI:10168#fphB_(SAOUHSC_02844)#1280#Staphylococcus_aureus#reduced_virulence__unaffected_pathogenicity	24.84	314	176	11	172	1107	52	307	7e-14	70.5
contig_7.contig_7.g9992.t1	I1RJ45#PHI:6120#FGSG_03846#5518#Fusarium_graminearum#reduced_virulence	34.34	364	204	11	100	1137	29	375	2e-38	144
contig_7.contig_7.g9996.t1	Q8NJS2#PHI:697#ugt51E1#5022#Leptosphaeria_maculans#unaffected_pathogenicity	27.68	336	200	13	289	1203	70	393	2e-15	76.3
contig_7.contig_7.g9997.t1	Q8NJS2#PHI:697#ugt51E1#5022#Leptosphaeria_maculans#unaffected_pathogenicity	27.11	332	180	13	289	1119	70	394	4e-15	74.7
contig_7.contig_7.g10006.t1	Q5ZVD8#PHI:6520#LpdA#446#Legionella_pneumophila#effector_(plant_avirulence_determinant)	40	35	21	0	204	100	399	433	0.013	32
contig_7.contig_7.g10007.t1	Q9C1E9#PHI:226#PEX6#5462#Colletotrichum_lagenaria#loss_of_pathogenicity	29.69	64	40	1	70	261	755	813	3.1	26.9
contig_7.contig_7.g10009.t1	Q5ZVD8#PHI:6520#LpdA#446#Legionella_pneumophila#effector_(plant_avirulence_determinant)	40	35	21	0	204	100	399	433	0.14	31.6
contig_7.contig_7.g10010.t1	C5P3X6#PHI:479#MEP1#199306#Coccidioides_posadasii#reduced_virulence	43.24	37	21	0	186	296	96	132	0.16	30
contig_7.contig_7.g10013.t1	Q9Y7G8#PHI:407#PBC1#76659#Pyrenopeziza_brassicae#loss_of_pathogenicity	42.42	33	18	1	571	669	99	130	1.8	28.9
contig_7.contig_7.g10056.t1	B4EY92#PHI:5063#ppk#584#Proteus_mirabilis#reduced_virulence	30.16	63	37	3	1444	1629	549	605	2.1	30.4
contig_7.contig_7.g10058.t1	I1RAH4#PHI:1562#GzOB002#5518#Fusarium_graminearum#lethal	40.48	42	19	1	733	858	361	396	0.49	30.4
contig_7.contig_7.g10062.t1	A0A0H2XG07#PHI:7344#PurA#1280#Staphylococcus_aureus#reduced_virulence	31.48	54	35	1	193	348	151	204	0.084	32.3
contig_7.contig_7.g10064.t1	G4NGK7#PHI:2161#Sep-01#318829#Magnaporthe_oryzae#loss_of_pathogenicity	68.42	19	6	0	527	583	577	595	0.22	30.8
contig_7.contig_7.g10065.t1	I1RCP1#PHI:1080__PHI:9405#Cch1__CCH1_(FGSG_01364)#5518#Fusarium_graminearum#unaffected_pathogenicity__reduced_virulence	43.9	41	23	0	237	359	77	117	0.14	32.7
contig_7.contig_7.g10066.t1	Q4I7F9#PHI:1458#GzAra006#5518#Fusarium_graminearum#unaffected_pathogenicity	37.84	37	23	0	468	358	605	641	0.6	29.6
contig_7.contig_7.g10073.t1	J9VUM7#PHI:8591#Rcv1_(CNAG_01983)#5207#Cryptococcus_neoformans#reduced_virulence	34.21	38	25	0	109	222	335	372	2.3	26.6
contig_7.contig_7.g10075.t1	I1S2C4#PHI:5068#MCC#5518#Fusarium_graminearum#reduced_virulence	30.56	72	36	3	225	437	1262	1320	1	28.1
contig_7.contig_7.g10077.t1	I1RCP1#PHI:1080__PHI:9405#Cch1__CCH1_(FGSG_01364)#5518#Fusarium_graminearum#unaffected_pathogenicity__reduced_virulence	43.9	41	23	0	237	359	77	117	0.14	32.7
contig_7.contig_7.g10080.t1	Q8XQE6#PHI:4025#PopS#305#Ralstonia_solanacearum#effector_(plant_avirulence_determinant)	42.86	28	16	0	99	182	761	788	2.7	26.9
contig_7.contig_7.g10083.t1	D4I0Q0#PHI:7399#EAMY__3011#552#Erwinia_amylovora#unaffected_pathogenicity__increased_virulence_(hypervirulence)__reduced_virulence	30.91	55	38	0	2861	2697	58	112	0.34	32.7
contig_7.contig_7.g10086.t1	A0A2J9HLA0#PHI:9924#bcsQ_(yhjQ__BGLU_RS28225)#337#Burkholderia_glumae#reduced_virulence	31.43	35	24	0	118	222	88	122	0.38	28.9
contig_7.contig_7.g10089.t1	I1RSR7#PHI:1796#GzZC111#5518#Fusarium_graminearum#unaffected_pathogenicity	38.24	34	21	0	273	172	446	479	0.17	30
contig_7.contig_7.g10101.t1	G2X869#PHI:6147#VdNRS/ER#27337#Verticillium_dahliae#loss_of_pathogenicity	28.57	42	30	0	250	125	227	268	0.45	30.4
contig_7.contig_7.g10106.t1	A0A2J9HLA0#PHI:9924#bcsQ_(yhjQ__BGLU_RS28225)#337#Burkholderia_glumae#reduced_virulence	31.43	35	24	0	118	222	88	122	0.38	28.9
contig_7.contig_7.g10108.t1	I1RSA6#PHI:1488#GzHMG020#5518#Fusarium_graminearum#unaffected_pathogenicity	37.5	48	25	3	1863	2006	187	229	2.1	30.4
contig_7.contig_7.g10110.t1	I1RU69#PHI:1393#GzC2H056#5518#Fusarium_graminearum#unaffected_pathogenicity	25	52	39	0	85	240	523	574	2.2	26.6
contig_7.contig_7.g10114.t1	J9VUM7#PHI:8591#Rcv1_(CNAG_01983)#5207#Cryptococcus_neoformans#reduced_virulence	34.21	38	25	0	109	222	335	372	2.3	26.6
contig_7.contig_7.g10115.t1	E2GL14#PHI:2334#BcNma#40559#Botrytis_cinerea#reduced_virulence	44.44	18	10	0	237	290	966	983	0.31	28.1
contig_7.contig_7.g10116.t1	J9VPD7#PHI:8598#Cda1_(CNAG_05799)#5207#Cryptococcus_neoformans#reduced_virulence	38.89	36	17	1	178	285	233	263	1.1	27.7
contig_7.contig_7.g10137.t1	Q8XYB9#PHI:5141__PHI:5177#RSc1839#305#Ralstonia_solanacearum#effector_(plant_avirulence_determinant)	27.27	99	53	3	646	930	1617	1700	2.3	28.5
contig_7.contig_7.g10138.t1	G4MKP6#PHI:3161#Mohik5#318829#Magnaporthe_oryzae#loss_of_pathogenicity	41.67	36	19	1	122	223	1259	1294	0.15	28.9
contig_19.contig_19.g10148.t1	A0A0H2URT4#PHI:7118#gtfA#1313#Streptococcus_pneumoniae#reduced_virulence	28.95	76	43	4	70	294	137	202	5.2	26.2
contig_19.contig_19.g10151.t1	I1RN13#PHI:1010#SID1#5518#Fusarium_graminearum#reduced_virulence	26.67	105	57	4	1344	1063	233	328	1.2	30.4
contig_19.contig_19.g10163.t1	C5P3X6#PHI:479#MEP1#199306#Coccidioides_posadasii#reduced_virulence	42.61	230	115	7	184	858	56	273	8e-51	170
contig_19.contig_19.g10164.t1	C5P3X6#PHI:479#MEP1#199306#Coccidioides_posadasii#reduced_virulence	42.61	230	117	6	187	864	55	273	2e-54	179
contig_19.contig_19.g10166.t1	C5P3X6#PHI:479#MEP1#199306#Coccidioides_posadasii#reduced_virulence	42.11	209	100	4	1996	2592	76	273	1e-42	157
contig_19.contig_19.g10174.t1	C5P3X6#PHI:479#MEP1#199306#Coccidioides_posadasii#reduced_virulence	43.73	279	132	6	43	831	4	273	1e-67	213
contig_19.contig_19.g10189.t1	I1RCC9#PHI:3089__PHI:4174#fac1__Fgac1#5518#Fusarium_graminearum#reduced_virulence__unaffected_pathogenicity	36.11	36	23	0	145	38	201	236	0.26	28.1
contig_19.contig_19.g10192.t1	I1RG87#PHI:1358#GzC2H018#5518#Fusarium_graminearum#unaffected_pathogenicity	31.43	35	24	0	590	486	335	369	7.8	26.6
contig_19.contig_19.g10197.t1	A0A0K0GM14#PHI:8988#PXO_RS15395#347#Xanthomonas_oryzae#unaffected_pathogenicity	22.58	155	91	7	661	1104	13	145	1.2	30
contig_19.contig_19.g10205.t1	I1RU06#PHI:6124__PHI:5750#FGSG_07678__ScOrtholog_GIC1#5518#Fusarium_graminearum#reduced_virulence	38.21	280	159	4	85	882	55	334	2e-57	191
contig_19.contig_19.g10213.t1	Q875H9#PHI:283#CDC24#5476#Candida_albicans#loss_of_pathogenicity	31.25	64	43	1	132	323	82	144	2.2	26.2
contig_19.contig_19.g10214.t1	I1S4Q3#PHI:1756#GzZC071#5518#Fusarium_graminearum#unaffected_pathogenicity	30	70	39	2	49	246	78	141	1.9	27.7
contig_19.contig_19.g10250.t1	G4N2P7#PHI:7021#MoJMJ1#318829#Magnaporthe_oryzae#reduced_virulence	51.85	27	13	0	332	412	1636	1662	0.11	31.2
contig_19.contig_19.g10260.t1	G4NL37#PHI:893#MGG_02986#318829#Magnaporthe_oryzae#reduced_virulence	33.33	33	20	1	330	232	1737	1767	4.5	25.8
contig_19.contig_19.g10262.t1	Q6FTB1#PHI:6625#CgTpo1_1#5478#Candida_glabrata#reduced_virulence	26.67	60	44	0	518	339	458	517	2.1	28.1
contig_19.contig_19.g10268.t1	Q3BMG7#PHI:4875#XopAD#339#Xanthomonas_campestris#effector_(plant_avirulence_determinant)	33.33	48	32	0	2656	2799	297	344	1.2	31.6
contig_19.contig_19.g10274.t1	I1RR60#PHI:5899#FGSG_06572#5518#Fusarium_graminearum#unaffected_pathogenicity	34.25	692	394	17	487	2424	62	738	2e-80	281
contig_19.contig_19.g10295.t1	A9CL19#PHI:8881#VirD5#358#Agrobacterium_tumefaciens#effector_(plant_avirulence_determinant)	32.61	46	30	1	141	7	421	466	2	28.9
contig_19.contig_19.g10298.t1	A0A160EFI3#PHI:6706#eivC#562#Escherichia_coli#reduced_virulence	43.24	37	20	1	447	557	140	175	1.8	28.1
contig_19.contig_19.g10326.t1	A0A192GP70#PHI:7281#PsINV#27350#Puccinia_striiformis#reduced_virulence	26.49	770	439	29	25	2058	24	758	7e-56	203
contig_19.contig_19.g10350.t1	B2RLK2#PHI:7889__PHI:9708#kgp#837#Porphyromonas_gingivalis#reduced_virulence	34.92	63	32	2	191	30	655	717	2.5	29.3
contig_19.contig_19.g10374.t1	A0A0B3VE08#PHI:9699#SpoT_(FTL_1413)#263#Francisella_tularensis#reduced_virulence	33.33	57	36	1	1031	1195	12	68	3	29.6
contig_19.contig_19.g10428.t1	I1RT48#PHI:1216#FGSG_07344#5518#Fusarium_graminearum#reduced_virulence	26.39	72	52	1	193	408	342	412	2.7	28.5
contig_19.contig_19.g10432.t1	Q9Y8A2#PHI:255#FUM1_(FUM5)#5127#Fusarium_fujikuroi#unaffected_pathogenicity	36	50	27	1	925	1059	2435	2484	1.9	29.3
contig_19.contig_19.g10465.t1	I1RRD2#PHI:1328#GzbZIP010#5518#Fusarium_graminearum#reduced_virulence	33.33	54	26	1	3113	3244	260	313	2.4	30.8
contig_19.contig_19.g10472.t1	A0A068B0X0#PHI:7257#Rs-scp-1#46012#Radopholus_similis#reduced_virulence	30.77	169	87	5	370	876	78	216	1e-16	81.3
contig_19.contig_19.g10475.t1	I1RMZ4#PHI:1938#GzZC253#5518#Fusarium_graminearum#unaffected_pathogenicity	33.93	56	37	0	490	657	762	817	0.5	31.2
contig_19.contig_19.g10478.t1	I1RBL8#PHI:1631#GzWing003#5518#Fusarium_graminearum#unaffected_pathogenicity	25.93	81	59	1	483	244	438	518	1.3	32
contig_19.contig_19.g10488.t1	J9VX66#PHI:10003#atg6_(CNAG_01773)#5207#Cryptococcus_neoformans#loss_of_pathogenicity	47.62	21	11	0	450	388	75	95	2.3	28.1
contig_19.contig_19.g10492.t1	B2W4L0#PHI:3859#GLU1#45151#Pyrenophora_tritici-repentis#reduced_virulence	26.52	396	257	11	67	1212	19	394	2e-28	114
contig_19.contig_19.g10499.t1	I1RPA0#PHI:1375#GzC2H038#5518#Fusarium_graminearum#unaffected_pathogenicity	24.86	173	88	7	400	870	109	255	0.12	32.3
contig_19.contig_19.g10531.t1	I1RFG1#PHI:1936#GzZC251#5518#Fusarium_graminearum#unaffected_pathogenicity	32.73	55	32	2	218	376	571	622	2.1	28.5
contig_19.contig_19.g10534.t1	Q3Y1Q7#PHI:5196#HMPREF0351_12116_(WxL_locusA)#1352#Enterococcus_faecium#reduced_virulence	28.26	46	31	1	303	172	123	168	0.58	29.3
contig_19.contig_19.g10595.t1	Q9Y8A2#PHI:255#FUM1_(FUM5)#5127#Fusarium_fujikuroi#unaffected_pathogenicity	54.17	24	10	1	1143	1075	2547	2570	2.3	28.9
contig_19.contig_19.g10606.t1	A4VTH6#PHI:4076#BgaC#1307#Streptococcus_suis#unaffected_pathogenicity	25.78	353	226	9	295	1326	12	337	2e-20	95.5
contig_19.contig_19.g10611.t1	P53705#PHI:124#INT1#5476#Candida_albicans#reduced_virulence	27.66	94	60	2	485	760	1182	1269	0.46	31.2
contig_19.contig_19.g10616.t1	Q59UR3#PHI:2820#SWI1#5476#Candida_albicans#reduced_virulence	28.99	69	42	3	1631	1437	341	406	1.4	30
contig_19.contig_19.g10652.t1	Q4WTJ9#PHI:7681#RgsC#746128#Aspergillus_fumigatus#reduced_virulence	42.31	26	15	0	260	183	31	56	3.4	26.2
contig_19.contig_19.g10660.t1	P0CL88#PHI:3330#Xrn1p#5207#Cryptococcus_neoformans#reduced_virulence	30.77	39	27	0	310	426	897	935	6.6	25.4
contig_19.contig_19.g10661.t1	A0A0H2URD1#PHI:7677#SatA#1313#Streptococcus_pneumoniae#reduced_virulence	29.03	62	38	1	396	229	30	91	0.4	29.6
contig_19.contig_19.g10663.t1	G3K6H9#PHI:3591#rpfF#56454#Xanthomonas_hortorum#reduced_virulence	35.85	53	29	2	219	374	19	67	2.3	26.6
contig_19.contig_19.g10693.t1	Q9I648#PHI:6373#fiuA#287#Pseudomonas_aeruginosa#reduced_virulence	46.15	26	14	0	458	535	136	161	7.9	27.3
contig_19.contig_19.g10698.t1	G4MPR7#PHI:5652#FZC55#318829#Magnaporthe_oryzae#unaffected_pathogenicity	37.5	40	18	2	84	188	9	46	1.7	25.8
