# Supplementary material for: Draft genome sequencing of Tilletia caries inciting common bunt of wheat provides pathogenicity-related genes
Source: Front Microbiol. 2023 Nov 15;14:1283613. doi: 10.3389/fmicb.2023.1283613 (PMC10684912; doi:10.3389/fmicb.2023.1283613)
Supplement: Supplementary file 7 [file Data_Sheet_1.FASTA]

Draft genome sequencing of Tilletia caries inciting common bunt disease of wheat provides pathogenicity-related genes 
Malkhan Singh Gurjar1*, Tej Pratap Jitendra Kumar1, Mohamad Ayham Shakouka1, Mahender Singh Saharan1, Laxmi Rawat2, Rashmi Aggarwal1
1Division of Plant Pathology, ICAR-Indian Agricultural Research Institute, New Delhi-110012
2VCSG Uttarakhand University of Horticulture & Forestry, Ranichouri, Uttarakhand 
*Correspondence
Malkhan Singh Gurjar
malkhan_iari@yahoo.com 


>contig_14.contig_14.g1.t1
atgcccttcatactcgatgtcgccacactcgacggcctgagtcctctgtcaacgccccagtcatctcctccacgtcgat
ccttgccgcgcgccagaccacaccctccagctcacctcagcatcaagaatagcataccgtcgccttacctttcgtccgatcgaggactcaactacacc
aagacccccgcgccgcgagccaaccaacgcctagcaacgccgtcctcgagcagtcaagccgtcactatcggcgtcccctccgttctcgtcaagccatt
tcgcacacctctccttcccaagcgtcgtatctgggacacggctgatgatcggcaagagtcgtctggcggttcgcgaggtagcaaggcgcctcgtcgat
tggggacgacgccggctcgagcggtcaagaaaatatcctcggcggacatcttcattccgaagcgtttcatgcgcagtcccagtccggacgaggcctcg
gagaaaggaggacgcatgtatgcgggttcgagtccgaatgctcatgctagctctggtattcaggcgactcttgagtcggctcgggaaggtctcgacgg
ggtgttgaacatacaacatcggcttgacgcgcctttaaacctgctttccgaaaacgatctcaacgccggccagcaagaggggtcgatgtatgcgccct
tacgctcttctccagagtcggcttcttccaacgacgacgctgcctggaagcccacagcgagcggccgcggccacttcgagtttgcgcaggagtttgtg
ctgagtcccagacctcgccccactactgagcacggcatacatgcgcaagtccgaggcaactatgactcgtccagctcgccccaggacggctcaatggt
gcagcagggcacgtacgaccagcgttccgacctccttgtcgaagacggtctcgcgggtcttcccaaggagtacgcactcaaggcacaacgcgatctgg
cgccgtacagcagtccccaagtcaagccgcgctcgtcaagcccgcgtcgtctttataccttttggatcccctacggggacttctctgatttctgttgg
gcatccctgtcaag
>contig_14.contig_14.g2.t1
atgggatcccccgcacgttttcggatctttggatggttcggtagcagtgaccctttcttgagcttctggggcgacctcg
atcttcgccttcatcccttccctcccgctcccgctctccctccccgaacttcgacgatggacagtctcgatctgccgacgtcgcagctcatcctcaac
gcgctcgcgctcaacctcgctcaggaggcaggcgccgggaagctctcccccaacgacgccgccttcctccgcaacaatgccgcgtcctcctcctcagc
agccgccgccgccgccgctgctgcttttgccgcgggcgaggacggcgcggctgctccgtcggccaccaaccacaaccacgcacgctacctgaccgcat
ccgcagtccgcacccacatctccctcgccctcttcgcgtccagcatctcctccgcagccacctccgcaaacgcagaccagcacctcgagcccgtcttg
gaggatctcgtcgctctcaccaaggacctcacaaccgccgagttcgaacactctctcgcatgggcaaactggcccctgcccgaccagctcagttacgc
actcgtctcctctctcctccagattgggaacaacgcggcacaccaccgcaagctcgtccttagcgccgtcgtcgactttgcccagtcggtctcccacg
cactcaccgcggctcagggagacgctcacgtcctcatctcaaagcatgtgcccctcttccacggtctctaccgcgccctcaaggacattaaattcccc
tggtctctctccgagtttgcccggctggccaccagcctcggccctctcaccggcagcatcggcaccacccgcagactcaacgaggccctcctcgtcct
gcccgagcaggacgctgcaaaggaccagggcctgcgcgcaactcgccgcaaggctcgcggacctaccgcagccgccatcgaggaggacgacgagactc
gctccattggctctaccgacacttttgatgccgagggcctcggtcacctcgacaccagcgaagacggcggattcgtatacccggaggagactggtcca
caggaacagctcctccacaattaccgccaggcactactctcccattaccgtcgctccgatcgtccgctctcgggccacttcgtccagtacggcgctct
cgacgccctcgccaacgctctcgctgctgcggtcaaggacgtcaccgaccctgccaaggccggtctcgatactggaagcggcagcaaggcacccgtcg
cagccgccacctccgcactcgcaaacacgggatcccgcattctccagagcatccccgtcgtcggctccgccttggccggtaccgcggacagcagcagc
agtctgctcaacggaagcttcaagggtgtcgacttctcctccctcactggcgtcctctccgtcgtcagctcggtccagcacgccgccagccgggcata
tcacgaccttcagcgcttcgtcgagaacgagggcgagaagcaggccgagctcttcctcgacatttactccgtcgagaccctcgcggcggccctcaagc
ttggcgcatactgctccgtcacacacacccgtctggccggcgagcaactcgacactcatgtcctgctccgcgttcgcactctcctttccgagcagtcc
ttcatcaccgatgagctcttgcaaggttcggctcttcagaccgtctccctcctcgtgcgcgaataccccagcattgccatgcccatgaccacccagct
ccgtcggttcatcaccagccccctccccatatttgagatcgacccggcctcgggcgtcagcaagagtgctatcgtcgacgcgaccgcacgctgtctcg
ccgagtgtgtcaagagtgtgcccggcgacgaccttgtcatatcgacgatgtactcgctcctcaactacctcggccgcgagtcgaccagcgttggcggc
gctggtgcagccgttactggctctgcaggtggtgtggctggttcgggcgcctcggttcgcagtggccactctcgtgcctttactgcccagctcggtgc
tcaggcaggcggcacgacgaccactcaacaaccgtacacgaaccgaacggagaaccagaagaggctcatcgttcccagcaccattcgcgccgtctcgc
tccttgctctcgagtatggcaagcaggacgtcatttcgctcgcgaccagtatgcttctccagcgtcttcgcacggcggatcctctggccgaggctgcc
atcttgcacaacctcgtgcccctggcggtctttggtcccaagagctcctttgtcgatgtcatccgtacctttacccaagtcagccggaccgctaccga
cgaaggcagccacgaggccgagatcgtccaggccgcccagctcaagctcgcccgtgcactgggtgccgtcaaggagaatggggctggcgttgatgagg
tgcacgaggacgacgacctggcgaacaagggtcgcaaggagatctacctctacgagctcctgaacgccttcaccgacaagggcctcgctcttcagact
gctgtcagctctgccaaggccagcagggaggagactgctgagctcaatgccgacttgggtaacatggtccccgcgattgctgccttgctcgcacacga
tgacatcaaccctcagacgggcgcctcgatcgagacgatcgctctcttccggaacatgtggttcctggctgtcctctttggccacgcgacgcctcagc
acgctgtcctgccgcccggtcgcccgctcgtcccgctcgagggaggcgagaaggtcgagcagacgttgccgagcacgttgcccaagcccgaggctcgc
gccgaggtactggccaacgcgttccggatcattgccctgaagacgccgacgctcgtgcccgagaaggcattgaactatctcgagtctgacctcgagta
caactcggtgctccgtcgtgacttctcgcagagcacgctcgaggcgcagcgcaaagctcttgcgggcctgactcctgcgcatgcggccgaggttcgca
ccttcagccctgcccaggtcaccttcctgatgacgacctacattctcgagaacatgcggagtgcgatgggccagccttcgatggtgttgtggtacttt
gtcaacgacgggctcaactcgagtccgctggtgggctcgttggaggacattgctgataaggttatggtgaactttatccagcatctgtctgcccagat
caacgaccatgctctggaccctcgtgtgtcgttcgaggtgaagaacctgcttctgggcagctgccaccgtgtgtccaaggtccggcaggtctcgcgct
cgttcctcgacaagctcgtgggcgcgttgccctcgcttctgtgcgacccggacatcgtgaccaccatgctggagatgctgacgcttttgcgccagtcg
tgcgagtgcgagcaccgggacgagtacgcgcccaagtaccgcttccagtctcgtcgggccagggtcacgtttgacctgagcgacaactacgtcgagcg
ggacgagatcctgacggacttcctccagcggacgaagacgtacctcaacaccctcatgggccgcgcccccgtcgagctcaggggtattctacagcgct
acctcggcacgtttgacgagtcggccttgcctggcaacgctgagctcggcaagtcggtcgctgttgactttgcgcgtctgatgcctgcctcggctcga
caggagaccttcctgcccaagtacggcggctggcgctcggacgcttcgagctcgttcgtcgacgagctttcggcgaagagcacctatttgggcgagat
gacgggtgttcacctcacgttgagcaaagggatgatggagatgcagcgggactcggccaatacgttctcggagaggagcgtggcggagtgcaagcttc
agctgttgcaggtttcggagaacttgattcgccagaagacgttgccgtttgctgagttccggaggttgttgtaccgcacggctgctttggctgttgcc
cttccccacccggactacacgctcctcgcattcgtggtggccattccgatccgcgtcttcacgcctgctgcgatcatgacggcctcccacgtctggac
ctggatcataggcgagcgccccgaggtcgagacaaagatcatggtcgagatcacagtcggctggagctcgactgtcaagctccgtcggggtatcttct
ccgacacgctcacgaacagcaaccccctgctccgcaagacggagatgtcgcccttcaaccgggccgaggtggaggctgagctcgagctggcccacaag
atgttcacgccccatctgacgctgatccagctcatggccagtcgataccaggcgttccggtaccgtgacccgacgaccgtgctggctcttgtccggct
catccagcgctgctctgcggctacggatgagatgagcagccaccccttggcgcgtgaggctcgcttctcgctcatcatctttggtttccgcctgatcc
agggcagccgcctcgacggccttgtggagtacgagctccgatcggcactctaccgtatggcgttctcatggttcgccgttgcgcctcagtggtcgttc
gggagcaactatctgcagatccggacggagatgcagctcatgacggagttccttgaggtgcttaagctcgacaaggtccgggctagctacctgatcac
gagttacccctcgtctttcaccggtgtccgtttccccggtcagatgacggtccagggctccgcaaagctgttcaacgaacgtcgtgccctattgcagc
tcctgctcgagagcgagttgaaccgcttcagcgtgtgggcgaaccctgtccacatgcccggtcgtggggcggactatgttggcgacctcacgaagacg
atgacggacccgctctggtcgcagatggtccacatcgcctggaaggttgacgctcgtctggccgtccagcttcctgcgcgtttcaaggccccggtcat
caggcacgaggtcggcatgcttgtgcgctctcagccgcagaaggcgatcggagctccggctgctatcgagatgctgctcgaagatcatctgcgttcgg
ccgctcgggacgggacagatctcaagtggctccactactgggctccggtcacgcctatcgagtcgattcagctcttccagccgcagtacgagaaccac
ccgatggttcttcagtacgcgatgcgtacgctcgagcagcaccccgtccagctcatcttcttctacgtgcctcaggttgtacaggcactccgagacga
taagtacggctacgtggagcagtttatcttcgagacttccaagatctcgcagctgttctgccatcagataatctggaacatgaaggcgaactcgtaca
aggacggcgacgctgaggttgaggactcgctcaagcctacgcttgaccgtgttcaggacaacatcgtcaagtctctgtctggtgaggctcgtcgcttc
ttcgagcgcgagttcaccttcttcaacgaggtcactggtatctccggcaagctcaagccgtacatcaagaagagcaagctggagaagaaagccaagat
cgacgaggagatggccaagatcaccgtcgacaagggtgtgtacttgccttcgaaccccgatggtgttgtcgtcgaccttgaccgcaagtcgggtcgcc
cgctgcagtcgcacgccaaagcgccttacatggccacgttcaaggtgcaccgtgacgtcgtgaagccccaccctgccgatcagccgggtgagaccata
accgacgagacgggtggctcggtccagaagcaaggtattgatgtctggcagagcgctatcttcaaggtcggagatgactgtcgacaggacgtgctcgc
gcttcaggtgatcgcgatgttcaagaacatcttcacgggagtcggcttggacctgtacctgaacccgtatcgtgtcactgccaccgggccgggctgtg
gtgttatcgacgtcgtgccgaacgcgacgtcgcgtgacgagatgggtcgtgcgaaggtgaacaacttgatggacttcttcgtcgacaagtacggcaac
ccggacagcattgcgttccagaaggcccgtctggccttcatccagtcaatggctgcctactcgctcgcgtgctacatcctccagatccgtgatcgtca
caacggtaacatcatgatcgatgccgatggccacatcgtccacatcgacttcgggttcctgttcgacatcggacccggtggactcaagtttgaggccg
agttcaagctgacgacggagttcatcgaggtcatgggcggcacgacctcgcagggctaccggctgttctgtgacctgttcatcaaggggtacctcgct
ctgcggccgtacgcggatgaccttgttgatgcgtgtcatctgatgctgggtaccgagctgccctcgttcaagggcgagccgacgatcaagcgtcttcg
gtcgcgattccgtctggacctggacgaccgtggagcggccaagtttgcgctgtcgctcatcacgactgcgtctgagaaccctcgttcgattctgtacg
atcagttccagtacttgcaaaaccggattccgtacaacggctaa
>contig_14.contig_14.g3.t1
atggcgcgcggcactggaaacgtcggcccgcgaggcagcggaaagagaacgaacggcggccgcggtggtagcaggaaca
acagcggcagcggcagcaacagcaacagcaacagcaacagcaacagccgcgacgagaatcgctcacaggcagcacagcgtctccagcgcaaggaacag
gcctccgcatcagcaggcggcggcggcggcggtgggcccagcagcgtcctcggcgtttatgattatgtggtcaatgcagatgcagcgggaggcgcagg
cggtgcacctggcaagaagcgcaagcgctccgatcgcgcgctccgacgtgccaccgctggtttcgaggaatctgcaggagcggaggggtccgcgttga
acaagcgacggcgccacaacgacgacgatggcagcgacggcgacggcgacggcgacggagaggatgaggatgatgacgatgacgatctctctgacacc
gagcgcgtacgtgcgcctgctatcttcagcgacgacgaagatggcgatggcgaggctaagccgttcgaaggcgaggatgaggatatcgattcggacga
ggcctttggcgagagtgacgaggagcggtatgacggctgggccttctcggggtccaagtccaagcgcgacgaggacgacgaggatgaagaggatgagg
acgccatgggtctcgatcaagttctcaacgcagtctctgatgatgatgacgacgacgacgaagaagacgacgatgacgacgaagctggcgtcaaaggt
ctcgacgagctcattggctcctcttcatcaggccaacataacaccgacgccaccttcaagcccgccaacttcttcaatttcgaccaagcccaagcagc
agcatcggcctccggacccgtcactctcgaagatcttctcggcccactcgcacaggacgcgtccctaggcggcgccgagctgcgcaaacgcgtctcgg
ccctcgcgtccgaaaataagggaaagggcaacgggaaggaaggcgctggggctgtggattctagaacgggtgcccttgccgctcctctgcctgccatt
ttgcaggaccgcgtggaccgggcggccgcgtacgaagttactcgcgcccaggtcgaggggtggcaaccgacactcaagcgcctccgcgaagcggagca
tctctccttcccgctccagaagcagccggagacgaagtcctcgaactcgactctggtctcctcgatgctctccaccaagcaaggatccgtcctccgct
ccgagctcgagtcacaaacggctgatctgctccgagcggcggagatgaccgattcgcagatcgtcaagaaggaagatcttgcgcttaacaagctcgat
ccggccctggttgaagcgcgtcggcgggagctggcccggatgcgcgagctcatgttccgcgctgagcagaaggctaagcgggtctcgaagatcaagag
taaatcctaccggcggattgcgaggaaggataaggagaagctgaagcagaagatggccgaggcggggctttcgatgggcaatgatgacgacgatgagg
tggactatgaggccgatcgggtggagcgggtgaaggcggagagggagcgggcgctggagagggccacgttgaagcataagaatacgggccagtgggcg
aagacgatgtcaggccggcagggcaataacgcggagacgattgctgcgctggaggaacagcttcggcgcggtcagcaattgcggcagaaggtccaggg
atcggacgacgacgacgacgattccgacgacgagaacgaggacgacaagacgggggcgaacgcgttcgagagcgacctggaggagaatgaggcggaga
tcgaggacgcggctgcgagtggggaggtgtcgaagggatttggcaagttgatgcagatgaagttcatgaaggaggcgcgggcgaaggcggaccagggc
gtccgggaggctgcggacgagttgcgggcgcagttggccgggcttcagagtgacgatgagggggaagatgatgatgaggatggggatggggaggcggc
tgcgcttcggggtcgggtcgcccaggttggtggcactggtggtcgggctgtgttctctgctgcggctggaacggagaagagcgccccgccgaagaaga
cgaagacggcggtggcagcggcggcggcggcagtacccactcagaaatcctcgtcggtgccgctgctgtcgtcttcctcggccgccggtcagaaagac
ggagagaacccgtggctgaacagcgggggtacgaatttgagcgcgatggcgaagaggcaggatcggaatgggacgaagtcgaagcagcgcgcgttgga
acttgcggaggatgcgaaggtggaccttcttgaggatggtctaggcggtggtggcggtggtggtagtgtctcgaaggcgaccccgtcctcgacgacga
agagcggttcgaaggggaaagggaaggcgagcgacgagagcggcccttctacttcgacctctgctgctgctgcaacacgcgggatcgctttcacgcag
cgcgatctcgtcgcggaggcgtttgctggggacgacgtgacggcgcaatttgcggagcagaagcgtgcgcttgtggaagcggatgcgcctcaagagga
ggacaactcgctccccggctggggcagctggtccggcaagggcgtcaaacacagcgcagcgcaaaaggcgcgcctcgccgcgaaccgggcgaaacaca
cacgaacgctaccgggccttgcgccgtcggcacgtaaagacgcggggatggagcacgtggtgatcaacgagcgtgcggataagaaggtggagaagtac
aaggtgaaggatttgccgtatccgtttacgagcgcggcgcagtatgagcttgtgatgaggggtgcgatgggggcggagtggaatacgaggacgcagca
tcagcggatgacgttgccgagggtggttacgaagccgggcaaggcgattgctcctattgagcggaagttttga
>contig_14.contig_14.g4.t1
atgcgtcctctcacagaagcagagaccaagctcctcttcgacaagctcgcccagtacatcggcaacaacatcgtccacc
tcatcgacagaccggacgacccgcacctgttccggctccacaaagaccgcatctactacgtctccgagcccgcctgcaaactcgccgactccgtcgcc
cgtccgcagctgatctccctcggcacctgtctgggcaagttcagcaagagcggcggcaagttcaggctgcacgtcactgcgcttgatttgcttgtgca
gtatgctaagtataaggtctggattaagccgaatggcgagctgccgttcctttatgggaatcacgtcgtcaaggcccatcttggtcgaatcaccgatg
acacgccagagcatgccggtgtcgtcgtgctcaacatgggcggggtcggactgggctttggcgtcacggcacggtcaacggtagacacgcgcaagatt
gaccccacctccatcatcgtcttccaccaggccgatgtcggagagtacctcagagacgaagacaccttgttctga
>contig_14.contig_14.g5.t1
atgtgtgaccacgaccacgccgccactgcagtcccagcgatcgcggcccccaacggagacgtcagccagacacacgtcg
ccgtcgagacccgcgctgcacacgtccccgagggaagacccgcagagcatgccacacagcccatgcgctactccgacttcctctccaacgtgtccaag
ttcaagatcatcgagagcaccctccgtgagggtgaacagttcgccaacgccttcttcgacaccgagaccaagatcaagatcgcaagggctctcgacga
cttcggcgtagactgcatcgagctcacctcccccgccgcctccgagcagagccgaaaggactgcgaggccatctgcaagctcggtctcaaggccaaga
tcctcacccacatcaggtgccacatggacgacgcacgcatcgccgtcgagaccggtgtcgacggtgtcgatgtcgtcatgggcacctccaagttcctc
cgcgagttctcccacggaaaggacatgacctacatcaccaagaaggccatcgaggtcatccagttcgtcaagtccaagggcatcgaaatccgcttctc
caccgaggactccttccggtccgacctcgtcgacctcctctccatctaccaggccgtcgacaaggtcggcgtcaaccgcgtcggagtcgctgacaccg
tcggcgtggccaccccgcgccaggtctacgatctcgtcaggaccctccgcggcgtcgttggctgcgacattgagtgccacttccacaacgacaccggc
tgcgccatcgcgaactcctacaccgccctcgaggccggagcgacccacgtcgacacctccgtgctcggcatcggcgagcgcaacggtatcccttccct
cggtggcttcattgcgcgcatgtacaccgccgatcgtgactacgtcatgagcaagtacaacctcaaggccctccgtgaggtcgagaacatcgtcgccg
atgcggtccaggtccaggtccccttcaacaactacgtgaccggctactgcgcgttcacccacaaggccggcatccacgccaaggccatcctcgccaac
ccgagcacgtacgagatcctgcgcccagaagacttcggcatgtcgcgctacgtctccatcgggcaccgtctcaccggctggaacgcgatcaagtcgcg
cgcccaacagctcgagctcgacatgaccgatgcccagtaccaggaggtgacgacgcggatcaaggcgatggccgacattcgggaacagacgatggagg
atgtcgatgtgattctgcgggtcttccaccggggtgtcaaggctgggcatccggtccatgacgagcaggtgttccatcagctgttggagcagcatcaa
gcggcgaatggggatgccactgctgcgactgcgacttcggctgagcctgccgcggtagcggccgcaccaacagcggcttga
>contig_14.contig_14.g6.t1
atgaagttctccatcttcacctccgtcatggtcgccgtcgtcgtcctcgccatcggggtcatgccgacgtctgcacaga
gagagtcttacgacgacccagccccaacggacggaaaccccgccgcttgcgaggcttggtgcgcgagaaacagtaaggcacctaattgcgctggcgag
tgcgagaggagcggcaatcctccctcctacaatgattaa
>contig_14.contig_14.g7.t1
atggacacagcatcgacagcagcagcagcagcagcagcagcagtgtcggcgagcacgagcacgagcacgagcgcagcag
ggatggccgccctcgacgcagcactcgccaagctcagacaccagaccgcgtctccactcgcctcccagcgcaagccggcacagctcctgctcgccatc
gaagccacgctcgacgagcagcacgagtccaacagcaacagcaacagcaagcgcaagcgactcgccacagaacgctcgcccacagagtatctcatcgc
cctccagtccatgctctcctccaccgtcctcgcaccgacgctctacctcctcgccatcgtcgcaccccacatacagcaacccaccttgctctcccaga
tcaacaccctcctccctcccctcgctaacgtcttctccctctcagcctcctctgacacagcacacgcacacccagacccagacccagacccagagtcc
ctctcactcaccctccgatcctccctcaccatcctcgaggccatcctgctcgcagcctccgccaaccaggcactcaccgcctccctcaggaagaacat
cgtcctcaccggctgctggaactccgccgtacagctctccctcgacgtccgtcccaagatcaggaaacgcgcccatgaactcatcagcaacgtcctca
cctccgcacagccacatccatacgcagattccgccgcagaatgggcagtcggaagactcgacaccatcatcacctcaggcgggctctcctcccgaccg
ggcccgtcttcatcttcatctgcggcagggaagaacaagaacagctcggcgcaaaaacagcagaaggctaccgagttcacctttgacaagaagacggg
acaggcgcgtaatgcaggcgcctttgctgctgttcgtgcccaggccctgcagcagggtctcggacaggctatggtcgaaggctccgtcggaggtgcag
ccgcggcggctgatgcggccgccagtgcaggaatctggctctgccagctgctcaaacttatcgtcaagaccttctcgtcaaagagcgtctcggccctg
gccgccgtgctcctccgtctgccagccctccaaaacccattcctcacctcggccgccttcgaagtcttcgacgccctcttccgctcctcctccccatc
ctcatccacgtcaaccacatcccaaccaacaccaacggtcatcacaaaggataccctctctcgcaccctccgcaccttgctcgacccggcagtcctgc
cgacggagaaccagagtctcagcccggccttgttgtcgacctacctccgcgcactcaccggcgcactcacctcctactcccgcttcctcatccccctc
agcgccggcatgggagaggaggacaaggaggaagagcggaagcagccgccgttggagtggggcaccgtcgtccccgccatctggggcatcgtcctcgc
tcgcgctttggacagcaagacggcaggcacgcaagcgcccaaacaggctcctgtccgacagagcgccgcagaggctctcattgcgtgtgtacgctttg
gtatccctgattctgaagtcgagctcgcgttcgaatatgtcatctcgcatggtcggcatttggcctttcctgccccgccgggcggcgctaaggccgat
gatcgccctttcctcgtcagggtcgtcgctcagcttcaggacgcgctcggcaaacatgcgctccggttcgccagcgtcgttcccgagttgttggacgt
catcaccgccttggtccgtcggctcggtcatcggtcggcctcgacgcttgtcaagaaggacgcaggacggagacaggccgccgtcgagctcgtcctac
ccaccctcatcccgacggtggctgacctacgcacctcgcctgccttccccgcacgcgagaacgcagacgctgtcctcgccgctgcgattcaggtcatt
gggccccggcagattctctcccgtctgccgctcggactgctcggcgagaacccggacggacaggggcgggcctggctcctgcccctcatgcgcaccag
catcagcaacaccgagctctcccacttcgtcgacgagctgatcccgctgagcgagaagctctttgcgcgcaaggaagacgcggcttcccgagcgggca
tggccgaggatcccaagcagaaacagcggttcagcgtcgagtcgaagatgttcgaggcgctcgtggaccaggtctgggctaccttccccgcgtactgc
gacctgccgtacgacctcggacacgtgctgcgggagaagcccgaggtaatcgccctgctgagcagcctgctcttctcgcagcccagtctgcgctcgat
tgtcacgcgcggcttgcagcgccttgtggagcggaacacctcgttggcgcggagtagtgcgccgaaggaggttgcgaaggcggactttgatctcgatc
aggaggacgctaagtcgaatttggagttgcttgctacgcttgcgtaccaggacacccttgcctctgtcggcaatggcggtctcctggcgagtctgatg
aacgtgtacgcccagacggccgcggactcgcgtggctttgtgattgagaccattgcgacgtttgtgggcatcttgccgcaggagcaggtcgacaagac
gtacacccgtgtcgtgaagatgctcaagaaggccctgcctacgttggagaaggataacaataactcgggtaaccacaatgcaccggcacccgtgccgc
acacgatgctcgacctgctcggtgcactcgtgcccttcctcaaagcggccgatgcaaaggatctcttcggcatgctccaccgcgacagcccagatgat
gacgagaaggcccagctgttgaaaagcgccgatgcgggcgtacagaagcggacctacaagcttctcacgcgtcttgtcgagctccggccgaacgaggt
ccttccccgcgccggcggtgtcggcggtgcagccgagctcgtgaagacgctgagcggagcaacgcccactgtgctcgcgggctccaagcgtggacgga
tcgcgctctttgcggccctcgtgccccggatcgggatggacgagctccatctgctgccgagcatcgttcctgaggctgtgctggccaccaaggagacg
aatcagcagtgtcgcgaggagagctatgagcttttggtgcagatgggacggaagatgggggaggctactggtgggattgtcaggcggaagcttgttgg
gcgggagaaaggtgctgcagacgcggacgaggacatggctggcgctggggccgaagtcggcccggctgccaatctgacggagtacttggccatggtct
ccgccgggctggcggcgacgtcgccgcatatgatcagtgcgacgatcacggcgctctcgcgactcgtatatgagttccacgccgagctgccgaacgag
acgcttgacgagctcctgagcacctgcctcgtcttcctcgccagtgcgaaccgggagatcgtcaagtccagtctgggcctggtcaaagtggtgatcgt
gtccttcccgtccgagctcgtcgacggccacttgccgacgctggtcgacttgctcctgaacggcaaatcggcgcagcacaagcagcacttcaagagca
agcttcggcatattatggagcggcttatgcggaagtttgggaatgagcggattgagaagcttgcggatgaggagaatcggaagttgattgttaatatt
cggaagaggaaggagagggctaagaggcggaagacgtccggtggggcggatggtggtgatggggaggaggaggaaggggagcaaggcgccagtgggcg
tgctcaggctggtgttagggcacagaagagtcatgggatggacgcatttgaggaggcgctctatgggagtgactccgatctgtcctctgacggagata
acgacgccgccgaagcaccttcgcaagacaggcgctccagtcgacgaggagcgaccgcggccggaccctccaataataacaacaagaagaaacagcag
cacgaccagacgtacatcctcgaagacggggaggacgaagatgcgatgccgctcgatctgctggaccggactgcgttcgcttcgcgggtggccacgaa
gaatcctgttaaagcggaacagcgacgtcggaagcccggccaggaggcgcgcacgtttgatctcgaagaaggcacgggcaagatgatgatcgacgatg
acgatgacgccggcgaggggaagggactcggtgagcaggccaagttggacgccgaggcgggcgcgggcactgcgttcttgcgcaagcagcgtggcgtg
gatggtttcacgacgggtaaaggcggtgcggtcaagtttaacaagaacaacaaacggacgagggaggacgagatggagcttgatgggcaagcttctgc
ctctgcctctgcctctgcttccgcaggggacgcaccatcgaacgaccctagggcggccgctgcgatctttgcggctgctgcggcgggtgagaaccccg
cttcggccatgggcggtggcggtggtgagaagtcgaggaagaaggcgaagaatgagaaggttgctattggggctgagttccgggcgaagaaggcggga
ggagacgttagcaagaatgggcagagtccttttgcgtatgttccgctcggacaggttgcgaataagaagaaggggaaggggaagggcgaggaaggtgc
tcatgctcatcgtccggtccaatgggcctcgtccgttcgttcgtccatgcccaaggcgtttcaggcatcggacgaacgtggtcgcgtccatggcagac
agcgtatctga
>contig_14.contig_14.g8.t1
atggacgcactggacgcgctgcgctctgcagtggcagcagcacccgccgacgagccgctctcccacatccactaccgcg
cagagggcgaccagcccacagacaacctcgtcctcgcagagaccatcgtctgtctccactctgccttcaacaagtcacacccaacacgcatcctcaag
tccgcaaagacttctcatgatgacccgcccccggacgccttcttgcccctcgaggccctcgtctttgccatccagacccgcgcggagaacttgggcgc
gtatgtcagacaggccacgggacgagccatcccccgtctcgctcccacagaacgggcgccagtgctcgactatctgctgggcaagaccgccgcatggc
caggcgtcgtcgctctccctcccggctcagcctcagcagcgcatcagccagaccacgcgcaatcccaactatcagctgcctccgcatcggacctgacc
accacccgatccaccacaccacccatcgaccctcccgctgccctcaaagcacgcttcgcatcatcatccacagcagcagcatcgacctccgcccgccc
cgtcaaacgagcctacatcccctcccgcgccgacgccgacttcgtcaaacgtctccgcaccaccgcagaacgctccttcctcacccgcgccgacgccc
tccacggcaccaccccctggctcaaacgcgccgacttctccaacttcaggaatcaactccagcccgtcctcctcgtcgcacgcaagggcttggctgct
gtcgctgccgcgggagccaagggcgtccccagtgcagcccctttaaccctcatcccacagtccatgcccgccccttcgggtgggacggccactacgcc
cagcggcctgcgcgtccagagaaaacaacgcgcccaggatcccatcttgatactcagcaacagtcccaccgcgctcatcaacatgttcaacgtcaaga
agctgcttgaggatggcgtctttgtctcccccgatcgggcacggcacgacgcaggcggcttggccgaggccgtcgttcagatcagtcatgtgcccgcc
ctcctcgccgacgctctccatccgtccacatcggccggtggcgcaggcgcaggcgcagggagcggcggcggtgccgctgctgccgcgtcctcaacacg
caagatgaggatcctcgtcgtcgataatgcagatgcgctccagagattgggcggcagtagttcgggagctggggctcgggcgggaggagcgggcgcag
gggccggcaaggacgcgggcgcggatccgagcgaggatgtgtggaatcgggtcgtcgctgtctttaccacaggacagctgtggcagttcaagggctac
aagtataaagagccccgggagctcttcaagcatgccatgggagtgcatgtgcgctactcgaacgaaactctccttcccatcatccgcgactggaacat
tacacaactacagatcgagccatcgaagcggcataccgacaagcagctcgtcgggcacttctggcgcaccctcgaggcatggatcatgcgccggaagc
cgtacttgatgccagtacagcctgtatag
>contig_14.contig_14.g9.t1
atggcccaattcacccccaacaccaccttccaacaaagccccgaatccgactgggcctacctcctcggctccgtaaact
gggccgaccacatcgtcttcaccaaggaatccctcgtcgacttcctcaagactcaaggcatccaggtctcgccgtctttcaaggagctgcagacgctg
cccgggtttgctactgttggcaagttcgatcgggacccgtcggctttgggaggggcggaggcgagggcgcagggggcacagcaggtgccggtgcagcc
accatcacaggctgtgaacgcggcgcaaaatgggcaggagcaggagcagaagcaggcgcaggggcataagaatggttcagctccgccggtggatgtgt
acaggccatcgacacgagttaccgtcatggcgacagaatgctcccccgcgttcccgagaggcacatacacttcctcgatggcgcgcatggccgggggt
tccaactggatcatgcctttccgcacggcggtatttggaaacatcgggtccaacgaccactgtccctcattcgaaaagtcaacgcaatgggacctcct
cggaatggacgagcttgagcttgagcttgggcttgggcttgggcttgatgatgagatcgagacagccgacgacgacgacgacgacgaggacgaggttc
atctcgactctctcgccgatctgcccccttctcgcttgcttgtatttctcctcccgtgtagaacgcagaacccgttccccatcttgtatcctgggctc
ctcgttgccgccgcggttgccttgatccaaaggatccaaggatacgcagtcatcaacgatcaacacggcactgctgcggaagcgatggttgaggcaaa
cgcgttactggccgccgctgaagcggctcgtctgcatgatttggagagtgcttctgcttctcccgcctctcccttaccgcccttcctcgatccgacgc
tgctcgctgcttctcgtcgtgcgaatgagcatgagagcggcggacttcagattcgcacacgacgagacagcgatactgagacggattcggaacatgcg
atgattaacttgaaaaactcgcacaactacgccatgaaatactacgaatatgaaaacaattctcaggcgcgaatgcaagtcgcgaaaaggggaacatg
gaggcttatagagcagggagctaagctatcggcaaggtcaggtctcgctgtcttcatcgcatttgggcctttgaatgaaagtgcgaaggccgaagccc
gagaccatgtctatgtcagtccgaacctctgcgatggcgctcgacctactctgcgcgcaatggcggaacatgctgccaacgatttcaagacaacaatg
catatgtaccgagaagcggcacgagcgaacacagcgcaggcattggaagcaaacaaggttctgattgcggaaaagacagctcttaaagagaagaacga
cgaactcgaagctcttaaagagaagaacgacgaactcgaagctctcgtcgccggtctcgaacgtcgcctagcctccacctcctccgcctctacctcct
ccaacggcctctag
>contig_14.contig_14.g10.t1
atgcagtctcccagcaaaacggcagcccgccgcgggcgagaagtagtagtagccgcacagctacagcaacagctttcat
caagcttgccgtttcctccgcagcaccgcgaaactttgcctcttctgcatcactcatcttcctctactgctgatcctcttccaacttcgtcgtcgtct
ttcctacctcatgaaaatctccccataccatcagcgcccttttctctcttctctgaacaggacattgcgccatcaaagcgacagcgcaaacagcgagc
cagagcacatcgatctggctctgctgctgcgcaccgcgatacctcatcctctcatcacgaacgtccgacaacctcgaatgaagacttcctttcctttg
acgaggggccagcggacaattcaagtgatcgggacgagattcagcactacgcagactcgctgttcattcagcagtctgtgtacgtagcacgtgttgac
cttcggacttgggttgtcgaagactatgtcaatgttatctgccaggaagggaagttctatcatgtgacgctctatgaaggaaccagcccgacaggaag
ggacgaacaacttgcctcatgcgattgctcagctggccgaaatgggttgcaatgctcgcacaagagagtcctgctcgagcacggcgagctgttccaaa
aggaggtcattctttctcagagaatcaatccccttgcaattcagatcgcggcacacctacgtggtgaacttgcttggttctctgttctatctaccaga
agcaccatcaccgcggccagtcaggacggcaagcgttgtgtcgttgcgttgtctggaaacgagcgttggacttgttcggcatcgcattgttcttcctt
tggtcagcctgcaaacgtctgtccacatcgtcaacgcgcccagcagttctggaacgacacaggcaattccatcgagcctgatcttggtggtaatggaa
tgattccatccgcaaagccggccctgctcacatatgccgatctccccgcccccccccattctgccgtctgccctctgagcctattgggaaaccagcca
ctgaaaggggcattcttccaacaacgatcccgcttggagaacacgcccgctgcgactgcggtcgacgcagcagcgttgaagcgccagtacgactccga
ccgtgaatgcagctgccgactcggtcaagagaagaggagcatcggtcccgacctttcggagcacgggcttttcaattggaacaactccatcatcgtgg
cacatgaagtattcaacgcctatacctcccagctctccacctctcctactccttttacagctttctgtctgaccattcaacatgcgtatgaacagcat
gctcctggtggaaagctcaagtttcttcatcgttcgacttttgtcaggttgtactttgcgtacatttccttgcagcgactcgatatcgatttctcatg
ccaactctgcggtcccaatccttctacagtcatagcagatggagtacagcttgccggcttccttctgcagcaggtggcagacaactctgatcagtacc
tcgaattgctgcagcagatcaaggcatctgtcgagacggaatcggtcctggtgatgcgcttgtggtcaggacgctttcagcaggtgctgctggacacg
ttcttggccagggccacactttcgcacaacctcacgaccgcggttcagcaattgatcgaccagttcgctgcacatgagggtgttctgcaactttgccg
ccccccccctctgctgcccactcctgatcgaactcagcaccatcgccttccaaaccgcctccaaggatcgcatcactcgtctctcaaccacactggct
cgtcactgtcccttcctgggcaacgtctttgttcttctggcacatggcatcggcagcatgacgagctcagcagagacgaacctgaggagcagcttgca
atcattgatggcttcgacagcacaagtcgttga
>contig_14.contig_14.g11.t1
atgagctcaaccgatagccaactcaaccggccccggctcatgagggccccgcataccacacctcccctcccagcgacca
cctccctccttctctcccgcggctccacagcctgggacaccgacgacgatggcgacgacgacgggtacgatcaagtaacagcagatagcacccgcgac
gatgatgccaacgcactcatcctcaatgacgggaacaaacgcacaacagcaacaacaacaacagctcctcctcctcccgcccggcgaaatcacctcgt
ccgtctcccgcaagaactcatcctccacatcctcacctacgtccactcagacctgctctacccgccccaagcctcccacccgctctacttccagccgc
tcgaacagcgccagcaagcggcccatctggccttgctcagactgacggctgtcagcgcacagttcgcgagtgcgatcttgagtccgcaggcggggctc
ctttggaggagggtcgatgggagtgctacgttccctgtgccgcgtggtgtgctgccggatgcggaggaggagaagcagcagcagcagcagcagcaata
cggccggccagctcgacatctttccccggccctgctcgtcgcactcgcccgaacggcaggtccggctgtgacttcgctcaatctgcgcggagtccact
tcccttcggccaacggcgaacctggttccatcggcataggatccatattcagcgctgcccaactctttgagcatattcttaaggctcagggtgtgctc
acgaagcagtttgccccgccgagcttctcgtttccgaccaaatcggagcttgggttctctacttcaagtcgctcgaaaaaagtgttggaagagggcag
gatgactacgtccccgacgtcggaggagactccacttcctccccttcccaacaccttgcctgcccctcgcgtcactcagctaacccacctcgacctcc
gctccctccgcatcgactcagtccaacttgcccccgcccgtcgagcactcgccgccctcctctcctcatcgccctacatcaccaccctccagctcgcc
aatgccgatccacgcctggtcgacgacgccctgctcgacaccagtctgtcccatccacacagactgcgagagctcgatctcagtcggtgtgcgggtgt
gagtgcgctggggttgggtcggctcttgcggaaagtggagtcttatcagagtcagatggttcaggctggggatgaggaccgagcgcgggaggcgggga
tgagggtgttgcgtattgttgggctgcgggctacgccgcctgttccgttggacgagggtgctggtagcagtgcggatgtccggagaggtgccggtcgg
cgcggccgcggcagggctgtccgtgcggtcggagattcagagacggacgaggaagaggatccggtggcgcgacagcattccaccgtgtctcaaccgaa
tgggaacggctcttcctccgcccgtgtgcatccgctggaggacatgctggctctgcttcgccagacgagcgcgcattgcctggaagtactcgaggcga
actacgtcctcgagctcaccgacgtgcacatcctcgcgctcacccacgtccgtccgctgagtcctgctgctcctgcctctatggcagggccgcagatt
cagacggcccttgcgcacgagcagatcaagctctcccgcgccctgtcctccgccaagttcttccccctccgtcgctcagccctcgcccgtgcactgga
cgaaagcagcaacacctcaaacgtagtccaccggacgctcttccctcacctccgctccctcgccctctcctcgaacccacggctgacctcggccagct
gcgggttcctcgtcggtgcggtgccgcactgcgagacgcttgagatggctggctggagctcgcgtgcgttcttggaccatgagcgggatgctgatggg
cgacgggtgcggagggcgagtggtgggaggggtacggctgtggtggagttgccgggggatggtccgcttgtggatctgttggagtccgtgccgcgtgt
gaggcggattgatctggaaggcgcaggtgagattacggatgcggtgcttagggcgctcacgcctgttcctcccatccgcgctgggagtcctccgaagg
ccacttcgtcggaggaggaggaggaagaggaggacgtccaaccgggccagcatctgacgcatctcatcctctcgcacgcctatcgcctctcggcccgg
gccacgctggacctcatgcgcggcgcgacgaaactggtccatctcgagttggacgatacgcgggcgggctgcgatctcgtggcgaaggagtgggctat
gttgatgaaggctcgcaagagtgggctgaaggcggccgcttcggcgttggcgttgccgttctgtgcttcttcgagcggcactactgctgctactggag
atggcacggcccaagtcgagcgggctcaggtggcgccgacgccgtacctctccctcgtggactgtcggggcttcagcaaggaggagtatgagcgactg
agtcggcgcgggttcgttcgtgcgcgggaagcgattggtgtccggcctaagcttgcgcatgtggctggtttgaagctagggagtcaggatgaggaggg
agaagttgcaggaggaaggggaagggatgctgttgagctgttggaggcgggtggcgcgggcagctatgagtgggggagagactggtttgggtacgaag
gtcgggcggaggtcatgcctgtcagcactcaccaagctggtaacccgccacagacccaggaacaagctgggccgtcgtccgaggagacgatcgctccg
aatgtgcaggtcggatcgcctagtcgtgcgagtcgattggctcttgcgcttccactcagtttgggtatcgcccttgttcgtagagcgtcgggtcagct
tattggaggcgatgatgaacgtggcgaggcctttggcgggggcgggggtggtggcgagggcggcggtggtgctgcacaactctcgctacccggtcttc
ccttccgcatccgagcccaccttggcggcggtggtggtagcagctcttcttccaacgagcccgagaagaataatggcggccccgatggagacgagacg
aacccggccttgggcgtgttgaagagcttctggggctggcaggctgttgatacgcgagcgaaggcgaggaagaagaggcttgtgaaggaggagaaggt
gcggaaggctgctgctgccgccgccgctgctgcgactgcgagtgcgaatgcttctgcgagcagggcaggacgaccgggtggtggacatggtgcttcgc
gaagtatgtcgtttggcgggctggacgccgctgcgcggaatacggtgggaggcgagtcgggagggagcaataccgggcttcgcaactcgacggctgcg
gcgcttgcgttgctcctccgccgaacgggcgcctcctcggctggggctgcgatgtcagctgcgtttggaccgatgtctccaccgctctctcggagccc
gtcgcctcctgcgactgctggtattccgatccccggtgcgactgctactaccccgacttcctcgccctcgggtggctcgagattgggtctgggtcgct
cgcgtcgctcggattcggcggggttcggatggagcgggtcgccttcgactccgggtgggcaaagtagtatgtcggccttttcgcttatggcactggcg
ggacagcggggcggggcgacgggtgctgcttcgcgctcgggctcaggctcaggaggtggctcttcgtccttctcgttctcgttctcaccctccacttc
gccgacgtgggagcgcggacagcagcatcatgatcggatgcgctcgtcgaccgatggttcgctcgtttcgcatgtctcgtaccgccaggcgttggcat
ttgcggaggcggctgctgaggctgggttgagccctacggaggcggagatgctcgcgatcgctgctacttccgcgcccggttcgcctcttcgtgcgcgt
gctcagtccggctccggttcgagccccggcggcgcgggacccaaacgatcacggatgagctcgcgcgggagtagttctgccttcttgctcttctcgtc
gccttcgagtatgacgtccgagctgagcccggtacggagtcggccttcgagcgtgcggagcttgaaggacagggtccgggagaagggcgatcgggcga
agggtcgaattcggcggttgttgagtcctggctcgagctcgggaagcgggagtggtgcgagtggtctccctcctcggatcagtagctcgcagccgacg
tctggcatgacgacgcctcgccggatgatggcaccggtcgcttcctcgtcggcgattccgttgatggtgaacacgcctgcgtcggagccgagcgttcc
gcagtactacgcccctgtggagcgagagcgtggtggtcgtgggatcggtatggaagggcttgggtgggattccgatgatggtgattatgatatggatg
gccagggatgtgtggtcatgtaa
>contig_14.contig_14.g12.t1
atgctcatcccaacgacctggtttctcttgggcgcgcacagacgggcaagtcgatcccatgcggaaaggcctcgtcttc
gaaaagtacgtgttatcgactcgctctacatcaaaccatgcgatcggactgacagagatgccttgtatacagctcgcctggattccttcccgcgtctg
tccaagtacgagtgtgacgacggaccgcgcaagatcagaaagaggcgatatcaagaggcgtccagggagtttcgcaaggccttcgagctgtatgcacc
tgctatcgctgatttgaccgaatactttgtcgcgctgaatcgatccaagcggacttgggcggacgactcttcgacatctcagtggaagcctgagtccg
aggctatcccggccagcctacccactgcccttctactccattcgacggctcaaagtccagccttctacgatgagctagaccgtaccttttccaagcac
tcgctccgcgtcgtcagattcacaggtcaagagtgcggaacatacaggacgacgatgcaaacgctgacgaagcggatcatcagccaagtcgccaccgc
tctcaccgccggagacgagcaatcactgagcgctgcaccggaggatctgcacgaccttaaacacttctttcaccgccatccttcgaacgggatcctcg
ttcttcactttcctgtcgtggaagaattcccatcgcgtcttctttccgatatcctggtgctcctctcgcaactgcagctgccaattgctgtcttgatg
ggtgtcacttcgcaggatgcctacgagcaggcgttccggtccatggaagcgcagggctcattgcacatctcgcgctttgccatcacttcaggtggacc
ggatgaggtcttcggcagaattgtgtcgcagatcttcttggatcctgtcaagcccccacccttgcatctcgatcatgacacgtacgacttcttgcacc
accaattcttcggcactgacaatgacattgagtccctctttgacgccatcgacctggccatcttgcatcactttcataccgtcccaacatctgccttt
tgtgggcctcccataccagcacacctagcggaacaaacgacaacgtccccggtgccagcgcaagggtggttgccaactttcgtgcagggacttcgaga
ggaggctttaagcccctttgtcgacttttcgcaagacgacgaggaacaagacgacgatgacgacgcacctgtaaaacgtcctcacatccgcttggaac
agctgcaacatgttccgaaccccatcttagtctctggcttcacctttccggggccgaccttcgaagaaacggatggagacaaccgcaagacacacctg
ctcaagatggtacacaacgacagctacttcctgtcccagctgccgtccttgcgtcattgtgtggatctgcatatggcatggcaagctcgcgctatcgc
tgtgctttgctgcattcaaagttttctgcaaaataaggacatcacggagccagcggcgtggggaaggagaagcgcccttcgagaagctcgtgatgcca
tgttcgccatggccgcagactccaataacaacctgttcggtcgcgcccttgagggtgaactcggctccacgctgaaaaagatggaagtgcgaatgctc
gaactcaacgccaagcaatttggaagtctcatcgagctgctcacctgggtcttgtttcgacaaaccggaaagttctacaaggcaactgaagaacccgc
cgacgatgaggggccggagcttgaggagcgccaacaacctgagctcaacgaggacctagcattctatgccgacttcgtctttgcacgagatcaggaag
gaagcgacctttctgacctgcacgagacattacaggactggggccagcagctcgaagactggcgttcggacgaagacaccgcccgtcagggggctgtc
aagcggaagagggaagccgaacgaaaggctcagttggaagtggaggagttcgtccgcgcggccgaaatggaagaggaggagggtcgtcttcccaaaaa
cgtgacggaggatggcaaagtgaccacgtcgatcgacggaccgctgctctttgctgaagagcccatgacgaaggagaagctggaaaagcaatgcaagg
cgagactcgacgctatggacgtagacgagagggatcggcagatcaaatctgatcagcggttctacggtatccgcaaggacatctcgaaggagattcac
tcttttctttcgtccaagtgtcagccacttcgaacgagtgcaagcgtccctggagccacatcggccaacaaggatgcggctgcagcgcccttggcgtg
gatttggcagtgccggtcatcaaagtatcttctagatcatctcgaagcagctccccgacatgacgttatcacacacctcgacaacccgttcacaactc
tggaaggctacggaatggcccaactcatcactggctcacagaggggcgggagcggtcacagtcacagtcaaatcgacgacgcggacgagctgggccca
gcacaaccgggtacgatcaagttcatcaagagcttgaaagacctgagacggtctggtgccttgccggacgtgtgtcgagcatatcagctttatcgaga
cagtccgcggttcttgaactttgcggactggttcgacgccttcgcacaaggagtgcgagcggactgtgcattgctggcagtctccgacaaggatcaga
acgatgttgggggtctagatgacgaagaagttgaagatgacgatctcccggacgccgcagaacttcgcaacgggcgaccgaaacggaaacggaaggac
gacgatatgacgcccaccggcaacagacggaagtctgctcgggctgggcaagctgtggcattgccttcttctgcgacttcaacgaggacggagcacca
agccgaaacagtagccaattcgaaggagcaagaagacatccaggacatccaggcgcgatttgcgcttgctgtcaatgagctggccatcatgggcttcc
tcaagggcacgaggcgcaaagtcgagcatactacgaaggtcatattcgacctgcctggcgtgtag
>contig_14.contig_14.g13.t1
atgccgtcaaagtacgaggaagaagaagaacgagtcgcgtgcgcgttggaagaggcgctcgcggccgaccagcccgact
tttccgctctcgcgaggaagtggaaagtcaaccgcctccgaatctcacaccgatatcgaggcaagaacagcagatcgacgcgcccgccgacgaatcgg
aaactcaacgacgatcaggagagtgcgctgctccgatacattggcattctggacgatctggagctttctgcgcgtcccgagctcatcatttcctcagc
gaaccagctgctctccgcttcccaccaaggatctgatgcgcctcctgttgtgggcgaaaaatggctgccaaatctcgtcaagaggcacgcggagctac
acacggccaagcaaaagtctcgggagctgacgaggatgactcaagaccggacgacgctgagcaggttcttcaagaagctcaaaacaaccatcgaaacg
cagggcatccagccttgcgacatctggaatgtcgacgaggtgggatttagggtcggcatcggaggcaagcagtggatcctcactctgaatccaactaa
ggaggcccaccttgccagcgagacctgtcgagactcggtcacctgcatcgaagcagtcaatacgatcaagagtggcttccgactcactggtatccacc
ccttcaaccccgacatggtcttggtcaagtttcctgagacgaccgaagacctaccggtgaccctgccatccggccctcattcccccgcagatgtcccc
accacgccaaagaccgtgcgcacactgtctcgcgttgtccacgacattgaggagcgacacgggaccgatctctcgccgacagtgctgaaatgcattcg
tggtggtttgattcaggctcagacaggcagtttggcggtgtcggcaatgcgcttccagacggccgcacaaaaggaacggaacaagcgcacagagcgac
aaaggaaggtgactcaatcaggaggggtgttgtatgcggaggaagccagggagattgcggaagagaagttggcaaaggaggaaaaggaggaagcacga
cgagtttgggtgaaagtcaggacagccatcatgaagcggaaggcagatggatggggcaaagtttatgtgcaaatgagaaaagatgtcaagcgccgccg
caggatggcttcggtcgagtcccccgacagtgcggacgaggatttactcgaggaggacgtgttcccatcagcctcttaa
>contig_14.contig_14.g14.t1
atgccgcctcagcacgcaccggcatggcaggcatccggcggcccctggggccaagcctcctccactccttggcgctctc
gtcctccgcaagagtcctccgcagctccgaatgctgtttcgaccactgctacgacgaccgacgagtccggcgtcaccccacttcaagtcttccgcgcg
atgcctcgcgaggacaaggagaccttccgtcgcatcctgggatccatgggcaccacgactcgcgatttccttcggacggttccccttgcccagctgcc
cgaggacgccatccagcgcatagccgtcccactcggcagcaccactccactcaaccctcttcccgacgcttccgacttgggcatcgacgaggccgatc
ctgctgccgaggacaccgctgcgtcagctccggttactgtcgctcctgcatcctcctcgacaccagcactcaactcgtcgcccgaccggtcggaagag
gaaccgctgccaccatccggtccgccgcctactagcgctgccccagctgctccggctccggtcgtcatcactcctccaccaactcggccgctcatctg
ccggccagaggtgctcggagagtacaagggcgacccgtcccggttggaggcgttcctgagccgcgttcgggacatggtccggtcaaacaagaaccccg
gatggaatgcggcggtgatggcgactttgccgatcgttttgaaggacgatgccgcagcatggcacgaaggcatcacgctcgaagaggccgagtcgctg
acgacctacgaggcatgggccgaggcgatgcgcgaggcatttccggtgaacaccaccacacagcgacgcgaggcacgcgccatggcatggaagcctgc
tcaggagacgtccatcggatactacttccgcaagctcttggcgctccgaacctcgtacggccacggtcaatcggatgctgctctcgtgacggacatca
aggacggcttccctacatctttcgtcactctgctgcgcatcccacgaaccgaacccaccctcaagcagctgcgcaaggaactaggcgaggccgagccc
gagtggcggtcgctcactggcatccagattgccgacaccgactctccctcgacggctgtctcgtctactcccacgccctcggccatggcggcccctgc
tgtgcgtcgagtgaccaaccagtccatggttcgctcggcctctgccccggcgttgccggtggcccccgctccatctccgcgaccggctggtgcagttg
atggcactgctgctcgatacgatcctgctcgcattacgcctgctcgaaacggtgagcgacgcaagtacactcgggccaacggccagaccattgagctc
cggcacccgtgtacccgctgccaaggcgaccacttcaactttgagcatgacgcggtcaccggtcctcaagtccgaacgattgaggacagcaccgccgc
ggccggatcggtccacaccgtctcctggtacgatgacccagagaacggcatcgagccgcagcatttcatctcttccggaggtgaacggtgtggaagag
acgtgaaccacggagaaggcccagcgcccaccgtgtacaaatcctctgtgcaatctcacgatgattccgcccatgaacatactgccctgcctgagcct
ccgcagttgttcatcgcgaacaagtccatcttcaacaccgagcgtcgattaaacccgaacgaggtgaatcctccattgtctcaacccacgcgcgcgtt
cgggaacatcgtctctcttccggtgaatcctgcgtccggttcggggcgcggttatcgctctcatgtccctctcaccgtccaggtccgccttaacgata
cggacggccgcgctctttcctcactctttgacacgggcgcctccctctcggttatcgatgcggacctgcttcgccgcttgggcggcgttccctctggc
cagcccatgcgcatacatggccttggtaacgtcatgacattggggtgggtcactatccctgtctttctgcatgcccaagaccctcttggcaaggccac
ccatctcgccttcgcccaggatttccacgttcttccctcgttcgcacccggactctgtctcggtcgcgacttcatcgatgcccaggacctctcggtct
caccggttcggggccggggtcgcatcggccgttataccttccaggtaaacaagcgtctaccgggcccatacgggaagaaacccgagctgacgacgacg
tccgacatcaacctccttgccggcgaacaacgttggattcccgtcggcgctcattgcctcgctccggacgtcgactacgccgtcattccccggctgtc
gactgttcccgacgagtccgtccgtctgctcggtccggctggcttgcttcgccatgcgcctgtgggtcacatcctgatggggaattacgggtcggcgg
tgttttgcctgcagaagggtacggtcgttgcggacgcctatgcggctcgggtcggggacgtcacctccgatgtcggagagctcttcaatttggagcct
cctcgatcttctgccgccacggccggctcacctgcgcctgagtatacgccttccgacgttgagctcgcgctcccgttggacgccttcgatctggctga
tgcctctgggtccagtcttgcggccgacgccgccatatccttggtggacgagcactttcgcgtcggtgtcgatgcgtctgggaccccacactccgacg
tcgtggcgctgcttcggagaacacacgacgctttcgcgttggatggccgtcccggtcgcgttgacgaccatgacatggcgatcaatttgttgcccggc
tccaccttgcgctccgacgctcctcgccgtgccagcccggagaagcgtgcggcgatggatacgaccatcgatcagctcttgtcctgggacgcggtggt
gtacattgacgacgctgtggtggcaacggattccatggctgagcatctccaagccctcgaaactctcctccgctccgctatcagcaccggccttaaat
ttagcccggctaaatgcaccttcgctgttccctccctggtcctgttgggtcggaaggtctccggcgcgggcgtggctgtgtggaaagaccgagccaag
gcggtggaggatctccggcggccgatcacgctccaggaactctaccacaccctggacttgttcggatactaccgctctttcattcacaagttcgccga
gctcgcctccccgctcaccaaactcctgcggggctggcgttacgagtcggccgacggacacacgcgcttggtgaacacggaagggcaggcagtcacag
caagcaaagttccattggaatgggacgtggcccagcagcaagctttcgatgctctacgacacgctgtctcacatccccccatccttgctcaccctgac
ccgtcccggccatacattctgtatacggacgccagcaagaacgctctggccgccattgtacaccaagtccacgacaccgacgcgcccgtcccttcttc
ggctcagctcaaccacctgagcctgtcacagctgcctttctccgtggcgaaggatcattggagtgcgtggttggccgaggatcggttcttcggtccca
tcctttctcggcttcgggactcgccttctgatcccgactgggcgttgaacgatggtgtcctgactcgacggattgacgatcgcgttgccctaccactg
gccgcggtcccgaccatcttgcgcgccctccacgacgagaagggtcactttgggttcttaaagaccttcttgtccgtctctcgccagttctggcggcc
cggcctgtccacgatggtccggtcttgggtgaagcactgcgggacctgtcaagcgacgaagcaggcaccgaagaccggctcgttggacatctccaacg
acccgtcccttcccttcgagtccgtatcgtttgacctcgtctacggtttccctcggtcccaggcaggcaacgacaccgctttggtcattcaggaccaa
ttctctcggatggtcctccttcatccctgtggcaaggacatctctgcggaaggcgtcgcggctatcttcagcgaccgagtcttgcggtacggatggcg
gcctcgtcgcatcgtgaccgattccgaggctcgcgtcagcggggctgtcatgaccgccgtcgcgacgtctctgggcgccgagaccgctccatcgagtc
cctaccatcaacaagcaaacagtgttgagcgcgctgttcagacgatccaacgtgtcttggcgtcgatggctttggactcacgggctcactgggaccgt
cgtgtcttgccggccgttgaattggcaatgaacagttcgccggcgttgacgaccggctatcggccttttgatctcgtcttcttgtcgcaccccgacgt
cgtacatgcggtattcgacgctggcgaacacctgggcgtgggatccttcccggagcgacttgccgcggcccaggaacgcatcgacgatgctcgccgcc
agatcgctgtggctcgcgacgtacagaaacgccgatacgacgggagacgcgcgtccgtcccgcctctcgcgcctggaatgcgggcctggatccgtctg
gcggatcgtcctgtcgccggtgccggagtcgacaagctcgccgccaagaagctggggccattccttgtcgaggaggtcgtcagtccccaccgcgtccg
cctccgtcttccggaccatctccagatcgatccggtcctgaacgtcgagcaactcgacttcgctcctaccgacgtagaccccttcgcggccgaacgat
ggcgtctggctgggccggttcgttctgcggcgacggatgacccgcataggattctcgacccttctgcgttggccggcgcggattcggatcgtgctgcc
ttgccgtcttctccggacgggcttctcgacctccttccggctgagctggcggttccagcagacgggtcgactcttgctgccgagcctcgtgtccgtag
agcgccccggactcttcgcgaatttgatctcggcatggtctacaccgcggggactctggcgaccggtgctgacgtgttggccgatgccctggccgggc
cgatcgatcgtcctcgccgtctcaacgtcgatggccgcgagcgggtgttccaggaacggcccgtcgcctacctgtcccgccttaccactccggcggag
agcaagctggtcgcccccgaacttgagctcgtttgctttacctgggcataccacaagcttgctcatctgttcgagggcgcactggtcacggtcgtcac
cgaccactctccgatggagcgcatgcttcgatccaccaatgatattccctatgggccgacgatttcacgctgcagggccatgatcatgccgcatctcc
cgaacctccgattcatctatcggcctggcgcactgcacaccaatgcggatgccctctctcgactgccgccagcctccggttctgagtgctga
>contig_14.contig_14.g15.t1
atgtccgagacatccgctcacgaggcacaccaaggcgctgcctcctccaccacctcgaccccgggcgtcgacgaactcc
acatctcccttgtgcgcatcactcagactctagatgtcattcttgagcgtcaagacggtttcaaccagcgcctgggtcaggtcgaacattccggcctc
atctctgctcctctcgaccaaggttcgatgactcttccttccgttctcggcccaggtccgacaaccactccttccattctcggcccaggtccgacatc
cactccttctgtcctcggcccaggaccgacaacgactccctctgctctcggccaaggcccgacgccgacttcctctgctctcggccaaggcccgacga
catttccttctgcctcggtacacgatccaccaccccacccattcgtcaacacccgtcgctaa
>contig_14.contig_14.g16.t1
atgtcattcacgggtgagctggacgtggcgtattttgtttcagcggttttaggtgccccgatcccctggaccgaaaaag
aaaactataccctgcctggcgacgggccaatagccattgccctctatcccgacttcatcgctggttttttcaccaatacagagattggacggacacgg
cgaccgctggcgcgagctgatccggaccctgtttcggtcggcagcgtggccgtgacctccagcgcgtcatcgagcgagcagaccatcaagctcggcga
cagcaagaacggcgacgacaagatccaggacttcctctacaccaccttccgcgcctcgcggaaacctttccaagctcaagccttccaagcgccaggct
cgcgaggatggcagacaagaacatccacaacatcctctcgaatctcgtcctcaccgcacgcgacttctggcggtggcggacgtggtggccgcggtggc
ggtggtgagagggggcgtggtcgtggcggcggacgtggaggagcacccgctcctcctcaagctggacatggacagcaggcatctcacccgatcgcgat
cctgtccaacatcggcgttgcggatcgtcaagctttgcgcaagcacctgtatcgtgttcgacttcgcctgactcaccgcccttctcgtcgcttggaga
tgttcgacagcttgacagccacgccggcgacgcagaccaagttcgatcggaacggcgaactagtttccgtcgctgcctacttcaaggacacgtacaat
tacacgatccgcttcccccacaagtttcgcggccagatcggcttcgttctcacttctcctcgagctcagcgccagcaaagcgtggtgcagctccgaaa
cgaggtggttaagtacgagcaggccggcctgctacaggcttgggaagtgcaggtctcaaatgagcccgtgcgtctcgaaggccgtcagctgcccccgc
cccgcgttatgtatggcctcaacaagaccatggaacctgatgggcaaatgtcaacgccggctggagagcagctcatcgagtaccgcgatgcgctcaac
tccgacgctgagaccaccgagtgtctcgatgctctgtcagacctcaacgaggacgtccccgagctcctcgccgacggtgtcagcatcttcgccctcaa
ggccaccggtgttgtcgacggtgtcttcaacgtatggtttccccgccttatcggccagatccagttgatccccctgctccgctgctagcaaatcccag
aaccagcacaggcacacgccttcttcgacgacgccgttgtgagcaagaccgcccccgaggagaagagtgccgaatccaaggcagcacagtcaacagtc
acaagcacaacaacgacaacaacttctgttcagcgcgcacacgatctcagcatctccgccctattcggggacaccatctacacctttggcgagctgga
ccagtccgtgtgcatcgccaacgaagacgtcgatggcccacgcgctttctcccctctctctgagggtcagagcgaaacccagtcacgaccccagtcac
gcaccagccgctccaaggaccaaggactctggcttgccgcccagaacatgaagatcatattcggtctcctcgcaggcagcttttccacagcacagatc
aaccacaccaccgatttcgacaagggtgtcgacaaggagaaccttgccaagcttcgtgacttttacgactcgtgcatggatcatcacgcccaggacaa
ggttggtgacgatcccactctcaagctggtcagcgagtcctggagccgactgaccgtgcgcgaccctactaagaaggacattggcatctcaacctcgc
ccgcccaggaagaccctcgcccctacccgtgtcagggcaaacgccagccgaagcctacccaagccattgactga
>contig_14.contig_14.g17.t1
atgacttcatcctcgggcggccacaacggggcgcattcgcaaattgatggctcgatcggcaccgctgccacgggaatag
ataccaacatgagctcagcccgccgcccgctggatctgccgttcccgcgtgggaccagcacgtggaacaagctggagaagtgggtcaaattcaacccg
gagcgattgaaagcgtgggaagacctcaatcctacactggccgcgcccaatggaagccactcaggcaggatttcgaagttccatcaaaattcaacacc
ttcggtccgccaggagatcgaagactggtggccgatttacctggtcactgcgccgcacgaggaacgaatgacccacttcaatcatgcccacaaggtcc
ttctgaaaatgttattcgacatggaacaagattacggggtgtgttccttcgcagtcctcgcgcatcctgatccagatgtcaaggttggcatagttgcg
tcggagaagagcgaagatcttctggacggggtggtcaaaaatctgaatgcgacgagcaacgcttcgaaattcgccaatctgtttggagcggccaccaa
atcaaaccctccggaatcatggacgcttgcgacacagaggctgaacagcatgacggaagaggacagcactgccgcagtctcgactacgcagaaaattc
gagcaaacatcccgtccaagcttgcagccaaggacctcgtgacagctctttcgggatgggttggctcgggtatggacttcatgagcgtgcagaaagga
gatgcgtggagggaggaaacgaagggcaaaatggtgtataaaggagtcttcaccaagttgagagatgcgggattgtacgtggagggatggccgatcga
agccagacatatgctcgcgcaggatgtcgtagttacagtccagggctcgacgacagcatcgacatatactatcacgtcggggagcctgcacaacactt
cgaaatggaactcgggggatgttcttgcggtccaggacgctctaaaggcgagaacgatgatcttgaaacgcatcatgtaa
>contig_14.contig_14.g18.t1
atgtcccagtccttttccccatcctggaaggacctcggcaagctcagcgaacgactttcgcaggggaccctcgagtcca
aattcgaggacaagaagaacggcattgccgtcacacaggcaattgacgaccgccaacgctctctgtgcccaagcacggcaaggagagaattgattggt
ctcctacgaatctgtagatatgtggtccgcgaccttcaagacgaggatcagaccgagcccctggaagcaatcgtgcccctccccgagaccgtccgaac
ccagccctcacacgactacacctacggctcccaagtgatggcgcttaacccggacacgacgtgcctgtaccgcgcgaccatcgtctccggtggccggt
gtctcgtcatcgtcgaaaccccggccagcctcgcagcccatctgctcgtaaccaacccagatgcaaaggctcagggcgcggtcatcgcatacgacgga
aggcacggctccaagaatgttcgcagattctgctacaggggagcacgcagcacccgcagtccaccacagcagcagcatccaaccaagcaggtatcgac
agcgatgagtgcagcaccgatgatggccagcagcagcaacgacaacagcaacagcgagcaggacatcctcgtccatctcgaggcagttctctcccagt
ggttcatcatcgcattcccatcgcagcactccagctactcatccacaccctccatcagcacccactacatgcatcccatccagcacacagacactctc
tcacgaggcgcgcggctggtcttcgactggatcgtcctcgaggactcctacctcggcaagcaggacgaagccacaggaagcgcaaacatgctctgccg
tctcctcgcactcgcctccccagcactcaacaacgccagcagcccagtcctgctctcctcacccaccctcctcttcctccgaacgacctcgcctgccc
ccgctgacatctgctttgttctcgacctcgtctcgtcctgggtggttcgagacatcgccgacgtgagtcccaatagactccgacaaaaggccctaacc
caggccgtctccgtccttgtccccgatgtgcccggcaccagcgtccccaacggtgctctcgtgagctacgacgtcgacggagccttggtcgaaacgca
tctgcaagaccgtacatcatctccgacgagcctctcgacatcaagaacgctgcctcgctctcagagcagtcgcagcgtgggcaactcggtcttcaaga
acacaaccctcgcctctctggccaagcgcgccaacgtgggtctgcacgtcggctactgccttgggtctgaaatcgtccccttactggcgacactggct
atggccatcaacatggacgtctatgccgtggttggagtcacgctcgttagtgctcatctcggtcaacgagggcgacatcgtcccgctaccacttccga
cgccctccagctcgccttgctccagcatcatcaaatgggcgtcctcgtcgaggccctgccttccttctcgtcgtacacgtgcacgcccagcttgccca
ctggccactgcttctctttccctctccgacacgacacgcccctatccacgcccaagtcgcaggtttgggacgcgatcacggtccgcccgagctcactc
gaggacttcagcatgtacacgcacagcttcgccggttctccctgcctacttctccctgcggccccactcgagaccaagggcgccgaggaggatatcca
gtggtacgtatctgaattctga
>contig_14.contig_14.g19.t1
atgttggatcaatcattggagaccgcgccgcatcaggacctcatgcaaacgaccctcaacgactggttgagcgtcatgt
cgggcgacgtttccttcgattcctggctagcagctgctcccctgtctcagtctgggcgcactgccgtagctggtatcagaaccgccagtcagcagacc
gtgccgcatctccttgactctggatcccacgaggccatggattcggacagtgactcggacaacgatacgccaaacggtgtcctcactacggacgaccc
acttccagctccttcgaccgcagacttacccgcaatcactccctttacctttgcaattgtcccttacctgccgtaccccaagctcagcaagaacgcgc
gacagtccttgaccggaatgtcgaccggctacatgcaattctaccacatgaagaattgggaacctcaagacggatcacagcctcagcgagaggtatgg
cagtgccgaatttgccattcgaccttcaaagtcccatcaacaaaagtttcaaacctgggaacgcacctctatggcaccgccaaacgacctggctgctt
gtacaatcgcggcgacaccccggccgagcaggtgacccttcctcctctggacgccagcggcagaatcttgatcaccacatccatcaacattcacctct
cggaacccaccgacgactgtctttcgagtttcgcgcgctgcgctgctcttgctcctgctcctcgcacctccacgcccgcccgtcctctggctgcttgc
tcgccggcccgtccgcccatcgccttctcgtcctttcggtactcttccgctcgtgtcctcgttcgcgctcgtccttccgttgcctcttggtctcgcgc
gctcgcccgggtgctccttcgttgctggttcgtcgctgttcgtccggctcgttcgtttccggcttctcgtgcgtcggtcggccgcctctcgcttgttc
gtccgttgctgttcggtcgattgcgcccatccggcttgcgtgccttgccggtcgctcgcgctcgttggtcgcacgcgctcggccggctgcttgcgcgt
ccctcgccagtcgcgcctgtcgcgcccgtcgcgttcttatatcggctgctgcttccacgctgcctgccgctctcgcgcgctcttgcgctctcgccctc
ggcacgcgcaagtttgtttacagtacacgcattccaccatggcaccgacgcggaagccgcgcctgtcccgcaaggtgacggaggccccgccccgccca
gcacacaagaaagcctcagcttcggtcccagcagtgaggctgacgattgggtcaattttgacgatgctggtcctgaagaaaaccttctccctttgcct
ttctctgagcaggttgcgcctgggttcaatcccaggggcgacaaaacgacgatcctcgctcgcctcctcaaactacgaaaaacccgccgagcaaacag
aaggaaaacacatgcgttggaggcaactgaggccttccaagaatggtcgagactcctcgacacgctggtcgctccttacatggccgcgacaagacgtg
tgctgccgggacccgctgcttggaacgatctgaagtgcgggtgccacgagctgtattccgaagcgtctcaggcacaagcagctcccggccctgccatc
gccgtgttcgactttgaatcgatacgatatatacttcgcggtcatgcgtccgacacctaccttccgtccttgtccgtgcaggcctctttccagccact
ccctccaaaccacaagcggctttctcgtttggacatggccaggcggcagctgcagtccgcgtccgagtggtttcgcgccttggagactcgaagccgcc
tactctcacagaagctccaagctcctccgacagcactggcgctgccaccggcgggtccaggcttgatttctgcttctcaagctccagcatcgattcag
ttccgacgccctttactcgaacacgacgaccttcaattgacgctgcatgatctttgcgcccggtgtcccgcctgttttggtcgcttaggagacgtaga
tggtcagtctggtcggcgtgcggaggtttcgccgcaagtcattgtgtgtctggacggcaatttccagcacaagcgtcggcgaagaatggacgccttcc
gccgcaatcctcaccctccgacttactttctttcagaccaccaactcgaacaagcgaaagaatacttcgaaagcctctcatcccagcttggacccgcg
acggggtgtggctctcaagttaaagcagcaatcgacaatatggttaaaaccactctggggccattcgatactggaggggttatgggaatgacctgccg
gcacggcgctccccttctctttgccgacgtgaaggagtctggagaagcacactacttcgcctacgcgctcctcgaccatgtcatcacggcatgtggcc
ccactctgcgaaccctcggagtctgctacgatatctcttgcaagatcgacgtgtcccctcgaatgaagaaggctttcgaccagcggccgctccagatc
cactacgcagtgtccttgttccatgtgtacggccacgactacacctgtcagctgaaatacagtcctcggcgcatggcgggtttcggtttgaccgacgg
agaatccctcgaacgcctttggtcggcgttgaccgaccttgtcagccttacccgtggtatgatggctgtccgccgacgggaaacactttgtgcgcgcc
ttgcgaagctttcgacgcagcaccagtccagctcaatcatgctcctggcaaagcgtctgcaaaaggtcgccgcattattccagaaagaagtggataaa
gtcttggaacttcacccctcgatagtcgacatcaagatggccctggaacagatcggaccgctgcagtcaaccacaacatcactcaaccccacacctgc
ggcgtcatcgagctcacaatctgccttcacccccgcggaggtccccaaagattgcgacttctttcggcggatcggactcccggaagagctggttggca
ttgcggtgtatttgcacacacagcctttggcagacgacgccctcgcgaacggcgcatccgggcgagcactgtcgatcacagcagccgcagggtcagac
tggtcctcattcggcggtcagagcacagccacagcgacgttcggtggtgcatcgtcatcgtggagcacagcagcagcagcgtcggacaggttcgcgtc
tggtggtggtccatcttcagtcatcgcagcagcagcagcgtcgggcgggttcgctgagctccgcgctccgcctccggcggagccctccgtcggaggag
tgcggagtccgcaaaaccccagctccgcgtcaactccggggacaaccttagcgtctacagcagcagcagcaacgtcgggcgggtttgcgtctggtggt
ggtcggtcgtcagtcacagcagcagcagcgtcagcggccgaccacgctcttcaacaggcgcggcaacgacagacggctgcatcggatcacctatccga
gcaagctcaggcactacacttaccgctgtcacatatgttttcggacacatcgtcctgtaaatactggagtataataccagtgggatcaaacttcctcg
ccgacttggccacaattgatcccgttcacatcaacctcagcgagctattcaaacgagagacgctaatttaccttgccggacttatagatgcacccgac
ttcacgacagaaccttgggtgtcgaacccagttctggctgatgccatggaccgaacggaactcctactccgcctacacgaagaacgagaacgaatcgg
aatcgaagttgaaaacgctttctcgtggctaaggcgagaacagtcacggctcgtcaaccttcagcagtcagctttggaaacgcattggcagccccact
ccgcggccatctccacgctcctgaaactgcagctcgctgatccaaaggcgagcgcatcaattgctgaagggtccgattctgacagcgaggcggacgat
atctttgcgttggatatcgatgtaacgtctcggactctcaatccacgccgggcagcacggcgtccaccgcaacgtaacgcccacagcacatcaaatca
atgcacagttgaagcggaatcgaggatcgacgacttcttgcgtcaagttgatggtttggaggacgacgaagacgattacggtgacgaatcaacgccgt
gtggatcggatgacgaggagaaggctttttggcaggccagtttgcaagctttactgggctgggttgcgcccatccctctgggccatggctataagaac
aagcttgttcgtgtctcaccaatacgacacatggctcgtacgaagcagactgcaaagaagtctaccggcggtatagcgcctcgagccgcgaccacggc
tgcgcagaaggccgaatccatcctcgcagtgaagcgtccgcaccgctacaagcccgggacggtcgccctaagggagatccgtcgctaccagaagtcaa
cggaacttctcatccgcaagctccccttccagcggctcgtcaaggagatagcccaggactacaagtgggatatacgtttccagtcggcggccattggt
gccctccaggagtcagcggaggcatacctggtctctctcttctccgacatgaacctcgctgccatccacgccaagcgtgtgacggtcatgccgaagga
catgaagctcgcccgtcgtcttcgtggagaacgcaactga
>contig_14.contig_14.g20.t1
atgcacgacggagttgctgcttactcaacgcgctccttctcttcctctggctcctcttcctctggctcctcttcctttg
gctcatcatcctcgcaggctgccttgcctctcgtcttcgtccgtccttcgatcagcgagtggacgaaaccgcttccctttttccaaccccctcggact
ccgagcctgcccctgccccacgcggcgcgtcaaggctttccttcgccgcggagcaaagacaggacgacggagggcggaacgggaggggaagagcaggt
gtcggtcgaggaagcgaggaggagaaggaggaggaggacgggaagggagcacgccagcacggtcagtggatggagtatcttcagcagtagctcctctt
ccggctccacagtcagcaccagctctcgcgaaggtcatggcttgacatcgcttccgccaagtcctcgaagccgagcgcgcacgcaccagccaccaatg
gcgcacatctcacccgtgccgaggccgagcccgacctcgcaactgctgacgattgcgatctag
>contig_14.contig_14.g21.t1
atgcgcctcaagatcaacatcgctgcgctggcgacgttcgatgctggctcgggcttgactcgcaagcagcgtgagcttg
tgatcatgaccatgctcgtcctattctacctttccattggggccttgttttattgtctcttgctcaagatccgcatcctctttgtgcatagggcgtgg
agatatccatccaactactacactactacggctccaaggatcgtcctctttttcctaacccccgttggcattgttcccgtcgccttggtgatcgccac
cacgagagaaacagtactgggacagacggacagttcgaacagagccagccctatcgcgcgtcgctccaatccctctctgagagcatcagcagcgggag
gaggaggtagtggtgggttttgcgccatgacggcgtccatgttcgccgcagcctcactcgcttcgtcctccaatagcagctcggccgcttcctcgccc
tccattctgcgcccgccctctgatctgtcgtccagcgtgggatccaatcggactctcagtctgtcgatcaaaccccctctgttgtctccggcacccgc
gcgacgacctacgctgactcgcagccctgtcgcgcctgttcgaccgccgattgcaacgagctcggctccgcctgcactaaacccgacccccatcatcc
catcgctgctcttcctcgggcccgcgccctcgcatccggcgcactgggccggattgagggcgctgggcgtgaagagggtgttgaatgtggcggaggag
gttgatctcgatgttccgactgtccatcctggaaagggacggcgcggtggtgcaggcacggcaggggaagcggaagcggaagccgaggtcaagtgtag
gaaggttggcattcaggattatgtggaggaacagcctggggaggatatgctccggcagggatctgagttcctcaatgagagcatccacgctcaagagc
cgatctacgtccactgtctcgcaggccggtcgcgtagtccgacggcgatcatcgccagtggcggcgatgagggagagaaggagctcgttgctgtcaaa
gtgaatgaagggctggatcaagaagcaaaggatgtggaaggaggggtggtagggatgcttacgcgctcggcgcctgtctcggcgtcgggtttggagca
cggacatgagacgcacgtgtcaggcacgatggcgtcgtcatcttccacctcgtgggagaccgaccgtactgctcgctccgcagcttccgccgccgtca
acggcagcgtcaatgggaagtag
>contig_14.contig_14.g22.t1
atgtcggcatccacctgcgcactctgcgaatgcgcattcaggatatccaccgttaaccgcgccagtcgcagattctgca
tcacagaccacccaccaccagtaccacccaaaccagcctgcatcacaaccggcgaaaggctcatctcccgttccgccgagaccggctcttcctccgcc
tccgccttgttccccgatgtgcttgaaggaataacggcagaagagacagccaccttccgccccggctcaacagcaatactccgatgcccacgatacgt
cgaagaggtacgtttagcttcatcggtggacggtggacttggaggcgacgaggcaatgtcatctacaacggcgaagaaacgccgtcagttcgcaccag
accagctcccgctgcaacttgcacgcgcagcgatgcatctacactcggacgcttcgcacctgctcgagtcgcaacggcacgtccttgcggagtctctg
agctcggctccttcattgcatcggcgactgcgacggcagttgcgcgtggtggcgtccggtgggaaactcatgcaactctcggcatcaacgccattgcc
gggacatgtcatcatctccttcgacctgcgcccgacgccgaggagcgggcgggatgctacgaagggccagggggaaggccgcgaacagactacaaagc
aaccgccccccgcggccccgccggcctatggtcatgtctgctctatcctcagaacccgctgcgacgcgtttgaaatacgaagggtccgcaccgtgctg
ttgatgcgatgggcgacatggcgaggcgtcgccgaaaatctgacccgacacggcctacccatcaagccgtggaaggttaggcgcattgctcacaagca
tggcatagcgcgctatatcgcccgcgaacgtccagcactgagtgttgctgcggtcaaaaagcgaaaaatctgggcaaataagaaccggattactgact
ggcgccgaattatcttcacggacgagtgttctttggacacttctaaccttaggcgcaagcccttcgtcagccgctttcgaggagccgctgcggttcct
caaaacacttctaggagcttcagaacggctcgcaaaacggttatgatctgggcagcaatcgcctacgggaagaagtctccactggtacgattgtcggg
aacgggctaccgcaaggtcgattcgaaacgctacattgagcacgtcattaatggggccttacgcccctttgtgctgcagtgtgagctcgaggagttca
cgccctacaaggtcgtggaagataacgcttccattcataactcgaaggctaccaacaaggctcggaaggaggcggatattcagcgccattctcacccg
ccactttctccggatctcaacccgatcgaaaaggcttggcgcctgctcaagtcccgtcttcgtgctcgtaacctcagccagaccaagcccgacgagct
ttgggaggcggccaaagaggagtgggcaaagatcgaagtagctcatctcaacaagtacatcgacgatatgccccgacgtgtcaaggtcgtcaggcagc
gccacggtcaattttccgagtaa
>contig_14.contig_14.g23.t1
atgctgaccgcgtcccttccctttccttttcattgtcactttccaccccatctcattccttttcccacactgatcaaga
tcacctcgtgggccttggtgctcggtgcgctcgccagcagcaccgccgcaggcttcgtcaatcgccaacctactgctgtcttcaaccttacgtcgccg
ttgggccgcagtttcctctcggactcgacggctcttcgtgctcggggtgacctccccagcggctccggctgcaacttcgacgcagactgcagcacggg
ctggtgctccttcgacttcgagatcgggaacaacgcatacgtcaactatgcctccaagacgtgtaagccgatgccgtacagcgggccttgctcgtcca
gctctcagtgctcgacagggaactgcgactcgacgtcgtcgacatgcgcatatgccaatgaccccgcccgaacgtgtacgtacaacacggactgcgaa
agtcagttttgcagcaagggcatctgctcgctcaatggaggtgacgcgtgccgcaacgacgttccatgtggtgacaatggctgcaatagctttgctag
ccctcagcccacctgtacccgccagccagtgcgaaattcttgtctccggaatgctcagtacatcaacaacgtctgtggtacgggaacgtcaacataca
attgcggcttcagcttgcaagccgacggatccatcctgcgcagcgaacggtgttggcgctcggattactgccgcttcgcagggatcgggacttcgtgc
gatcccgactactatggcggagactgcgccaatcgattcaacctggactgtgatacggacaccaatatgtgctctttgggactggcaggattccgatg
ctattccggatcggagtgcctgtcgaacgtctgtggtcagagcccctacccgcagctgggatcttccggccacgtcgagcagcacatcatccacggca
ttgtcgagcacatccactacttcctcgcccacaagcacatcgacctcgaccccgacgacttcttccacttccacttccacttccacttccacttccac
ttccacttccacttccacttccacttcgtccacgactacgtcgaagcctgcgaccgcaagctcggtctcttcgacctcaagttcgaccacgactacgt
cgaagccggcgactacaagcaaagcatctacaacatcgagtttgactactgtcacgacgtcgaagccggcgagcacaagtatgagcacgagtgcgagc
gcatcgacgacgaagtcgacaaccagttcctcatcgtcgacagccacgtctgggtcgagcacgacgaccaagcctgctacgacctcggccagtactgc
gacatccaaatctgtgtcgacgagcaagagcagcagcagcaccacgtcaaaatccagcacattgtcgaccacctccaagtcgaccacatcggtgacga
ccagcaagcccacaagcacgtccacttcttccaccacaagcaagtcgacttcgacttcgacaaaaaccactcccgtctcgtccagcacgagccgagcg
acgatgacgacgaccaagtcgagcacgattatctctacccctacgcctaccaagacagtcaccacaaccacgacgaagacaaccacgaaatcaaccac
gacgacgacagcagcgcccttgccgctcggcgctctctgctcgacgagcccgtcctgccaatcgggctactgccgcgccaagctcaacgccgacggca
cgcgggcgtcgcaagcgaattgtga
>contig_14.contig_14.g24.t1
atgccacctcgcccgctggtcaaccagcaaccagtaccgtcctcttcctcctcctccttatcagtatccgcctctctct
ccacagcaccagtcgcaggcgctcacaggaacaccctcaaacaaactccatcgccatcagcagcagcctaccgcaggaccgtcgcacagaactcagca
gcatcgcccgcaacaactgcgcccagttcaagatcgcccagcaccaccagcagtcaaggcgcaaccacggcacatccctcggccatctccgcatccgc
cgctgccttccgagcgagactcgccgagaattcatcacccacatcctcacgtcgctcctcccatggcgcacacagcaacagcagcagcagccaccatg
gctcacgtatccccgtgcgatctcccccaaacacggtaacagcgccctccccgcccgatcccgcaacttcatctcgagtgagatcatcttatctcacc
cagaatggaatcgcgcggtccggccgggcaccatcagcttctcaacatgaatcggggagcgccatttccccatccgggtcggcctcaacttcaacctc
ggcatcaacagcgagaccagcgaatggcaggaagagttcctatttcgagatgtactaccccgcaaagggagcaaaaccagctgggtcacccgcagcag
caggggccgcatcatcatcatcatcctcatcaaccaagacggcatcggcctccaggcacgaatccagcagagccacaacgggtgccaaagcgagtagt
ataccatccaaaacagcagcgataacgaaaatgccgtctgcctcctccgaaggatccgcagtccgcacagccaaggcaaaccgtcgtaaatcaggcgc
cccgtacgctcccacgctcagcaacaacagcagtcggagcagtggcagcatctcacacggcagcgcaggtgggagtaccaatgcgcattcgtcctcgg
gtgggatcccgtcttcctcgtcctccactactaccatgccaccggcatccccggcgtcttcccgactcagcgcggagcctacttcttcgtccggacgc
gatttaatgctcttggctcctgcgcccccgtccccgccccgctcacgactcccgctctccgctcggtcacaggcgccgcatgaggaggtcgccgatct
ggcaccaccaccaccacccaccaccaccaccacttctaccacggcagcagcagccagcccagtcctgctttccccgaacacttcttccaagtgggtct
cctcggcttcctcggccttgtcctcggccaccaacaccaacacctccccagccgcgtttgagccgccggcgaactcgggttggatgcgcgtcgcagat
accactcccgagcgatggcgccagcaacggcaacagcaaccgcaccctcgctccgcatcttcctccgctgctgcgttcagcaacagcagcaacaaggt
acccgaacacgcgctcgacctgtcctcctcctcgtccgactcccaatattcctcctcccggctgacatcgacccggtcccggtccttcgggaacagtt
cctcccgcccttcgcctgcgtccagtccggcgccgttgcccttaccaccggcaccgggcaggaacggttctagtggtggggggagcgccagcacgccg
tctacgagctcgcggtttcagaaggtcgttaaggagcctgttatgtcgattgatgagattatcagggcgcattcggctgcgcttagaccggttgggtt
gtccagaccttcggctggggcgggggcggcttcacaagcgtcctcggggatgggggggaaactttctccgattcctcattcgcctgcgttggttcggt
cgcggacgcctctgccgccgtctgcgagggtggtctcgcagccgacgacgcctatgcctttccccttttcttcgtcttcttcttcttcgttggtagca
gggccgacgagggtagctgatctgtccccggcaggggcagcgtctggcattcctgtacttgcccacggcgcgaaggagagaataccgctcggcgggga
tcgatctcggtccacgaggctggtctcaccgttctcgtcgaggagtggggatgatgcgtatgcgttgatgaagagcgcggcggaggaggaggcggcgg
cggcaggagcatcagtaggagcaggagcaggagcaggagcgagggccgggaagcagtcgttgcccttcttaaatacggcgaaggcgcagcggcattgg
gatcgggatcgggtgggaggagcaggagggagcagcgcggatctgccggcgtccccactcagccccggcgacggaagccggcgtacatcgcgcccccc
atccttcgtcctcagttcgccgaccggtgtcgagttcctcgacgtcgacgtcggcgtagggtctgtcgtactcgacaggcgcaccttggccccgacga
cggcgacgagcgggagtaattgtacgagcgcgagcagtagtcggacggcgtcgttctcggggactgcgttgcctttgtcggtgtctcctgctgctgct
gctgcggcggcggtgatgggaggaggaggtggaggtgggggaggaggagcgcctgcggggtatcctacgcttgatcatctcatgtcgacgacggtctc
gacctcgagctcgagctcgacttcgacttcgatctcggaggatttgagttcgctgtcgaactcggttgaccggccgttgtcgatccggtcggacgtcg
tcggtcggctcaggcacgaacgttcgttcttgacgcgttcgggttcgggttcgggcgctagtgggcggagtgcggctggtagttctaccatggctgtc
gctggtgggctcgggggcgggcctgggtcggaagcacatcggtcctcctccggtgctgatgctcgtgctgctggtgggggtgttcccggttcgatgca
ttggacgaacaatagcagttttgggagtgggacgagcgcgcatacgaatacgagctatggtggcacgagcacggacaccctcggccgctcggtctcgc
cttctacgatctcgtcgtcgttccggcagggcggcggcggcgcgaatggcggccatgcagggggaggtggtggtgtaagggacggcaggtcttatacg
ccctcttcgatcgtggctgcgaatggggggaggagctatacgcctaattcgattgcggggatgtcggaggttggcagctttgtgtctgctagtagtac
gatggggatgggagggcatgggaagagtaatggtgggcggaggaggagtttggttgcgcacgctgcgggcgcgggtagtagtggtcgaaggggcccac
cgacgtcgcccctggagcattcacgtgcgttctcgggctcgtcgacgggcacgcggtccacgtctacgtctacctcggcggcgagcgaggcggaggat
cagttccatgatgcggaagaagggattgggaggtcgatgttggagttggagttgtctgcgccggatgagacggtgccgatgcgggcgcctccgatgcc
gggtttcgtcggcagtacggcgacgactcctgtgccatcttcctcgggccggactgtcggtcggatcgcggatgtgaaacggaaggtgtctgcgcctt
gcttcccatcaggatctgcagcggcggcgcccgtcgttgtgaaaaatgagtcggcggcagagacggacgaagacgaagaaggaggtctgcccggctcg
aactcggaagtggagtcgatctcctcgctcgactcgatcgaccgcgaggtgcgccggacggtggcggcctcgcggcaggcgcaccgtgcgaagcggaa
tgcggagtcgaggcggcgggaggcggaggagaggaaggaggcggaggatgaggaagtgttgaagtgtttgttggggcagccttcgccttcgcttggcg
gtgcgggagggggaggggtgagcgggaacagtggtgggagggaacatatgctcttcccgccgtcttcttccgacggttgggcgtccctctctagcagg
aagggtctgagcaagcggacctcgaaccagagtgtgttgagcggcggcggtgcggggaacaacaacggaggttcgggcttgggttctcccggcagctt
gtcgcggtccggctcggtgttgtctggcacgggctcgtccagtgcgccgcatacgccgcggatcttgcagcatgctgcttcgtttgcggggaaggcga
gtcctgctttcctgaaggggaacaacagcaacagtaacagtaacggtaatggcgcgtcgaagggctcgtcggggtcggatacgctcgggatgggcatg
tggcctgcgccggtgggttcgtggtcgactcctggtacgcgggcggcgtcgccttcgaatcagggcagcgaggatacgcccaatgcgtcccactatgg
tttgagcagcacggtcctcccacccgtgccgcttggcgttggctcctcgtcgtcctcatccaagcattcccagcagcaacaggccgacgcggcttgga
tgagcaaagggaatggaggtgggcagggcaagttttcgaggatccctgttgtgggcatgttggcgcgcatgaaggctggtgcttccgggtcggagggg
ctgaaccactcgaattcgaattcgaatgcgacgagtaacggaggcgggccgagtcaacagtcggctgctatggctgtgctccatcgacgacgagcgga
gtcggctgcgagctcgctctcgggcatctcggcgcgcacggctgcggtcagtctggcgacgacttcggatggcgagtttggtggggatgggtatatga
atgtttcgtatgcgacggcggggtatgaggagaatgggggtgctggtgctggggcgaagaagaatgggcggggtaaaaatgggtttgggaggaataag
tcggcgcccccgcctctggacgtggatgggccagtgatgggccagcctgttgggacgtccccgacgaaagtggtacaaccggcgccgccagtcccgct
gacgccgtcgaacccgatagcgcagtacatccgttctgagcgcctgactcggatcatcacgctcaaacggcatcccttccacggcgtcaaggtgtcgc
tcgccgacgtaggcgccaagaacgggcacccggtcgtcatcttcctcggactgggggcggtgcgatacctggttggactgtacgatgacatcgcgtct
gcgatgggtcttcggctgatctgcatcgaccgatgggggctgggcaagacggatacggtgccggaggaccagaggggggtgctcgaatgggggatcgt
cgttggtgaagtgctggaccaactcggtattgggcgctttgcgattctggcgcacagtgccggcgggccttatgcgatggcgacggtcttgcgtcagc
cgtcaagccggatcgtggggcctgtgcatctgctggcgccctgggtgagcgcgcaggtggagtcgaactggaagtggctcaagtacgttccggacggg
gtgatccggacggcccaggcggcggagtggaagatgcaggcgtggaggctgggcaaacagcctagcttggcgtacgaaggggtcggctttgatgcgcg
tgcggcggcgaacacgtcggttagcagtaccggaagtggggccggtggcttccggaagagcggggaggaggcgtactcgcaggggcactcctctgggc
acggtcagcgagtgtcgaaggacgggacgcgcgcgtcgctcgacagcatttctggcgcctatgctacgtactcccgcgtcttggagctgaacaacggc
ggcggcgatgcgatcagcagtattagcgaggaagacgtgcgcatgagcggcgaaactggtcatcgctcgttggagtcgatcagcgcgtctgtttcgcc
ggtgccgtccagctttggcggggcttctagcggtgggatgggaggtgcgctcagtattgagagcggggtgggacgaagtggtacggctcccgtgtcgc
ctgcttctctttatgcggagagcacgggcagtcggtgggccttcggaggtagtggcggcaacgtgaatgggccgcccttgccgtcgcccaccttgcag
ctgccggagaacaaggctcctcggaaagttgtcaagaagaagagctccaagttgggctctttgttcggcgtgtctggcaccagttcgtcaacttcgtc
tggtggatcagggaagcagcgcgaggggagtggaagtacggctgttcccgtcggcaaaggtgccagcgctgcgtcggatgcgcgacagcggacgacgt
ctctctcgcgactgcgatacaatcccaatcccagttccgaagatgcggcgatggagcatatcgacgaaggagtgccgcagtctggacgagcccggcgt
cagctccggtcggcctctgtcacctccctttcaggatctctttcaggatccctttcagggtcacgccgggacaaggacgtacccgcgttgccagcgga
tgcatcagtgcgctactctgtcgccagtctgcctaccagctcgaccacgagcagcttgcatgaggtgtcgactggtgtgccagaccgacctgctgaag
gcatgcgccgcagtttctcagcgacgatggcccggccgatcgtgccggcctgttcgaacgactccagcttgaagtcgtccaatccgcaatgcggcagc
tcttcgaactcgttgcggacgctggtgcggatgtcaagcgccacagcttccatgaggacattggacgagggcgaccatagctcgatccatactgcccc
gacgcagtccacgccgttctttccgaggatgggccttggcatcggattgggtcttccgttgaacacacctcctgccaccatccatgagccgacaaact
cttcgctcgcctccctgcctgagtacgccacaggcacgcctctctcgtcggtcaacaagagtgctacggccagtagtcgccgatcgaccgcttcgaac
cagtcagcttcggcgtcgtcgaaccaggtgcccgatcttgccacggctctgttgcgagcgtcgcacgcggagtcgttgaaaggcggcacggcggacct
gatggccatcctcggccgcacgtctcggccgtgggggttcacctacactgacgtggagcatccggtgaaagtgtggcatggtgatcgggatgagcgga
tcagtctcagcagtgcgcagtggatgcagcaggagatgaaggattgcgagctgatcgtggtgaagggcgctggacatgggttgatgacaaacgtcctc
gtcgttatggaagcgttggagagtatcgaccgtcatcgacgcgactga
>contig_14.contig_14.g25.t1
atgcagagcggaagcactggcggactggcccagcccacaccgacaccgagagcgagagaagaacggaaggaagtggtcc
cctccggcttccttctggcgatcgacagcgacagcagcagcagcagtggcaatgagtggcagcaagacctccccccacaaggcggcttcccctccgtc
cgctacaagcgcaacctccccacgcgcggaccgggaggaatcgcaatcttcggctccgtcatcgccatctgcgcctacggcttctaccacgtcggccg
ctccaacgtcgaggcccgcgaactcaagcgcgaacatgcctgggcccgcatccatctggtgccgatcttgcttgccgagcaggatcgcgatgtgtatc
ggaggcgcgcggcggcggtcttgagggagaagactattatgcaggacgtccccggctgggaggccggcaagagcgtctaccacacaaaacgatacatt
ccatcaacattcgtcgtcatctag
>contig_14.contig_14.g26.t1
atgccgagcagaagatcaacacgcggcacctcctcctcctccgcagccaaagacctgcccgcccctccctccccacaag
cgtcctcaacatcattacagcacggcgccaacggcaaagcgaagcgtcttctcggcgacgaggatggcagggaggagatggaggctccgcgctcgcct
gctgttagttcttctacggctacgcggagtgctaatttgaaagggcaggagaacgtctttctctttgtgcctaatctgatcggctacgcacgcgtcat
cctcgccgcgctctcgctgtacttcatgaagggcaacccgaaggtgtgcacggtgctgtacggcatcagctgtctgctggacgcgtttgacggtatgg
ctgcgcgcgcgttggggcagtcgactaagtttggtgctgtgctggatatggttacggaccgctcgctgttgaccgggtctaagtcgcacaagattgtg
acttcggacgtgtctcggattctgtggtactactacaacgacagccggatcctgttcctgttctgcgcgggcaacgagctgttcttcgtgtgcctgta
cctgatggcatcctacgacaccccgctcgagctctccctgcccggcatcctaggcccgctaccgtcgtcgctgaccgaacccctgttcgagcagatca
agacggacccgcactcgatcctcgcattcatcgggcgcgaactgccgaagttgacgtggccgcagatcgtgggggcggtgacgttgccgatctgcgcg
gcgaagcaggtgattaatgttgtgcagttttggaaggctgcgaaggtgcttgttggtgttgatcttgtggagcgggagcgggcgaggcagaagaaggc
tgtggaggaggggctatga
>contig_14.contig_14.g27.t1
atgtccgtacaagtaggtccgtactccatctcccccatcggccttggcctcatgagcctcacctggcgctccatctccg
acttcgtcccggacgacgaagccttcaagctgatcaagacagccatcgagaaagccagcccttcgcgcgtgttgctcaacacgggcgcgttctacggc
cccaaggaagacgcgtacgccaacatcaagattttgcgaaggttcttcgctgcctatccggagtacaaggataacgtcgtcgtcaatgtgaagggggg
agctgtgatgtctgaattcatcgagaagggcttcgcaggcggtggattccgagcatcgagcaccgtcgagaatctccgggaggatttgctcgccattc
ggaaggagctcggcagcgacgatggcgggatcgacgtgcacgtgtacgaacctgcccgtcgggatatgaacatcagcgttgaggagatcatcaagaac
ctgcacacgcttcagaaggaggggcttttccagcacatcgctctctctgaggttggggctgacacgattaataccgccgcgaagacagcgaaggaatt
gggcacggagatcgtctctgtcgaagtggagtattcgcccttcttcaccgagatcgaagacaacggagtgctgcaggcctgcaagacgcatcagatcc
cgatccttgcttacagtcccctcggacgaggattccttggaggccagctcaagtcgcgctccgacctcgtatccaacgatcctcggctgcaccaggag
caattctccgaaaagaacttcccaaacaacatcaaagtagcagaaaccttctcccaactcgcagcctccctcaacccaccggtcacgcccgcccagct
cgccctggcctggctcgtccgacaaggaggcgaaggcgcgggtaagacggccatcgtgcccatccccggatcgacgaaggctgctcgggtggaggaga
actttgaggcgatggaggttgggttgggtgatgctgagtttgagaagctgtccagccagatccgttatcgcggtgctcccttcgcacgcgacaccttt
gacctcagcgaatctgatgaaaagggcctcggtggtgactaccgacccgtccatcgctacttcccggacctacgatgtgagttgccgtctgccgagcc
atttctattggaaagagcagtgaaaggtactggcgtatcggattcaccctcattcctgtctttccgtccatactcgcgccaacagtacatcgttgttg
gaggtggtcttgcagggctcgtcgttgccaaccgattgagcgagaacaagaacatccacgttcttgtcattgagtctggcgccgacacccggaatgat
gatcgaattgccagccttgatgcgtacgactccgttttccaagcctccagcacagacattaactggcgtttcaccaccacgaacggcaagacgatcta
tgccggccggggcctcggaggctcgacgagcatcaacggcggcgccatcacccgaggcgacgtcgtccaactggacaacatcggcaaactcggcaatt
cgggctgggactactccagcttgctcacatccatgaagaaggccgaacggttcctgactccgaacgcgggtcaggttcatgcgggtgcacgctacaat
gccagtgcacatggcatggacggttatctcacgatccggtttggggaggtcccgaggtcttcacgacgtgatcttcactccaactcctcttcttcttc
ctctgatgctgaacaggacgcgcggttggagcgaagattctatacgggtccgtatcagcacagctttgtgcagtccatcaagacggccctcggagtag
agctcatcgacgacctctccgccggccaaacgaacgggatcgcatacactcccaactcgatgctgccaggaggagggaatcttcgatcctcatccgcg
accgcatacctgacgcccatcgagaacaagcggcccaatcttgtcgtgctgacgacgtggcgaggctggaaaactacgtggtcttcgaacgcggcggg
taccaccccgactgcgacgggggtcgtcattcagcagtcaagcggcggacagacgtacgatgttgaggcttctcgcgaaatcatcgtggccgcaggcg
cgatccgcagccctgtcttcctcgagcatagtggtattggtgatcccaacattctccgaaagatcgacgtacccgtcaaggtcgatcttcccggcgtc
ggcaggaacttgaatgaacaaacccagtccgtgctcggtggtacccccaagaacggcgtcagtttcggtggagtcggaccgtcgaacttgattgctca
gcccaacatgaggcagctcttctctaatgcttctgccgtgcgctcctacatcgagtcgaattaccagagatgggcccgggatgccgtcagcgcaggtg
cggcggtgagctccgaggggctgattgctcaatggcgcctccaaacttcggctctgttcgactcgaacgtcggtgctgtggagatgttcgtcgacagt
ggctaccccaaccacggcttcggtgtcctgatgtggcctctactcccgtactcccgcggcagcgtacacgcctcctccgcctccaccttctccaaccc
gatcctcgacccacgctacttcaccgttcccgtcgatatggggatgcaagtcgcaggatgccggggcgtgcggcgggtgttgcagacgcgcccggttg
cggatctgttcgctgctgctgctgctgggggtgggggggaggaggtcccgggctttgaggtggcgaagggtggggttcctgacgggagcgaccatggc
gcgtacgcagcttggcagaagtggatctcggacaactatggctctgtgtcccatccgatcggtgcgttcgatctccctcggtacatgtgctcttgctc
ctcgctcgatgggaggggtagtggacccaaccttcaaggtgtacgacacagcgaacatccgggtggtcgatgcgagcacactgccccagcagatctcg
gctcacctgagctcgactttgtatgggatagctga
>contig_14.contig_14.g28.t1
atgcctccaccagcagcagcggcggcggcacttcgccagcagcgcacgtcgggaaggaacgcacacaacccttcaccca
ctgctcatcgccaacagcaccggcaccagcaacagcaccagcaacagccatggctctcacctgccacatcctcatcgccctcttcaccctccgtcacc
gtcacgtcgaccgcaccctccctcagccccttcgacaccatgccaacacacaagactccggcatcccgcccaacaaggccagccgcgacccacaccaa
cagcccaccctcgtccctccccagcaccatgctccccctctcctcaaaacgcacccgcaaaccaagtgtcaaggctcgtgagatggccttcctcaatc
caccacgccctgcctccccagacggcctcgcaagcgctgtcggtgtccgcaaacgcgccttcacctccgctaccagtagggacgacgacgagcttcca
gacgagtcgccctgcattcctcggcggaaacgcgctcgtgacactcaaaatgatgccgggtctagcacagctctcgtgcagagtccgccgttctgggt
cgaaatcccgctccgaaaccagacgaaggaggacgtcaagcatcctccgagcaccgcatccaagaagagcgatatggccgctcccctttccaccatcc
cgcttcgcaggcagcagaaggagcagcaggagaaaggacagcagggcaccccgcgtatcaatcgcgctaccacacctcctagccagatggctcgtaac
cgatcaccgcccccacctcccgcctcagctctgcgtctcgccaacttcggttcctcgtcccgcgagcgtcgtcaacaccagcagcgtcacaatctcgt
ccgcaccgcctcaggctttgagcccactccctcgggcccatccagacttgtcgacttgaacgcgtctcccaccctagacgacgacgatcaagtgaagc
gacccagtccaatcgagttcatctcaccctcccaactgggcgccatccttcggaacccgaactccagctcgtccaaaacgcgaaccaaggatgctacc
agctatatgaaccagatggccggcgagtcctcaggcagcagtgaatcacgatcacgatcgcgtgatatgctcaaactcgccctgctgggcaaggacaa
ggtctctccgccctttgcccgtctttccctaacctcttcgcaggagaagtcgaaggggaaagcaagggccatcgaccctgtctcccctacgtcgtccc
cctttggaccatcctcccagccacgcagctcgcccaccaatccactcggcgcggatgtggaagccgtccggccggtcgagaagcagcaggcaccgaag
ccagtacctgcgtctggcgacgatgtcttggacacttgcagcaagaagtacggccctactttcattactcgctcaggctggcccgtcgagaagtggat
ggagctcgagactcccgcgaggagggaggcacaggcgaaacggcgtcaggtcgaagtcatccttggcttgcgagggaaggacgaagagcccatcgtcg
taagctctccagctcgtactcaaactcaggcagccgaaccaactcagccacaagagtcgaagacgtcgcctgtgcgccaagttgctgagagcagcgcc
attccagctgtctctgcgcccaagcccgagcccaagcccaagcccgaatcagaatcaccaaagccgaagaagaggatcgtccccccgatcaccgacca
agagcgtctcgacttcaactacggctactacggtcacaagtttgccacaaagcaaggctggtccgaggagcgctacctcatcctcaaatctcccgagc
gcaaacgcgcccgggctgcccgtgcggcgatggaggtagccatggccaagggcaccgccatcccactctctcccgtgcgtcgtccccagcgggaacgt
ctcgagttctacgaagaccgaattcgaggtgatgcctttgtcacgagccacggctggaaggaagacgggctggagatcttcccgcgtcctccgaagat
gagcaagcggaacaggaacctggacagccccccacccgggatgagtattcgcgagtggtggagcattcgggagagcctgccgccgcggtacgagacgt
cgtcgaaggatcggatcccgaagggcgcgttggaaatggggcggtcgagggagttgccgccgttgagcttttatgcgcagaataagagggaggaggcc
agtccttcgccgcccagtcggcgggttgtttcggagcagtttgaggatctggtgcggatggctagggagcaggagcgggaggagggagatggggagga
ggaggacgagttggaggatgaggatgcggatgcggatggggatggggaggatgaggatgaggacgaggacgagggtgcggaaggggacgatgagggcg
aggatgaaatggaggtggatgcccaaagcgaggatgaggacggggagggggaggtcgagaacgaggaggatgaagatgaagacacagaggaggaagag
gatgatgatgacgacgaggaggaggaggaggacgaacaagagcacgcggtatggtacgactcccgctccgacctctccgacgtcgaatggcccgacga
tctcgaaatctccgagggagaagacgacggcgatgtccaacggcgtcgacgacggctgcgccgatacaacgccgtgatgggatcgagctactacccgc
ccatgccgcggctgcctgtgaagcggcggagggtgcccggggcgagcccggcgcctacgacgccgtcttcgcagattggcaacaaagtgaagccagcc
agcatccatccgtgccatgcttcagcgggaccatctcgacagcaggaccatctcgaaatgcagcctatcgacaagcgcatgggcgtgggcattcgtta
tttctcggattctgcgcagcgagccagcggaccgacaccggacacatgcaatgccttcctgcttgctgataccctctgcccacttgcgtcgctccagt
cctcctctcacctctgtccctttctcgtcagattgtacggaggcgaccgcaggtatgccgaaggaaacagtgacgggatgcctccagccctcccctcc
tcagatcacgacacagtcaaagattctgtttccgaagcaccgtcgaaacaggtcattcaacggacgggtaaaggcataaaaggagggcctccagacgc
tgattcgtcctcccttttcccttctttcctcacctccaacctccgcaactacgtgtcgagcacggtcgttccccgctcgcttccgaccacaaccacac
cgacaccattcacggccgccgtcatttcctcaaggcaccgccattatcgacgccaatcttccagccaaacgcacaccgtgacccggcaggacgtgtcg
tcgcctactttcggcaggagtcattggcagagcgtcggcctcaccgtagatcgaaacgaggacgagcgatacctttccgcgttcgggcctcaggcgta
cgagttccatggagcttctcatctttcgataccagcacgatccccgagtgcggaacggtacccgctggtcctcgctcagatttccggtcaagccgacg
cgatgccaccgactatctgccgtagtaggcaccgacgcgtcctctcgggtcacggtgcgcgcttcggctggggcttggcgtcgatcgtggcggtgcct
tga
>contig_14.contig_14.g29.t1
atggcaccgcactcgtcgtccatgagcgcgcccgctccagctgcgaacaacagcgcgccagacgcgttgcctcccgccg
cagccgcagccgccgtgcccgccttcgcaccagacgtctccgcaggtccaccgccctacaacccgtaccacaagcatctccagccgcccccgcctgct
ccctcccatcccgctcccagctcgtccatgatggcggggccaggtggcgcagcccaggtcgcggcggcggcagcggcagcagcagcagcggcgtccgt
gtcggccgctgccatgtcaacccactatgcacccaatccagccgcatcattccagcagtcaccaccaccacatctgcagcacgccccgggtccaagcg
cagcagcagcagcagcagcagcacaaccactaccgccgcccccaccaccacccatggcggtccaacaaccaaccatcgcgccagcctccgtctatctc
gccaactactcaggcgtccccgtcttcgagctcaccgtccgaggcatcgctgtcatgcgtcgacgccaagacggcttcctcaatgcgacgcagatcct
caaagtcgctggcgtagacaagggcaagagaacgaagatcctcgagaaggagatacagcaaggagagcatgacaaggtacagggaggctatggaaagt
accagggaacatggattccactatctcgcgcccaagagctctccgcaacacacaacgtatcccacatcctcaagcccctcctcctctttgaccccgca
accgaaacaagcattccaaacgcagccccacgtcgacggcccaaccccaatgccccgcatcaaagcctcggccgcgcagcagcgaacgcaaccgcccc
tgccaaggcaggcgagaacacatccctgcagagcatgacgggttccgcgtccggcatgggcgcttctggcgcagcgtgggattccagcttgggcggct
cggacggtgttcgtggaagtgcacccacacaccaacctcgtttcctcgctcttcgctccccagcgtcttctgctcccggcgctgacttccttcatctc
caggagcccacgtcctccgaccctcgtcctgcccctccccttccgcttcctcttcctttacccgcttctacctctcaacaaatgctctcggcccgaga
atcgaacggggaggacgtctttggacccctcaccgccaccacggccgcagcgagcaagatgctccccggctccggctcaaaacggtccagtgcaactt
ccaacctcggccacgagacgcagtacgatgacgacgatggcggtgggagtgggagtgggagtggggaaccggctgcgaagagggcacgcgggcaggat
ggctccatccctcgctccggtggtagtgatgcgggcatgcttcttggcccttcgcctgtgaaagatttgaatgcgctccatccgtccgcggggcttct
gcaggccgcatctcatccccggcccggaagcgcggcggcgccgttccgctcgccggccgcgtcggcggctatggcagccgccaacgtccgagcgtctg
catggaacgcagcatcgtcctcctcctcctcctccttccaccatgccaatgggaatctcgcaggcgccccgggctcctccgcttcgttgcgcagcgta
ccccgctacgccgaccgaccacgtcttccgcgggctagcgacgaaggcgagcgtcgagcacgcgagcttctcattcatctcttcgtcgatgacggtac
gggcgcaggacacggtctgctccgcggctggaccgctctggatggtacccttgagagcagtggtggtgcgatggggatgggaatggggatcggacccg
gtggttcgaccactgggcatcaactacaagcggcgccggtcaagacgcccgcggagatcgcagcagccgcaagggctcccttcgtgttcggagccgcg
gccgtaggcgccgtgcgagcgaatgcggggccgacgcctggctctggggcggtacttcccccagacgtcgcccagcggaaactggacgagcttcttgc
gctgctcatccgggctgttgggttggatgggttcgaagatgccattgcgagtgccggtgcgggtgggtcgtcctcctcggcaggggcggcggcgggtg
ctatgatgggtgcggtccggaggggcggggcgattgatcttgatattgtcacggatgatcatggacataccgtcttacactgggccgccgcgctcggt
cggctcgagcttgtctctgtcctcctggcccgtccgccggttgggtcggcgggcttacaggctgcgccgttagcgacggacggggacgtattaacctc
ctcctctgagaagggtaaacaacgggaacagcagcaacagcccgcatactcgcactcccacatccacggcatccccgtcggcggcgcgaacccgaacg
caggcaaccacgcgggcgagacggccctgcaacgcaccgtgctcgtcgtgaacgcgtgggaacacggatacttccctcacctgctccggctgctcgcg
cctgcgctgatgacgcgcgattttaggggacgcacggtgttgcatcatgttgcactggttagtgggctccgcggccgcgcggcgggggcgaggtatta
cttggagtgcattttggagtttgctagggaggtttatgggggtttggaggggaggaggacgggaggggcggaggagggagggcagggtgagggtggga
gtgggccgattgggcttgggcttgggttgggacttgggctcggcgtaggtggtgcgagtacaccaaatcagcgtcggcctgtcggtgccggtctcaca
cctggcaccgagcgcgcgaccccggcagggacaggggcaggggcatctacgagctcctcgtccgccctgcgtctgccaacctacgtgcttgagaacct
cgtcgatgcgcaggacgaggacggcgagactgcgctcgggatcgtggcccggctcggcaatgccgggctggtgaagctcctgctggacgccggtgcgc
ggaaggatattccgaacttgctcggcatccgaccttcggactggggtcttgagatggtcggactgggcagcataaatggggcgggagtgggagcggag
acgagtgtggatttgaatggtggggatgcggcgagggttgcggtgggcaacgagcttgctgctacgaggccgcatgatatcatggctgcgcttgggtc
gcgggtgaagcggacgcctatgaagagctcggacattctcgagagcatctcgcacagcctcgaagacctcaactcgacgtacacctccgagctatcgg
agaagaacgcagctctggaagccgtgcagatgttactgaagcaacaaacgcgcgagctggcgaaccggcgtcgggacgtgagcgatgcgcaaggccgc
gcggacgcacgggaggagacggtacatcggctgaacaacctggttggtgtgttgaacagtctgaaggtcgggcctgaggaggagcgggaggtcgtcga
gcactggttatcgtcgtcctcgaccaagaagggcacgaggagaagcggcggtggggacggcgatgtctcgatggaagacggcggcggcagcgcagccc
tggcgccgatcccactcctagacgagctctcctccgcgccgggactgttcacctcggcgcggtcgcagcgggtggagagtgtggtgcggttggagttt
gtgcttccgttgctgcagcgcgaatgtgagacgctcgagcatgcgattggggagattgaaggtgcacagcgggtgaaggatgcgcagtatcggcggct
ggtgtcgatctgtagtggtgtgcctgagcggaacgtggtcgagatgctcgatgaacttgtgctcgctatcgagtcggacggagcggatgtggacctgg
accgactgtcgggattcctggacaagattcagccacggacgcaggggtcggcgctgacaacgacgacgacggctggtggtgtgggtgcagcaggagga
ggctcgtcgatggaggctgatgttgcgacgttggcgcggtctgctgtgcctgttgcgaacggacgaggatga
>contig_14.contig_14.g30.t1
atgtttggcaaggacagcaaggctgcggctgcggcaggcgcgcagaacagcgataacagcaacgacaacagcaactacg
acgcacgcgcagacgaagccgcacgcaggatccagtcctactaccgcgggtactccaccaggcgctccctcaagggatgcaccctctcgcccgacaac
cgctgggacgacctcctcacccgcacccgtctcgaggcagccaacgactccgccgcaaagggggacaacgtcgcgtcctcccgctggaaacgcaccgg
cctcttcgtcaaccagctcgccacctccggccaggacgaccagggcaagggcaaagcggcgggctcggaacagattccctctgggccttcgcttaagt
ctatcggtggggaggatccggcgacgcttaaggtgggcaatgtacctggcgccaatgagggcaagaagatcgataatgtgccttcgattgctcagcct
aagcagcacggactcaggctgatcgagtggtggacgcgctcaggtcaggcacaggcgctctccaaaacgctcgagacacaacattggctcgagatggt
cgactccaagcatcgctacgggtccaacctgaaatactaccaccaagcctggcaagaagatcccaactgctctcaaaacttcttcttctggctcgacc
aaggcgagggaaaagacctctccctcgactcctgttcgcgcgaacaactcgaccgcgaacagatcacctacctctccgccgaacaacgcgcgaactac
ctggtcgacgtcgagccgagcacgggcaagctcttctggagacggaacggcaagtacgtcgacactgccaaggggaaacatcgcgattcggggaacgg
aagagggatcgtcgatttggacgaggacgaacaggccgaagaggccgaagagcgcaaagagcggaaacgacaggtcggcgcgaccgagagcgacctcg
agacgtctgactcgtctgattcgtcctcagactcgagcagcgatgaggaaggggataagtttgatcgtcggttggctaagatggacgcggcgcattat
ggggcggatgatccgacggcgaaacataaggtgtcggctctcaagattaagaattggccagagttgctgctgcggaagacggtgtccgacaacacgtg
gatctttgtcatgactcaaaatcatcagctgttcatgggcctcaagaagacgggcacgttccaacactcaagcttcctttacggcggacgcgtgctcg
ccgccggtatattcaaagccgacaacggcatcctaacctccctgagcccgctctcgggccattaccgcgccggcaccgcccacttccgctacttcgtc
tctacgctccaagcgtccgcggtaaacctggaccgggtgacgctctcgaagtcgttgctcgtcctggccgggatggagcagtacgggaagctggtgaa
gaagaagaagaaggggatcaagcaggcgaagccggcgttagagaggagcgaggtggatgggaagaagaaggggaaggagggggagggggcggggtcga
aacatccgcatttggcgcagatgctcggcaagcttgggatgggcggacactcaaagagcggcgatgggggggaggaggagaagaaggcttga
>contig_14.contig_14.g31.t1
atgtcttcgtccaacgacagcagcgcgggcccagctcccgaaacagcaagcgctgagcggaaaacaacggccgaactta
cagtccctgctcacgatcaaggtccgacgttcgcctttcgcccgctggccgacatcatgcccctcgcgagggccgctgaagaacaagaagaggagtcg
caggacgagtcggagcaagcggcggcggaaagggtggaggaagaagctctgaaggcgaggaggaagcagaggaagatggacaagagaaggcgtggagg
agacgaggatggcaaatcggctgctgcgcaagccaagaagaagcggcggattgatgtcgagagtgccagcgatgaagatcaagacgaagtcgacatca
tggcgctcgcagaagaggcagccctcgcggtggaagacgcgaagaaggccctcgcacgagcgggagcgttggcggatacactcactgcggctcattcg
gcgatggaggccagcaggagagaggttaagacgcggtcgacggtcgagcgatggcgggagaaggtctctgtgccccgctcagcactcacaggtctcct
tccattcctgtcctcccaccttttctccacttcagcgttccttccctttttgcgacctacaggacacatcaagctggccatgcggtactccacgatca
ccctctccgcgatggtgctgtgcgccttcttcattcaagcatctgcggcactgccgacagctgcctcctcaggtctcagcgcgtcgtcggatgccatc
ctcgggcttcgagcagcagctcggccaagtttcgtcgatagcaatcaacggatcgtgatccgccagtcccaagaagtgctgctcgccgatggcctgca
cggcctctcctggtcgtctgcggccgcatggctccacaagccagcctcccgcacatctttcctgtcgccagcgacgtccaagacagtatcggagtttc
aggagacctccatgtcgcgtatcacgaagtggctcgatgaggcggatgccaagaacagtgcgaaggaggctgcgcaggcgcaagggcagtccgcgccg
gccggtgggcgatacacgctcgaggagaagggcaagcaggagatcaacgaaggcagcggcatacccggcagcagtggcagcgacgcattctttgatca
tacggcgaaaggatccgagagcgactcgtggtcaaattccaatgcctggctgcataagccctcgtaccggacttggtttactgggataaggcacaagt
ga
>contig_14.contig_14.g32.t1
atgcccttcacacaagatgtcaccacaatagacggcctgagtcctctgtcgacgccccagtcatctcctccccgtcgag
ccttgccgcgcgccagaccgtaccctccagctcacctcagcatcaaggacgacataccgtcgcctcctctttcgtccgaccgagatctctaccacacc
aagacccccgcgccgcgggccagtcaacgcaaagtgatgccgtcctcgagcagtcaagccgtggctattggcgtcccctccatcctcgtcaagccctt
ccgcacacctctcctccccaaacgtcgtatctgggacacaactgatgatcgacatgaatcgtctggtggctcgcgaggcagcaaggcgcctcgtcggt
tggggacgacaccggctcgagcagccatgaagacgtcttcgtcggcgggtatcttcattccgacgcgcttcatgcgtagtcccagtccggacgaagcc
tcggagaaaggaggacgcgtgtatgcgggttcgagcccgaatacctatactggctcgagcattcaggcggctgttatgcggtctggcgaaggaggcga
cgaggtgaaaaacatgcggcaggggcttgatgcgcccttgggcctgctttccgaaagcgatctcaactttggtcagcaagaggggtcaatgtatgcgc
ccttacgctcttctccggagccggtttcttccaacgacggcgctgcctggaagcccacagcaagcggccgcggccacttcgagtttgcgcaggagttc
gtgctgagtcccagacttcgcccgacaactgatcacggcatacatgcgcaagtccgaggcaactatgacccgtccagctcgccccaggacggctcgat
gctgcagcagggcacgtacaaccagcgttccgattccttcgtagaggacggtcttgcgggccatcccaaggagtacgcactcaaggcgcaacgcgatc
cggagccgtacagcagtccccaagtcaagccgcgttcgtctagcccattcgaacgtgtccctccctcctcccctcctctcctcgaccatcaccacgtc
gcaccctcgcaatggggccagtccaacttccccggctcaggcttcgagaccgagaacggtctactgatgttcagcttgatggacgagctcgagtcgcc
ggaagcgcgggaccgggtccctcttcatgctgtgaacgagctcagcgatgccctcggcgggagtgatggcgcagctgaagatcatggcttgggatacg
gaagagcaggagggggaacgacgacgatacatgcggcagggaacgacggagacgaagaccaccatcccgactccgacggcgaaggggatgcagaaggc
aacgacgacacggcttctcaccaggaatatgtgcccacatgtgcctcggccgaggctgactgcggtctgggggacgatggcgatgtgaatggggaaga
cctaccctcgctcgcggagctgcggtcgagcatgcagatccgcatcgtcacatcttcaaacaggcaggcgagctga
>contig_14.contig_14.g33.t1
atgaccttcccatccgcattcgttacccgctccgcgctctcagcagcgcgctctcccgccgcagccgtctccgcgcgcc
aaacggcagtcgcaagcacagcgcgccgcagcgccgcccgctcctacagctcctcgccctcggtctcagacccgaagatcacctccaaactgccccag
ggcagcgactccatctgggccatcagctccgtcctcgtctttggctccctcttcttctacctcacatcccctcccaaggcgggcgcccacggccacgg
aggaggacacgatgaccacaagcagaacagccatgctaagcctgctgtaagccccgaggaggcggaggagtctgatggagagtcaggggtcgacttcg
tcgtcgttgacgagcctcagctgaccgttcaaacagccggtggtgatgccctcaagcagcgcgaaacggacgaccacggcaagcaagcccaggcgaac
aacaagtcggcaccactgcccaaccggggcgagaccttcgcccagggaatagccgcctccaaggacggcaaccccatcagtgaccccaaggccgtcgt
cgccaaggcgcacgagataaagaaggagaagtacggtctcgcggatgggggcaaggacgtcgctgggaatgcctccaagtcgtcgtcgtcttcttctg
gcggtgatgagaagaaggagaaggaggacaagtaa
>contig_14.contig_14.g34.t1
atgggaggcgacgtttgtttgtttatttgttgggtgtcgatctctgtgcgatgccgcgatttccggggtgggaccgaag
aagcgacgctcggtgaccgactcactcacttcatccagattccagagaatgctgacgctggcgctgacgctgacgtcctccccaccgacagtgaccac
gaccagcgcatgaagaaccggaacgaagtcctcgctgcgcagttcaccctcatcgcctccacgctcggctccttcgtcgcctgtctcctgctcaccca
cttcgtcgcacgcaccacccgcatccccctcctcctcgacctcgccgcagcaaccgacatcatggcctcccaatccgccctcctctccctcgtcatcg
gcttcctcctcagcgtcagcgccctcctctatttcaacgcacagaagcccaaaccggtcctcaacccgagcacctaccagcacttcaagctcgagcac
aaggaccagatctcctccaacaccgctctgtaccgcttcgcgctcggcaagaagaacgccatcctcggcttgcccatcggacagcacatcaccgtcca
ggccaacatcaacggcaaggacgtctcccgctcgtacaccccgacctcgtccgacgacgacgtcggcttcttcgatctcgtcatcaagtcgtacccgc
agggcaacatctccaagcactttgccgagctcaagctgggcgacaccatcgccgtcaagggtcccaagggtcagatgcgctacgcccccggcctggcc
cgcgagatcggcatgatcgccggcggcaccggtctcaccccgtgtctccagatcgtccgcgccgtgctgaagaacccgcaggacaagaccaagctcag
cctcatctacgccaacgtggaggagtccgatatcctgctgaagaaggaactcgacgtcctcgcggccaagaacccagatcgcttcaagattctctact
tcctgaacaagcccccccaggggtggaagggtggcgagggctttgtgacacaggaggccattcaggcgaacctgcctgctcccgcaagtgacatcaag
atccttatgtgcggcccgcccccgatgatcaacgcgatgaagaagcatctcgaggctctcaagtacgatgctccacggacagtcagcaagctgcccga
ccaagtcttctgcttctga
>contig_14.contig_14.g35.t1
atgcggaacagaggaggagcaacggcgcgtcaggcgcgtctcgcagcagcgcgtcaagaggaggagtaccgtcgcgcag
tcgcccgccgcagaaaggcctcctcctcccgctcccagcagtactacaccgaccccctcatctccgaccccttcctgccccacccgcccgagggcacc
tacgtcgaggccggcgacgacggcatcgacccagacatcgacgtcgccctcaacaccgatgtccgcgcgctccgcaagaaacctaagctcgccttcga
tcgcttcgaaattcgctccttgtccgccgcgaggatggacgcggttaggttgccggatatcgcgcaggctggtcggaatatggctgttagtgaggcgc
tgcggagggcgaggatgaagcggagtgcgaagctgttggaggggacgacgtttcttcccagagacagcgtgcgggagatcgtcgggacgcgcatacag
accctgaccgcaggcgcgtcgcagtcccaagcgagtggaagcggtacgtcgggaggatatggggctgctggaagcgcatcaggctcgggtgatcctgg
cacgagtcaggaagctgccatttggaagagtaagagcattgctgctgcgattgcacatcatcgcacgctctggctggcctgggttatggagcacgaaa
atggcacggccgacatcacggtctgcaacgagatcgataatgagccgtctccgccctgggactggtgctttacgaatcaatacatgaccaacaaccta
gccccagatgaggctgccgatcctcccctgcagggatgctcatgcgaagacgagtgcgatccagccacatgcgagtgctttgcccaactcaagctcat
cgaccccatcacctggtcgacggagaccgacttcgcatacaaccgccacggccgtctccgaaacggccatttcgagcagtgcgtcatcctagagtgca
acgacacctgcggctgctccgactcctgtcggaaccggctcgtccagcacgggcgtaccgttccgctggaagtgttcaagacggcgcactgcggctgg
ggtgtgcgcgccaagacgctgattcggaagaacgagtttattgcggcgtatgcgggggagctgattgatacggcgggcatgcatgagcgcgggaagag
gtactcgaagacggcgacgacgtatcagttggatattgactcgttccatatccggtgcctgacccggatcggacctttcaacgagtggagactgcagc
agggactggagcccatggaccctgctctggaggagacgtatgcggctgcggacgactggtgggcgattcatgacccggatcatgttgacccgatcctc
acagtcgatgcgggactgtggggcaacctgacccggttcttcaatcattcctgcgatcccaacatagacatgtatccggtatacacgagctcgcagga
catcatgcgaccttaccttgccttctttgcgcgacgagacattcctgcagggcaggagctgcggttcaactacaatggcgaccttgtcgaagaagtgt
cggttcgacccgtgcctgatgcgatgactccgacgggggccaaccagccgggcacgactcagtcaggcaagacgaacggccgcggcaaggcgaacgag
agctcgtctgcccgaggtcgagaaggtggggccggccggggagctcggggctgggaggacgaagatgaggatgaagacgaagacgacgacggcaatac
gggacagcggtctcgtcagaaagcggtggcgaaggaacgtcgtcgacagacgttgttgatgcagcaggatacggcgtcgaagcacaagaagaaacaga
atcaggaccggctgttggcggggatggacacttcgcggtctcctgaaagaggaggagggggagggcaagaacaatcgatgccggagtcgagctcggcg
atgaatgaggcggcggcggccgctgctgttgccgtggctgagcgggatgggtacgggggcacctcctcctcctcgaacgggccgtcgtcctcttcgac
ggctgcccgttcgctgggtgcgatgatggctgagattgtgccgagcgggagtcgggaggtcgagcttgtcgacggcgtcaaggcgatggtctgtcgct
gtggagcgccgaactgcaagggccaggtcttcacttga
>contig_14.contig_14.g36.t1
atgtccgccaacaatgccgaagatcctcccgctctcgcggcttctttgcgttgtctcgaacgccttcccgatgctcagc
ggcccctcgtcgagcaggccattcgtgcgcagttcgatgcggatcagcaggcctctcaagctgctgccgctcaagaggccgaggaagaggccaatcgt
ctcgacctcgagcgccaggaaatcgaagcagacgagattcgtcgcgctgctgctgccaaagaacaagaggcacagctggctgcggccaaaaatctcat
cgatcttgccaaggcacacgatcttccctccgagggcaaaggcaagggccgacaggtcattcaagacgatgcaatgtccaacgacctcgacattcttg
tggcgaccccctctcaaaaaattcgcgacaggattcgtgcatgcgagtatatcgacctctggcatctcaccgcggaggggatggcagctgccaccaag
tcgaagatttccggggacaccagtttcgagctggggtcggacggtacgttcaagatcaaggactcggtaaccggcttccgaccggatcaagacctctc
catgccctcttgggtcacggccaatggtcactatgtgcggttgatgcaagacgaaggggtgccggagaacatcattcagtcaatgattcggctcaatc
acttgctcacgaaccatccggacttcgagcgccacggtcaagcaattcggatgtggcaccagcatcaacgccgtcagtgggtgatcagtggtcaccta
aacaccgatggtgtccgcttcaacctcgacaaacccaatcaaaatcactacgacgccattcggttgcgactgctggaggagcgcgcggagcgtcggct
ggctccggtcaaacgtacgtcctccgacgatcacgctcccagtgcagacgggggcgggtctcgccccaaggtcgcccgcgtcgagcgcactccgtttc
ggtgtttcgtctgcttctcaagcgcagccggtcatccattcacgacatgcgctgcgaaagagagggtcgacggcaagcatcaacatgtcacccgcggc
gcgtcgggacgaccagtcttcgccgactcgctcaagccgatctgcatcaactatcagatcaaagggtgcacaggcatctgccgcaccggcggagttca
tcgatgtgccaactgcggcattggcgggcatggatgtactaaactagacaagctgtactag
>contig_14.contig_14.g37.t1
atggagcctcgtcctgctctgcctgagcctgttgctgccgatcatcatctcactctgggttccattggctggtccaaga
gaacaccattggatgctgtccacttcgaagccgagcttcggcgtcatggagtactgtctcgctatccttctctttgttccgatcttgccgatggcttc
cgcattggcatccccaccatttcatctaccaccaccttctccaatcacggcagcgctcgctctcatccacacgttctttctgcggcaatcgctcggga
actggacgctggtcggtatcaaggcccattcagcgctgcccaactccagctgctgctcggtcctttccaaaccagtcctttggggctggtcccgaagg
gttctgatgattggcgagtcattcaggatttctcctggccgcgagacggcaacagcatcaattctcatctcagcagcaacgattggcccaccacttgg
ggtgccagccgcgatgttgttcacactactttgggcgcctctgcgctgtgcgctgcgcgtgcgcgcgccctcaatgaggctcggggctgcttgtttcg
gcatggcagctccgttttttcttcagcatcagctcatcgcaatccttgctcgcgcaaatggattgttgttgccttgcgcattgcctcacctgccttgt
gcgtccgggacgtcgccaacgcgtttcgtctggtcccgctgcacccctcgcagtggcctggcattgttgttcgtggtctcgatgatcgcttctacatc
gatcaattcctcggctttggtctggcgcccgccaccggagtatggaccttcccttggtcaatcaacttcgacgtcaagccgccgaatccattgtggag
cggcggacacggggtggcgtcgcttacttcgccgatggcgaaggaaaagaacatgtggaggactaccacttatctcttcaaaacctccgcgcttcgac
ccaccgagctcgtcacctccctgtcaacgatctctgcgatatcagacccgctcggcattccttggaagtctgagaaagatgtggacttctgctcggct
cccgtctacatcgggtttacctggtacatcgccgagcgttgcgttgcgctgccggacagcaaacgcctcaaatacctcgcagctcttgctgattgggg
tcagcagccacggcagaacctgcgcgctgctcaaaagctattcgggcggcttcagcacgccagcttcgtcgttcaacaggggcgcaagcgtttgggct
atcttcggcggttgcgaaagacatggcgtggtggacgtcggcgctttctcgtcccgacttgcgccgtagctttgcgaaagacgatgtttttcgacaaa
cgttttgtcgcctgcgatgcttccaccacccacggcattggcgtggttgtcgacggcgccgaactgttcatcccggtacgtccaggctggaaaagcca
gggtcgcgacattgcctggctcgaagccattgctctcgaagtcacggtacaactgctcgtcgaccaaggcctggcagactgcaggctgcgcgttctca
cagacaactcttccgtcttcttctcggagcgctcaggtcacaataggaacgcgtccgccatggaggcactcgcgcgtatccgtaatctcgaagcggca
tacaacattgaagtggtacccgtcctggttcccagcgcgtcaaaccctgccgatggaccctctcgaggttgttgcgcctcacctgcgcaacttcgtcc
atcggctccacgtcctccccttcctccaccaccagcacgtccacccaccacgccccccgcgtcagcctctgctgctacgcgcacaacgtcaaagcgcc
gtctgcctgtagcagcaggcggatatctcgaggtcccagcagcactacgtctcctggactgggttcctccgggctcatcacttctctcagctcgggac
ccacagcaacgacgacgggtcctcgccgctgcctgggcggagtccacgctagccacgtatggaactggtctcctgcgctggctgctctggtgtgaaca
gcacgctcttcctgcttccgctcgcttccccgcccatgtcggtgacgttgtggacttcattgagtccgttgcgggtcatttctccggcggcagcatca
gatactgggtttcgggtctacgcgcgtggcacgccattcatggctccgcgctagacacagttcacctccgcatcgtcactgcccttcgtggtgccgac
cgtctcacacccgagtcctcaaagaagccccccgagcaccatttcgccttcaccacctctgggcgatccggcgccatgttcaacccgacaaggtggaa
ccccccgagcgcgaagtttgcatgggagaccgctgcgcgtaccaaccctcctgtgatcgccggcgttatttcgctgccatggaccaagacacaggcga
acggagagaagcttgtccttgctccgcagacccaaggtccctgtcccgtccaagcgcttcagcaccatctgcacatcaacaaaccgcctgctgcctct
catctattcgggtactaccaaggcaagaagtttgtctccctgactcgctccgtttttccagcatcggctctcggagctgcttgctgctgcgggtatcg
ccgccgccacactgcaaggccacagtctgcgcatcggaggatgcacagagctgctccttcgtggaacgccaattga
>contig_14.contig_14.g38.t1
atggcgaatacacttggatctgtgagtctgcgcctctgcagatccttgcaagaacatctcccctttgccccagatcaaa
aagggaacgtatggatggtattggacaacgagatggaataccaaacatggatgtcggagttaccgggcgtttggatactcaaaagacgcgacaaggtt
ggcggaagcgacgtagctccggccgcagaagcttcaagagatactccaacaggaagacgtgcggatggagctgttgaagacgatctggatggcattgt
ggatgaggatgacagggttgcgtcggctctgctggcggaagatgctgcgcgtgggcgaggtactgcggggttctctgaagatgaggcggaagaaggcg
cagccgccggaaacgcccggcaaatatctcatctggacgacattggacgaatgcctccgtctcatcttctcatttggaggcatcgacacgattgcaat
catggaggcaagccggaaccatccaagcgcaataccgatctcagcccatccaagaaacgaaagcggctgccttcgatcaaggtgaactgccgcgcaag
attcgtctcgtggcaacgacttggcgacgatcgcatctttgtcaaatggtcacacgctcacagtggtcacaccgtcacctcaatcgccagcatggcgg
aatcgagacttcctgcacgggttaggcattggattcgggatcgtgtgtcagagggaagagattggaaggctattcggaacctgttgaggctggacgag
ggggatttggagaggttggagaagggagtgaatggattggagatgctgtcggaggctcttcgcgtcaaacgaatggacgtctacaacgagctgaggaa
gcagctactcaaagtcgcacggaaggccaccgatcgcaaggagagtctgcaaaagtgggcggtcgaaattgaggaggagggtggtatggcggcagtga
aaacggacattccttgtgcggtgggcgaggccacgtgggcggcttgcttcatgaccagttggcaaaagcaaatgcttctgatgcacggccacgacagc
atcgtctccctggatgcgacccacaacacgtgcttcggcttcgaacataaggagaaggtgtggttgtacagcctggttgtgcgcagctcaatcactgg
gcgaggaattcctgccgcgttcatgctgacgaatggcgagcatgctcagcccattgttttctggctacaagccctccgcagagatcctcgagtgcggt
tcattccgaagcagataatgatcgattgctcttctacggaactcagcgccatacgattggcatatccgccagacaaccttcctacggtcctgttttgc
gactggcatatgttgaaggcaatgtcagatcaaagcaagaagaaggttcgcggacattcgcaacatacccgcggcgctcaaaagattgctgccaacca
gctggctcaaaaaggaggctcgagaatctttcatcgtcttgatgaacgctccggatcaggcagcattcgaaacgcaagcagcggctgcattcaagatc
accgagccagcgagctgagggtctgccttggccttcagtcgtgcgcgctgagtaaagcggatcgcgacgcaaagaagcacgccgacgccgtcaccttc
tcgaacgctcaggcgttggtggtccatgacacagacgattccatcacggtgaagtctttctcgtcatctggtcaagaataccgacttcagcatcgcat
ggacgtccttggggacgaagccgagttggtatcctgctcctgcgaagcgttccgcatgcggacgtttccctgcaagcacatgtggctcgcgcatcgtg
tccttggtttgcctctggcgcagttttccaggaagcccaaagttggcaacctccccgctccgctcagagggcctatcaacgcggcccctccacctgtc
ttagggtcggctgccgatgcagcaccagcacgggtgccaccaccacctcctcccccaggccccccagcaccagcagcgctcccacccccagcgtcggc
accagcagttctcccactccctcctcctcccccagcactggcacaatcagcagcagcgccgccagacccccctgcaccagcaacactcggacccccag
caccagcagcactcggacccccagcaccagcagcactcgggcctccagcgccgcctccaccacgagctgcgctcccactcccagcgctctcagcacca
gcaccactgcccctcccctcatcctcgccgttgtcctctccggaaattggagaggacggttcggcgacattggcctcacccccactctcagcacctgc
acccgggacgcacgcgtcgtccccggaccggtgtcaatcaagctctagccatgcgcccacgcgaaacaacagtcttgaagtgaagtcgctcccgccgc
tgtgtcacgcaggcatctacgctacagccgacaggaaccaagatacgcaggctccataa
>contig_14.contig_14.g39.t1
atgacaaggtccgcgtctgcttctgctgcgtcggcagaagcatcatcatcatcgtcaccggctccctcttcgactagaa
cagcatacaggagatcaccagtcatgcggcggcagcatcggaccttcttctccaccgcactcgcagccgcagcttgcctccttacactcggtcttgcg
gtctccccctccgtcaccgctgccagcgcatctgcgagcaacttccccgctatcgactttgaggccctcggcgctctgggcgtcgttggcaattttat
cggtctggagatctttaatgcgtcggtggaggtgcagccgttgcccacggccaacggatcgtctctcgtcgtcagggcacccaacggtactttgacca
ctattggatccacaaatccaaatgcgtctattaatgcagttactacaggcgggccaggggacggctccgcgccgatggtctacgtcgctggtaacttc
acccacatcggagacatagatgcgagggggatcgcatactatgatcctgcttcgcagaagtgggacgacatgaacggcggtctggacggtactgtcca
tgcactctactattcggcagaacacaacgctgtgctcgccggcggcagcttccgcgcccctatcgacgcaggcgatcagggagatgcctatcgcggct
cggtcgccctctggaacgagcagagtggacaatggcaacccttgaatttcggcggcttgaacggaaccgtgtacagtatcaccgacggctttgaccct
tccttcatccgatttaccggctccttcctcactctctacggaagcggtcagaatgctacttcggacaccatgagttcgccgtcgtccctcactcgggt
cctccagccgtactccctggccatgtcccaggtcagcggtggcccaccgaccgagagcccggactacaacaatgccctccagatcctctgtcctcagg
gcgaagacggtcccggaaactcctaccttttcgcagcaggcatccagggcttgcttaccgtcgaggccttccgagtcctccagatcgccgccattcga
ctcggcaacactcgcattgacggtcgcggtctgaagggctttagcatcgtgtccctgcctgacaaccagattctcgaacttgtctacaaggatcctgc
cacgggcgcaaacgtcacctgctccgacaactgcatactctcgcaccgtggcaacctcacctaccaggacttcttgatctcgcccgctcagggaggca
ccaagaccttgactgggatccagctccgggtcaacagcttctacggtacgggcgcaggtctccacatccttgagctcctttcggacggcgcttggact
tgggcaaacaatgctctcaaccgtggccgatgctcttcgcccgttcccggcgtgaacggcactcgctcgatcacctcccacatcggcgactgggactt
cacttcgtacaaccgcggtctggctcaacagcccatcctcgaattcagcgactcctactcgaacctggctgccgacgtggaggagaacatcaatgtcg
agttccacgctgacatccccgtcgacggcaactacaccggttatctctccatccctggctgtgttcccgacaactcgtgcggacgccggaccctgtcg
ctcgtgactgtataccccacgccggaccagagcgtgtccttccagacgtatgtcaaccagacggtggagcaggacacggtcgtcaagatctttgacgg
cgaagttatcggcacccgagcggatgcgatcgaaggcgtgaccgactttatgcctcgggtcgtgctatcgatcgctcccaatgccaccgcaccggatg
gccagaccgagttcaccattgtggccgacaagctttcgttccagctgcgcaacagcaaccagacgtcgccgatgacgggtcctggctttgcttttggc
ttgatcgagtttgatgtgttcaactcgactgcggcgctgcctcgctatgtgaacactaccttgactcgctccgtcgctactactaatggtacggcgct
ttcgtcgggaggtgccaactcgtcggagagcggctcgtctggcacctcgtctgctctcgcaagcgtcgaccctgctgctcttgaaggcgccgaccctt
ctgtcatcgcaagcgcactcagtgcgattgcggcctccctttctagctccaacggtgcgaaattcgcggcgaagaccaataggcccaaggctcgccag
gtgtccgaaagcggatcggagtctagcacgactcgcttgactcgctctggtcggggctctgctactgcgactgcatcgtcctcttcattgacggcgac
ggattcggccgcattgcctacgggaacgacggccctggagcagtatcagaactacgccctccagctcttcctgccttctttccagaacaccacgcaga
ctccgcttgaccactttgcgactgcgctcttcgaggctggtgttaacggctcgtaccaattcaacagtacggagcttggtcacccgggacaagccact
cgtgccgtcgccgacgttgcgaacttcacctttatcggcggcaacttcacttcgctggcgccccttaccaacagcaccggctttgccaacctggtcgg
gtacaatgtgtccagcggcggtcagaacctcacccgtctgagcggcgggggtttgaatggacgtgtgcttgcgttggctggtgatggtaacatcctct
atgtgggcggtgaattcactggacttgcggactctcccaacacgtcggttccttactttgggaagtacgatgtgctcgcgaacagctggctgcccact
ggatccgccctcgatggtcccgtgtcttcgttgacaatcctgccgaactcgaccctgctgctgacgggagcgttcacagctgccaatggtacccttgg
taacggtggcttcgcgatgtacaacaccacctccggctcttgggtccagcaagatggtctgctgtcgggaaccgtcaacgcagctgcggtggcggtca
acgacgccaatggccggaaccacacgacgacctaccttgttggtccgatcaccgccgtgagcgcctttgctgttcccggagctgccaagattgagcct
gcgcaggcggagaactcgttccctgcaatcaatgcgctcaactttgccttcctgaaggaggcgccggcttctgcgaccaatgagggcagcgccaacgt
tctcaacggcacggtcttgttcaacggcaccgtcgcactccagaacggtactcttgttgccccgaacggaacggttatctactcgcccgctcgcaaca
gcaagtcgccagctggtcccgacagctcgaccagtgccggcagtcgctttgcgaaccgggtcgctcgtcgtgcggctgccaaacaggccgctcagagt
ccgaagatcaagagggatctgcttcacacctaccagcgtcgtgccagcgcgatcgagcccgagattctttcctctgccgaggggatgaatgagatcta
cacgtctgcattctatgcgcgctccgatggcagctacctgcaggttgtcggaggcaacttcaccacgagcaacaatgtggtcaacctgggtgcgtacg
accccgtgacgaagacgttgagcgcgttcccggcgatcccgtccaaccttgccaatttcaccaccgtgcgggccctgcttgtgatcggtgaccaggtc
ttcgtaggcggtgacggcggtctggcgtcgtacaactttgtggcccaggcctgggacaacaccacgactccgctttcgtcggacggtgggaacgcgct
tgtggtgcggtcgattgtgcaccggccggacacgtcggagatctatgttgggggtgcgtttgacaatgcgggctcgttgccttgctcgtcggtgtgca
tgtgggataatagtcagcttcggtggagtccgcttggcacgagcttgaatggtgatattgccgttctggattttgcaggggcgaaggcatctactctc
attgctgctggtaaccttcaagtggcgaacacgcctgctcctctcgctgcgtatgatacgactcaggacagttgggtcgctctcggctctgtcggctc
cgatgccaatcaggcgcccggtgttgcgacggccatgagcgtaaacaatctgcagctgaactcgatcttcgttgccggtcgatctcaagacggtgcgg
cgccttacctggccaagtgggatggtgttcagtacaagcttctcggggacgaggagctccagcctgccacgggcattcaacagttgacccttgtgccc
atcctgaaggcccacgaaggcaacagcatcctggagaacaaccgtctgctggtcgtcagtggtgtcttggagcttgccagctttggcaacgtgtctag
cgccttctttgacggatcgagctggcagcctttcctccttggcgccggaaatgacggcacccacggcattatccgcgccgtcgtcagagcaacggagg
ttctcaagttctcgaacttgcgacgcctggcggttggccttgttatcctgatttcgatcgccatcggcctcggactcgtcttcttgctgacgctgctt
ggcttgctttgggccatggcgcgacggaacaagaataagggagtcgacgccccgctgtcggcttatgatgatgttccgggtgacggcgagcaccaggg
ccggccgtcgagtctgcttgcgactttgaatgctgcgacggagaatgtgatgggagcgaatgccgcaccgggttcggctgcacacggcagcaactatg
ccccgggcgttgcgggcgtcggtgcgggtgccgcggcggctgctgcagctgcgagtgccggacatgctgcgacttcctctggccatggacggcccgac
tctgggccgctcggcacggtcgagaacagtgatgagaatggaggaggtccgtcgacggcgtaccactctgagggtgcacaaacgggccggagcggggc
atcgcagtactacaccgacgatgaaaacctgggtgctgcggaggccgcgggagcaggagcattaggtggaggagcagcggccgctgccgccgccgctg
cagccgcagcgggccattctggcgcgggaggcgtgccggcacgggcacggtatagcttcgaggctacacacgagtcggagctgagcatgcatgcgggc
gaccagatcaccatcctggacgacttggacgagcactggtggctggctcgagactcaagcggacgggaaggcgtggtaccgtcgacgtacgtgctgtg
a
>contig_14.contig_14.g40.t1
atgctgccaggaccggcgacggcgctggcgacactcttccaggacagcaagctcgacattgagctcgacgatgccatcg
agcgcactggtcgagcattcttcgatcagatcctggtgccgacgatcgtgctgcgcttgcccgcgtcgcccaaggtgctgccaccacccaagagctct
tccgaggctcccgcgttcttgctgccaatacggactcccttcccaggcagcagtcccgacgggttctcgacggaacccagcccggcctttccctccga
atacgagcacgacgagcacgacgccagccatgatcacgacgacgagcatgcgccggacggaggcgataggaatcgacccagtgtgccccgtctcttgc
gcacgctgctctccctcatccgcattcaggtagatgggacgtatgctgtttcccgagtggcggccgctcgttctgtccctacttctaccgtgcccgtc
ccgagcgtgcgcgcggaagatcagcagcttttcaaggcgcagagcgcagcagcggaaatgaatgggccgggaggagcggcagagcagcagcagcagca
gcagcagcggccctccgccttggtgccgttccacacccagagctgggcaggcaacaagaatggtcgtcccgcggtcagcagtgctgttcaaggctcaa
gctcgaaagcgaaggattccagggacggtcaagaaaaggagcgcggccagatcacttttgagagtgattctagtgggaagtcgcaagatgggcgatgg
gtcgtgcgatggagctgtgaagtgcctgtctcttttatgcagcttccgtccatgactcccgccctttccctcacggcatctctgtccctcctgctgtc
ctcaactcagcttgccctcctattcgacatccctgcgccgattgacgtctttgtcggcgaccaagacctcctgtccgccctgtccgaaggacccgtct
atcctggcgaatctccctcagatcgagcccagcggaccaagagcagtctagcacgcttgcccctctctcagctctctgcgcaggtcatcggcacgaaa
ctgctcacaccccagaatgcagcaagggaaatcaagggacgctctagccgcgggttgacccttccacctccgccggatgctgtgcaggatgacccaga
agatgcattcgacggcgacctttcctcgagaagaccctctgcgacgccgagccaagccggagccagctccggcgccaaacctgcgccgcctttcaaaa
atgctttctctcagacgacgtccggcacatcggacactggaccctccccagctttctcacgggagcgaagagtgctcaaacgcagttttcttcgtatc
ctggatgtctccagtgctgtcagcgtacgcttacgaacggtgctcagtccggagaggccagctacgttcggatcatcactttctgaacctgatccaca
gctggacgatgctgttgacggcgatgacgatggtatggagccgtacgatgaagacagtgcaggtgcagatgcagctgtggtcacatcagcgccgaggt
tggagcggtacccattcgacgatggcggcgcgttgcttctgtgcgtagaactcgaccatccactctctccagccgcgatgagaaatgcggcaccttca
ttctcaacctcgtccagagcctttggacaactctccttcgagatcatcaatgtcaagattgatgtcctggagcccaactctcagctggcgatgaatgc
caatgccaatggctccgtcgtacatgcggttaagccggctgtgaacgagaccttgcgtgcgacgctgttcgatcctcaacaggccttgcaagacgaca
agacggagtcggggggcagccacaagggatcgtcgttccccttcgtcctgacggagggacaacagcggaatctcgtctactgcgtcgatttcattgat
cccattcccacgatggccgaacctggcagagcggactcgcgtcccccatcggccctcacgttcgccccgggccagccccccgcagacgtcagtccggt
tcggcaggtcaacatcgtagtcgaggcgaggccgctactgaggcggtctcaagtggagccgtacaagatcgatggtgatcaccaagaagctggagacg
tcgggaatgacaaggatgcgacaccggacgcggacatcttgccttcgttttcgtcggcatggaactgcacggtggacattgcgacggcccgtacgaat
ttgcgacgacggaacgaggtccgcttgggcagagaacagcgggagcgcatgctcttggaggagcaagtacctgtatatctagcaacatcagcatga
>contig_14.contig_14.g41.t1
atgatctcagcattcttcatcttcaatcagaagggcgaggtcctcatctcgcgcctcttccggagtgatctcaaacgct
ccatagcggacatcttccgcattcaagtcgtttccaatcccgacgttcgttcgcccatcatcaccctcggaagcacttccttcttccacgtccgacac
gagaacctctacatcgtcgcagtcacaaagtcgaatgcgaatgcggccctcgtcttcgagttctgctaccgcctaattcagatcggccggagctactt
cggcaagctggacgaggaatgcgtcaagaacaactttgtgctcctgtatgagcttctcgacgaggtcctcgacttcggctacccgcaaaatagcgaga
ccgacacgttgaagatgtacatcaccactgagtctgtcaagtccgaacaagcggtccgagaagagagtagcaagatcaccattcaagctacgggggca
acgtcgtggaggagagccgatgtcaagtatcgcaagaatgaggcgttcatggacgtcatcgaaactgtcaatctgctgatgagctcaaaaggaactgt
gctaagggccgacgtcgatgggcagatcatgatgagagcgtatctctcagggacaccagaatgcaagtttggactgaatgacaagctcaagctggaca
aatcgggggtgaacaacccagctgaaggtgctgtcgagttggacgactgccaattccaccaatgcgtcaagctgtccagattcgactcagaccgcagc
atcagcttcatcccgccagatggcgaattcgagctcatgagatatcgatgcacgaccaacgtgaacctaccgttcaaagtacagccgatcgtggagga
ggtgtcgaagtcccgggtcgagtacaacatccatgtccgggccaactttgacgccaagctcagtgcgaacaatgtcgttttgaggataccgacgcctt
tgaacaccaccaatgtcaagtgccaggttgggattgggaaggccaagtacgagccttcggacaacatgattgtgtggaagatcccacgcattcaaggc
atgggagaagccactcttcaagcagaggcggaacggtcagcgacaacgcatgcgaaagcttggagtcgtccgccgatcgaggtcgacttccaagtgct
gatgttcactgcgtccgggctccttgtgcgcttcttaaaagtttgggagaagagcaactatcaaaccgtcaaatgggtccgatacgtctcaagatcaa
acgggtcctacctcgtccgtttctga
>contig_14.contig_14.g42.t1
atgcaggaccacccactcgcagccaacggcagcagtccagacggcagcagcgggacctcactatatgcggacgggaaca
aaccatttctctccttctccgccatatcgggcgcgccagggacagaagacaaagctgtcggcaccaaaaacgggaatcgaagatttacaggcggcggc
ggtgctggccaaggtcgattacgggtcggcgcgtccccttccgacgggccgcgatcatcgtactactggggcccaccagacgccggccgcgccttcgg
gacctcccccgtgggtgtgatcgggcgcgacaagccacgggagatggtccgggtcgagcgcgactacggcgcgggcgagctctgtcagttccaccctg
cgttcccactcgagctcgagggccgactgtcgcccactgtctttgcggagacgatcaacgagatcaatttacaccttatcgacgcgcatgactcggca
tggagctgttttgacaatgccctggccattctcactctctggatcagtccgctctttgtgagcagtcactacataaggtcaatgcggagattagaaga
attcattcaccaagtcaacctgcaaatcttcaacccggccggcctcaacattctgtaccccaagaaatgcgccttcctctttctcgagatcgaatact
actaa
>contig_14.contig_14.g43.t1
atgcatccatcgcagcagcaacaacagcagaggcggagcaaagcacaagcacagcacagcacagcgaaccatacagcag
cagcggcaaggagaagacgcgagcgcaagcagcagcagcagcagcacagaccgagtcagacacgcgcgcgcgccatggaggaagacagggagattgca
cggctgtggaaggtcaaccggaccatccatgagctcgtccgcgacaggggctaccaagtcgcagaagaagaagtcagcatggacctccgcacgttcaa
atccgagtatgctcctcccggcggcggctccggcatcgaccgccaaaagctcaacttcttcaccacccacaccgagcgagcgaacgaccgaatcttcg
tgttctactcgaccgaaaaggccgtcggcgtcaagacgatgcgcacgttcatccagattctggaggagaaagacatccagcgcgggatcatcatctgg
tcggacaagatgacctcagccgcgcggaaggtcatcgatgctatgcggagctcgttcgacctcgaggactttgacgaggcctatctgcttgtcaacat
cacccaccacaccctcgtaccacagcatgcggtgatgacggatggggagaagaaggctcttcttcagcgatatcggctgaaggagtcgcagctgccgc
gcatccaacaggccgatcctgtggctcggtactatgggctgaagcgaggacaggtcgtcaagattaccagagctccgcatccttcctccggtgtactc
gtatcgtctctgcgctcctcctctttgcatcacactcaatcgatctccaatttgcagtatagcccagtttgcgagtcgaggggtattatatga
>contig_14.contig_14.g44.t1
atggtgtttttccgacacaagtcccatcacttccaacgaatcactgacgactcctgtctggacgttttggcattttcgc
ctttcgaaattgggacaagcgcttggaggagcgaaccgaggaactgcacgagaagctgcttccgcctcacctacactcccttcatcgtcgagcttcag
agtcccttcttctccttccttggcaagttcacttgttacgactacgaatctggccacaagatcagcatttccatctggctccgattcttctatcgtcc
caacttcttcattacatacgacgagacttcgtcgcaaaatgtgcacgactatgctgcgaaccacaggcgggaggagacagaggagatcattgcactac
tggtcgttccgacatacctcagcgacatctatgcactccagtatcagtactctctcgaacttgtgggcttctatggcgtctga
>contig_14.contig_14.g45.t1
atgaacatctccttcaacacctcgatcatgctcgccgtcgcgatcatcgctagcatgatgggcacttccgccgcaattc
ctaggtcgaacgtgagtgatgcgtgcctcttcgtttcccccgctggattgcgatcgcaactgacgtcttaccctttcctcgatcggctttccgttcct
ggaccggaagccttcctcgcactcgatctcgatctccgtctcgttcgcttttcctttggctcgttcttgagtgtcctagggattgcgcatctgtctac
cggaagccagcctgccttcccacgatttagttaa
>contig_14.contig_14.g46.t1
atgctgaaacttgctctcttccatctggtcaccctcctgttcttccctgtcaacctcttcctcgccgtccgagatacga
tcaaagcgccgaagggaatcagcttgacgatgcgctatgtcctgctctaccttcgtcttcggcagaacaaggcggcctcggcactgtattgcacctcc
ttccccaccccgccgaaggacgtccacatccgcgaagtcaagttcacctcgccctcgctcttctcctcaaccctcggatcctcccgccacccctggaa
gttcttcctcatcgaacctacccgtgccttcccctcgaagaaacctttcgtcctctacagtcacggcggctcgtttgtgacgacgttccacgacaggc
atttcagctacctgtacgagctctgtcagcagactggtgcgacgatcttcgcgcacgattacccgaggccgccgaacggagcaacccatgaggagacg
tacgccgtcctggtcgagctcgtctctgctctttgctccccttcctcgtcgctgagaaacgcgtccggtctggcggtggacgaaaggcaccttgctga
ggctgcaaggacgaggactaagttggtctttgcgggcgactcggccggtggggcgatcagtctggccctctgcttcgagttgatcgatcgcaagatgg
gcgagctcttgccggaggagaccatcctcatttctcccggtttggatgggcgcttgcaggatgcagagctgtacgatggcaagaatccctggctgtct
ctccctgcctgccacactgtgcttgctgcctggaaaggccccagcgcatctgtcacccatcacctcgtcagtccagctctagcacccaaagatctcct
ccgccagctccttgcctccaagacccgcatcaccaacttgcacggtaccgccgatctactctttccaggctcggtcatcttccaagaacgtgtggtag
aggtggcgaaggagatggggatcgaaaaggttggtgagagggtcaggttcatcgcggcggtggggatgccgcatgactggcttctggttccgctttcg
gcaccggagatcctctctgcccgcacgacgatcatttccgttatcaactcgggagacccctacctccgtgttgtcaacagccgcgtttgccgatgtac
ccatccacaagaggacatcccgacccaccaaccatggcaacctctgcgtcaagatttgctccccgtcgactttcagtggcatcttctcatggtcgctg
catggaccgccagcggagaagcttcccttaagaccctcattccctcgacccatccatgcccgctcgccgacgattggacctctctgggtcgagatggc
cagtcccaacgaagtaccttcccacttcctttcatgtcggcaacgccgcgccgtgtgctgtgctttgcggtggcttcacgggatcttccacggctttt
caaccgcaccatcgcccaaggctctgactctcagacccgccctggcttgtcggatttgaccgtcccgcctccgacccggctaccggcgaccgacgtgg
tggatgtatgcacatgtccctgtcgcttcgccaccgcttcgcaaaacagcgcgcacttgtcctccgcgtcgtccatcgccacgtcgcttctgagttct
ggctctaaggcgtatcacggcgacatcgcccccggcgacactgcgcctgtctga
>contig_14.contig_14.g47.t1
atgtcctcttacgggcaaccagctacaggccaacatgatcagtcccatcaggaaccccgcccttcgacacctcaaagcc
cgaaattctcgacgctggcactcgctctcactcttccgtcttcaagattgctctctttcaccaagggcatgcttttcaatggcctgcttcctgtctcc
tacctcccctcctcccctcctcatctcctcatcgccattcctccatcagatactgcatctgcaagggccaagggccaaggtatcgagctcctaccctc
tcagcaacgtcgtcatgcgcacgctatgacgaccatatttggtttctttcttgatactactccacccatctcatccaagctcaaggttcttcgccatt
cttcgctgatactgcatcatcatcctggagttctcttgcagtacgtcgaatttctctgtcactacctcgctggtgacgatcttcgtgatgttcgcaag
ggtaacggcgaggggctctctgcgatcctatcagaaagatttgaagtgagtgaagtatgcctcgtcagaacatgtctggatgctgtcggtactgactt
ctgtttctacccggacgacgagccagcgggaacgttctgttggacctcagccatctag
>contig_14.contig_14.g48.t1
atgcagttcaccgcctcaatcgctcttcttcttctcgccattgccggctctgcttgcgccgctactgtgcccgcaccca
aagacgcctgcactgtcctgcagcgggcttccctcatcaacctcgacaagcttggctgcgcaaaggtcagcgctgacgtcctcagcaagacgaagccg
atcgccaaggacgagacctgcaaggccctccaggacggtggcctgatcaacctggacgctctcggctgtgccaaggtcgaggccaacgttctcgctga
tggcactgccaagtctgcctcttgctccgccaagaagctctgcacggtcatgcagaagggactcctgaacgtcgacctccttggctgcaccaacgtcg
acctcgacgtcctcggcctcgccgggggtccacttggacggcggccacggcaagcgcaagcacgcccaccttcccattcccgccaagcctgccacctg
tcgcgccgagacgtgccagatcctccagaagggcgttctttccttgcggacgacgattag
>contig_14.contig_14.g49.t1
atgaagttcgccgcccttttggttgctgctgtggctggcctggccacctccgtcgtagccgaggccaacgtcatggctc
aggccaggggggacatccacaacgaattctgcgacaactcatgcaagaaggcctggagcgttaatggacctgatgaccgcagtagcctccccttgaaa
gagttcatgcagtgtggctttcctctgctccccatccttccctcgtcttcctatccactgcagtataaatacggtagcttcctgtacggcaccttagt
gcctcgcccttcgttgcgcctcgactgcaccatgaaattctatccactgtcatcagcccccaggacaagccagttcatccgacgcttgcgatcgcctg
cattgaagtacaagattgctacagcgtcttacgactccacgttactcccaaaccttccgcgataccgagtttcctttgtcgtcctgctcaacaggctg
tggtaa
>contig_14.contig_14.g50.t1
atgacctctggtttcccaaatattggtcagtggcccgacggtccaacaggcagtcaagggttgtcggacgaggctcaat
tcaaggcgggcatcgagcaagctgagtttttagtccgacacgcaggcaatggccatgtccatgttgtcctcacattccgctccgacgaccaagccgag
gtcgagcgagtcaagtccgtggcttcacgcatggtcgcccatgccccgtcttctggggccacagcttcgggcgagcacggggttggggttggcaaacg
tcagtatctggaaaaggagctgggcaagggaagagtttag
>contig_14.contig_14.g51.t1
atggtcttccatcgcctgatcatcctcgatctctaccaatgtacctcaatctccctcgtaccccttccaaacgcccgcg
tcctcgcatctgcatccatacccgccgccacatgcctacgatcgttccactccactcaggccggtcacgtcgagaggctgcggagcatgtcagaccag
ttcgcaaggccaccgaggacgagctcctacgcggctgccaacggacacgggctggtagcctcggcactgtattgcacctccttccccaccccgcccaa
ggacgtccacatccgcgaaatccagttcacatcgccctcgctcttctcctcaaccctcggttcctcctgccacccctggaagttctttctcatcaaat
caacccgcgccctcccctcgaagaaacctttcatcctctacagtcacggtggctcgtttgtatcgacgttcgttccacgtctggcatttcagcttact
tacctgcctcagatgcttctcaactaccggcgcaaatctacgctcgggtggagcatagagaacatcctcctcgatctcacaggcggggtcttctcctt
gttccagctatttatcgattcgtctcaaacaggagactggtcaagcgcagttggcgacttctccaaactcggattgggtcttatcagtatcggattcg
acatcatcttcataatccagcactacgtcttgtacggagccgtcgaggtcgaagaggaaggagggcaggttgaaggtgatcacagcgagcggactggt
cttctcgcaaacggcgcggcggcgcgagagtaa
>contig_14.contig_14.g52.t1
atgactggtccagtgcccaacctctcggagacctccgcggacagcaacagggaatggccgccaggcgccagcagaacaa
ttcaaaaaccgtacagtattactacaaagcctggcacgaagacggctgacacgctggcgtccgacacgctggcgcctggcacgctggcgcctggcacg
aagacagcttctgacgacgacgcgaagggaacacgctccagttgcgaaacgtataaaagacaagactgcgtgccctacaccgagtatctgctcacccc
ttctttcaacaccactttccactcatctgccacacgtcttcatcagcgttcatcgattccttcttcttctacccatctcttaacgtcacctcagcgtc
ccagaatgcgcctcgctactctctcgttcctcgccgccatctttactgcggctgttgcaactgaccgctggccaaaccgtagttccggatgggcggag
tgccgctatggcggcggcattgaaaagctgtgtccgaatgttcaccaactgcccgatgacaggttcgagacaactctcaaggttgtctgcctcaactg
cttgcacaagttttgggcggagagtgaatatggttccaagcacggagaatgtccccatccggaggtcggctgccattgctacaatggctgtgtccaca
acatgtggagaaacgatttggatcaaggcttccacgacgtcggcggagtttgtaaggcctggtgcggcgagggcgcgcagccgctcccgcccaagtgc
tggaagtga
>contig_14.contig_14.g53.t1
atgttttccccttgcctttccctgccctcctttttgttctgtctcctctttatcgccgcctcgagtcagcgtactccta
cgaaagcatcagctgccatgctgaacctcgctctcttccacctggtcaccctcctgttctttcctgtcaacctcctcctcgccgtccaagatgcgatc
aaagcgccgaagggaatcagcttgacgatgcgctatgtcctgctttaccttcgtcttcggcagaataaggcggtgaggtcgatgcacataggcgcagt
cgagtgtctggcgacagtcgtcgggctgacggggatcacgttgccgatctacttcagtgtgctcatattgcccgctgcgtttgggtatgggcgtgtta
agagctttgcggtcggcgcggcgctgtcaagcatcatcatcggacggagacggaaacagcggcgacagcaagaaggaagagggaaaggaactgcagca
gtcgatctgatcaatacgcgcgcgggtacggttctcatcagcgccgcgctcttggacgacatcatcggactcgtgctcgcctccgtcgtcgtcaccct
ccctccagacgactcgtcttcttcttcttcgccacctcgacgaccacaacgacagtggcgccctggcctcttgcttggcctatcgtcgcttctgtcct
catcctcgccctcacggccttccgtgtcgtcgggtccttcgaccgttcatctcctccacacatacctccctcctccgatccttctcccgagtccagca
cttcctcacctaacggacctgaatatacacgtgaatcccactctcgtcgagcgacctcgccctgctcgcgttcgtgaccttgggacgatcgcggaaga
gacgaaatcatcggtcttcatcggcgtcctctgcgcaggcgccatgctagcatactgcgccgaacggatggaactcgccctccgccctccgccccttc
tcctttcccaacctcaactcccacccatggcaccctcacttcgttctcgcatccagactcctcccgatccagaacggcttactcctgcccttcttctt
cgctttgccgctggcgggtgggtcgtcttggctgattggatcgagcggaggagggaagggaaggtgcagggccacctccctactcccgtcgagcaccc
acagattgaagcagcaccgaccgctccatcgcaactacaagagacccgcactcctcaagcaacaccatcctggccccccgccctcttcgtcggcgtct
ccctcatctcttggggcgagatcggatacttgatcctcatcctcgccaggaacgtgttccatcctaccaccacatgcaatcaacctttcacgacggcg
acgtcagcgggcacggtgtccaagctcgtcaacgacgaggcgttcgcagttggttag
>contig_14.contig_14.g54.t1
atgagtcaacgctccacgacttctttcgacgaggttctcggcggggcgcgggactcaacccgagtcattcctgcgccgc
tgcgccacgaacgagcaagtgaaggtcctcgctacggagcatcaagggctgaaggaagtcgaatccgttccttgttgccacccccgctgccaaatccg
cttttgagcgcctccacgacgagggaaacgacagcgcaatttcaatctcagcttgccaccacattcgaccttggcccgactgcccaagaagagaccaa
cttcacccacttcgatgacctcttttttgcctcgggacggtctccctcccctgccaattctgaggcagagcctgtcaatgattatgtggaattgcttt
tccgatacaggacagctctttgcgtgcggctggacgacaggtgctgggtagtggaaggtgtacaagatgacaacatcccagacactggtgtatttcat
catctctttgtgcaggaaggctcagataagctgtccgccagctgcgactgccggaggggcaggcagcacgagccatgcattcacaaagatgcagtgct
agaagctctgcctagcttcaaagcgcagccagtcatctccaggcaagccaatccagcagctattgagattgcctcggctctgcatggtcgacactcct
gggtctcggtcatagcatcgcagaccatgtccggcgcccagcttctgcgtcacgaccaaaagcgcacgatcgtgtcgctcgtgggcccggacaagtgg
tgctgcgatgcctacggatgcagcggtcgcgggtctcccccagcaagctgcgtgcatcgaggtcgtgcgaaagcctatttggagcatgtgctgggtcg
agatgtgaatgatgtagaagagagctcggagagtgagctacaagttgtcatgctcctcagcaccacgcaggctgccgcggttctgtcagcttcctgcg
gagctgaaggaggagccgctgctggtggcggtggacgagcttcccgctgtcctgcgcttcgaaagaattggccggtgcggatgcggaaggagcttcga
tccctcccagccaacctctactcgctcctgtatggtcttccatactcgtggtgtggtgaagagagaggtagaggtgcagcaatgcacatgcagacgac
gcggagagaccagaacgattggaccagatcttgcgtcgtatcagctcttcaattgcttgctgcctcccctaccccactttctgcattccacaccacca
tcacagacgcctacatcgagaaccactgcgatatacacttcgtcgccaaatccacattcatcaaagtctacttcgcgttcgtcaggctgcagaatgtc
aatgtttcctttgcttgcccctcttgtggccccaatccatctgcaatcatcgccgatggagtggtgttggctcatagcacgaagcttcgtcatacgtt
ccttcagcctccaactacgcctattggtcacacaaatacccgagctatgcccaacaaagtactccagccattgccaaccttgcccctgcgaaccgctc
tccgcgaggttgcggacaacctgcttcctttcaccaatgtgcagcgcgccatctctttgtccagcttccgagaatcgatgaaaagtgcgaatctacgc
ggtctcgctcctcagcgtgaagagttcctccgccacctccaaacgttcgtcgattgcagctgtcgaaacgagctccttcgaaatacagacctttcgtt
cgccttacgatgcttgtttcgcgagcttgctgccgaagagggcatttggcaaatgtgtcgtccgatttgcgtggagtcgttgcaacaactttcgagca
gtgcggtcgaattttcctctgcagcgttcgcgaaaaccgccaccacgctttcccgccattccccctctctcggtctcctcgtcaggtcgctgcacgac
tgcggaaagcacgaagtccagctttactcccccgtcgtccactccattcgagaccttctcagctcaatagccaagttggtgggattgcagcacgtcat
gttcggtatccccaaccccaccaccagcccagaccagcccaacgaaccaatacaacctgcattcgattcccttcgtcagccgagcgtcccctacacac
agtctggatccttgtacggcgcagctcgatgtcgtgacaggcctctttaccccagatttggggagaaggccgatctaaaccattcggacgagcagcag
agttctggagatggtcctggtccttgcaggaagttcttctcggactacgtgtcgcagcgacagacgggcggcatcatggcgctctggtgccgtcacct
ggtgtgtgttgggttccacatcattcccaagtgcgagggacggaacgatgtcttctctgcggtgttcacacactggcccaagccacccgacacgatca
tctacgactttgcctgtcaactggcgccgtacagcctcgccagggagcctgcattcttcaagaatgtcctgtttgtggtggaccagatgcaccaacat
ggtcatgctacgtgcacaacgtcttcgtttctatctacttacatgaacacgaatccagagctccagaacatcaacagctctgccgcagaatgtggcaa
tgcaggactgtccaggatcaagaagtccgtctcctactgcagccaagaacatgcgatgctcctgatcaagcagttcctaggtgtatggaacagacgac
gtatgcgtgcaatgttaaaggaatga
>contig_14.contig_14.g55.t1
atgccatcttttgcgcgtacgctcgcgaatgcgattcagggcgcggacgtcgatcctcccagtcccgcacctaccagtc
cagcagcaggaaatggcaacgatacattaaacaatgagacaaatcgcgaatcccacgtgggaaacatcgaaggggaagcacttcccgcggcagatcaa
atatcacccgaagtagcagcgggagcaggagtggaaaacggactgcagccctctgctgaagacaatgcaaacgctgaagacgacgaggaccagactgg
gccgatgaaagattcagagcagcatcacatatggtacaaccttggcaatgcacacgaatatgctgtgaaaaactttaagagggagcctgtcgccaaaa
agagaagcaagattctgaaccggtccctatggagagtgatcaagtccgctgctgacctttccgcacgaacggacacggctatgtttctcgcctgggca
acgttggagcccggaaagcagaagcacaagcaagttgtctgggcgagcgagaacatatgcgatcctgctcgtccggtactgcacagcatgactcgcgc
catgcacgataaattccacgccgacattgccgtctatcgcgagaatcaagtcgcggaagctgcgagacatgcggcagagaaagcaacatggcaggcag
agcggatcgagcttctctcgcgcatcgcggaactccagcataatcgtgccgacggtgagggaggatcaggatcgagctcacagctgtag
>contig_14.contig_14.g56.t1
atgccggtggcctctagccctctgctggattggggggtatacgatgctgatgagttgagggaaaagccatactcgcaaa
ataaaaagcctactgaggttaggaagctacgcgcggtcgcagacgcagggtggcgcagccacccttcgccctgcccgccacttgcgaaagcgggtttc
aacagcagcttgacactgaccgtcacctattcctccttccagcgcaaccacagaccgaataccgatcccctaggactaggacagcaggatggcgacca
aaagggcaaaaagcgcccctcgctgcaacaaaggctgcacagaccccgacgacccaacccagaaggctctgaaggcgcagtgcgcctgcagcaggaag
aggagcagtcagttacaaaaactcagcaggactccagcgcgggcgcaccagcacctgctcccgctccagaccccgctctcgcccctggacccgcgcgc
ggcacctcacagacaggctcagagtccactgctgcgcggcaggggggagaatcttcggcggttttcgatgccgccagcacgattgccgctgtcgatcg
tctcctggccgaaacagcatcccaagcagcttag
>contig_14.contig_14.g57.t1
atgcaattttcagctcatcgatcccactcctatacactcaccgagccccgtcgcgctagtgcgtcagctgcatcctgca
caacctctgcgctccctcgcccgcaacgcatccgcagcgcgccggtcgtacagcgccgccgcggtctcggacattccaagctcgacttcactccatcc
caccaagccttctacatttccttggacgtcacccaggtgaaaattccggctgcatctggcgacatggatatcctcgcagcgcacgtgccctcggtaga
ggagctcaagccggatttggtggcaactcgacacagaagtggctcagccacccaaacagactcgccaacggtcaaatggctcccgcccatcccggccc
catcctctccagcatttcagggctttactaagccgtaccgtaactcagcacttgtccttgtaccggaagctgttgccggtgcttatgcagtcaggtct
agtatcaagtccgtagccaaaaaaaaaagagtcgctcttggattgctcacctcctacatcgccaacggcatgctgctatgccgcatgatcgccgtcac
agcctacaccacgggcaaggcttggggtaccggcgatgccttgtttccagaccgtcaacctggccttgctcgtccagagtggccaattgggacttcga
ttggcagtccaggtcattctacgcacgtaaatgacggcaagtaa
>contig_14.contig_14.g58.t1
atgggtttcgactttccgcgctcgctgtcatccacccttatgctgtcagctcgagttgctctccttcaacctcgtctgg
accaaatcgttcagctggcccttccaatcagctccagggcttcaaatcgtccggaccaggtgttctggccgaggtatcactacgagggtcggtcgatt
gaggttgagctttcggctggggagtggtggatggtgaggagaagcagtctttttacattcttcactccgaaatcagacccggctacaagcacagcatt
cggtccgggcgaagccgtgaagggcatgcggccggtgaatagcagatcttcggtcgacattctgattgtgggtctcgtcttcggcgtgctggctgtgt
tactgtatggctgtgctgatatgggtgccataaatgcttgtacatgcaatcccacctccagctgcgccatgaccgcccccaagggaaaaaccaagcac
ggctcggccagtccgacccgccttggctctcagcaggtcctttcggcttcgaacagcctccggctcttatgcttacacggctacacctcctttcgact
tcaagccgctttttaccgttcgtggcccaccaactcgttgctcgatcctaatctcgatgcaccccccttcttcaccgtccacactatccacttctcga
gcgccaccgatgagagcttgtctgcgctgtcccagccacgttgccctttggatcgacaccgagcgttgaggttgagtgatccctccgcctcgcgccat
gttctctcggtcgcgtatcagctcgccacccttccaacagcgactgaccgtgctccaactagtagcggccgacagtttcagacacgtttcaccggcaa
cagtcagatccccggatcttcctcgcccgcccaatttggggatcaggtgttcgcactacagaggagcacggttcggctcacacagccgatggcgacct
ggcgctgctggctcgtggtcttttcctttcaacagcattggaagatcttcctgccggcccgtctgtctcacaccactgtaccggaaacatcagatgcg
ttcgttgattcgtcgccgtcgaatgcggttgttctttcgtcgccagaaaacgcggccacccaatttgcgtcggcggacgacatcacctcgacgtcgaa
gatgatggtcgctgcctcgctgctgttcgccaatcgtcacgacccaaatacggacggccgacggcgtgcccaactggccggcgtacgatgcgaagagt
ag
>contig_14.contig_14.g59.t1
atgacttccgaagcggacatcctcgctgatgctaatgtactggtcattgccagtggtatcgcactgcatgagcgagaac
tcgacgccgctgcggatctacgaaggggcgagtctcaagaagaacaattgaaggaggccctggacaatttccttgcagcgatcggacgtgccgaacta
ccttggcgcgctctgcaacaatctggactggtgcttgaggctgtttccctcgtcaaattggttcagcaccgcgccaacgagagtaaagatgccgacgt
tgtctctgcgctgcagaatctcctcgacgcggcagggcctcagctcaagcagagcgtcgaggcgttgcaggcggccacaaagcggatcggtgatgtcg
cgcagaccagccgggaccggatcaggcagaatgattcggtgttgtccgtcatcagtgggacagtaggaacgagatcacagggccagaaggacgaaggc
acggcactcctgctcggcgagttcgttgagaacttgctggagaagatggagagctcgctggtggatgcggggagggaactcaagactaaactgggagt
caagtag
>contig_14.contig_14.g60.t1
atgtcggcagctgacaggaaagattctgcttcaggtgcatctcttccagagacggaacgtcaaccggcggatgagctgg
gaatgttgacagctcagaggttactgggcgagtcgcctagtggtgacttggccactgtcatcgagtccgccgcattcttgttatatacgtgtcagcgc
agcaagaagggatatcggctacgcgcgttcctcgtcaagctccttctccagctcggcctcttcaccaaggctactgatcattgggaccatctaaaggc
tgctttcatccaacacgacactcttggccatttgatactcaagagcttcgacgatcttctcttggagtctggcctcctgctcacctttgatcactttc
ctctggcgtataaaaaggcagcgtttgacgaagcttaccgcctttcttcattatctcttccttcccttcccctccttacccctctactctcgccccac
tccctctcccctaattccactctgttcacatcctccggtaccatgtttgcttccaagcccagcactctcgccctctccctcgtactcatcatctttgg
tggatcagtgttgccctcgatcgccagcgcacccaagcccaggtttccgcccctttcttccctcgtccgcgccgatctggaacgtcgggacccgaacg
aataccagctcttccacaagcaggagcacagcggaaatgtctcggcacgcagtgttgtctcgggaggaatctctcagtgcaggactcaagggtgcttt
gctttcacctttgacgacggcccggtgagctcgccctttctcgcaaaaacgcctgctgcttctgccatgttcgaggttctgatactgaagctcgatat
gtgtaaccatcgaaaggtcgctgacgatattgcgtctattggcgcccgcgctacgtttttcgtggttggcaatatgggcaaatgtatctacgatgagg
ccagcgtccaggccctgaggtactcctacaacgctggccatcagatctgctcgcacacctggtctcacccaaacatcgagaccctcagccgccccgcg
atcgaccagcaggtccaactcgtcgaggaggccctgttcaagattctgggtgtggttcctgcttgcatccggcctccttacggaagcgctagcccatc
tacaatccagtacctgaaccagaagcacaaccttaacgttattacttggaacgcctacatccgcgacgctgatggtgctcctgccgacttctcgatca
accaataccgctccctccacgcgccccagaacgtcatcatcttcaaccacgagaccgtccctaccacgagtaaccaggtcattccccaggccctccag
atcgtccggcagaacggctatcatcctagaaacatgggcaccgtcgctcagactgtcggcttcgcgccgtacaaggtcatcggcaggccgggcgttcg
cgattcttcgtggacgtgcgccggtaagccgggtggtggtggctggtag
>contig_14.contig_14.g61.t1
atgcccactgctctgcggccggtctctgccgacgacacctacgcgtcgctagaggacttcaagcatgctgttcgcctct
atgcaatccaaaacaacttcaatcccacatgggaacagtcgaagtcgacgtgggttgtggcagtttgcaagcacaagaaggccagtggctgcactttt
cggattcgggcacatgttgaccaagacgacactgacgtggtgcgcgtctcgaccttcgacgaagggcatgcattttccggcaaagcgccttcgaagcg
caaagcctatgcagatcacggctttcttgtttgctggcctggtgccgtctgctacatgatccagagctgcatgagcatcgatcacaagacgaccgacg
cccaggtgctcgcccagctgaagcagatacacgggattacacttctccagaacacggttaataaagcacgaaatgctgttatcggttctgcgaaggcg
gctcagcaggaggagttccggtacattgaagcgtggctcatccgactcagtgagaaggaccccggcgccgtgacggagcatgtcacagtcgacgggac
gttcacccgcacgttcctcagccccggtcctgctcggcgggcgtggacggcgtgcaagccgttcatggcagtcgacggcaccttcaccaagaacaaat
ttaatatggttttactccttgctgccagcatggacgccgacagcaacctcgtcattctcgcgtgggctttcgttccaactgagagtacggacacgtgg
gaatggtttctcggcaagctacttattgcctttccctctctcgcccagtcgtcaagcacaatcatctcggaccgacagaagggactcatcgcggcagt
ccgagcggtgctccccaatacaaccgagggatattgctgctggaatctggctgagaacgtgaagaagggttacgcgttcccgggtcgacgcttcgacc
acgtgacgtctaatctgagcgagatcgccaactctgctctgcgacagcaccgggaactccctcccctccagttgatggcgggggtcgacacgtctggc
ctcgtggcttgcaacatgggaaagactttcgaagtcactctcgcgacagaccccactaaggcgctgggaaaagacgctaccacgtacgcgtggtatta
ctggacttcggcgacctggcgccgcacatatcagacgccctacaccccgatctctcgtgacgacctgcaggcgaacgaggtggaagcccccgcgattg
ccaacaagcgcggtcggcccgcaacacagcgcaaaaaggctgggcagggtaagggtaagaggaagtcttccaccaatgctttttttgcggattcttct
agctccgcaggtgcaggatcatctacccctgctccccctgtccctacattttgccgaacatgcggtgatggaggacacaccaccaaacagtgccgcaa
cttccatcagtcctcctttctctcctga
>contig_14.contig_14.g62.t1
atgtcggaaggcactgatactgctgagcggactaaccagactccggacgcgacactggccgagatcgcggccagcctgc
gtcgaatggagtcaaggatcggcggcgttgaaaacgcctttgtcgatcatcaagtccgtctatccgccatcgtcaacgcgtatccaatgacggcatca
ggtcctttccatacgccaccgcccatgtcgatgggtccgaactttgggtacatcgtcggccaaacccccggtcatgtacagttccagcaaggccccat
accgacctatggaatgccgtggactgttcgaggttatggaccacctgggtctcctccgggtccagctcataccctgcttcagtcaggatccgttcctc
aagccggcggaccgttcggcctcacgcccccgatggcgcctgtgcccttgcccatgcatcttcggcgtgtccggtttcccgctccccccgaggcaacg
cctattggacctcggctctccaccgccgagacacctcaatcgggaccgagcggacgaccgaacgagccgacattctccttgacggataacgatcccat
tctgttggcagcccgcgctcagctagtcgaggcatattgcttctgctaccgagaacagcatccagattgggattccgatcgcctggagaaggagctga
aggcgaccgtgtctacggagtaccttgccttgcgacgcaagaaaatcgaggaggccgtgcaagctgggaaggtcagcaagaccggcaacggaggttcc
aacgaatcatcccacaagaagaaggaacacttgctcgcctcagttccaggtggaatcggtatcctcgaaggaaccgtgtacggtccccgatacctcag
ccctgacgactcgtcctcccaccccttctacgatcacgcgttggatatcgagctcggacaggccatccttgcgctgatcgaagaagaagttatgggag
acatcatgacgtctcagtcggacggcgaagttcgcggaagcatttactacagagagctacgtaacgctcttcagccatcagccggatatggagccatg
atcctggacgacaacatcgctaaggccacccaaaaggatggcgagacggctcgcaagttcggctcgcgacttcgagggatgttcttcgacatacaagg
cgctggagacccagtggcaccgcacaagaaggtcatgcacttcctcctaggcctgaacccccggttccatacggcaagaaacgagttcatccacaagc
agtcgacaggacaaggaatcgatttcgacactgcccttcggatcgttgcggaggccgagcatgcatatggagctcttatgcaaccacgatcggctccc
agggttccttacctcgcacgaccgacagccaatgccgtggtcgaagaggctatggttgctgcagcaaacccatctgatgaggagtgtcgtccctgcac
ccatgcccatgcacccccaaacgaagccgtggcgagcatggctatggcatttccagcctttggaagcgtggaagcacaggagtgggaggaccagatcg
tttcctggcctgctgcactcaatgtggcgacatcacctggatactcgactccggggcgacacatcacttcgttggcagccacatcacgctcgaccctg
gatcggctcaagctgtcagacgtccttgtggtgccttctttccctttcaatctactttcggttcaacgactcaaccaaacaggagtcagtgtgaactt
ccctcgtgcttccgatatgacaatgctagtcagttcgctcggaacgcatgaggtcaagcgcgatatgaaccgtggcgccactgtcatcagatcgtcgc
agaggggtcatggccattttgctggagcggcagcaatggtgtccaccgaggtggacaagcctgacccaacgggatgctcgcgagcatcacagcctgcc
cccgtatcctgtgtcacgagagactcgtctcaagtgaatgcgctccacaggatgggggcaccctgttccggtacgtgttcggatgtcctacctgctcc
acacatgttcaccgctgaccctttctctcctctccgtttggtgccccacgagcccaagcccccgacaggccagacactgcctagtccgggcgacgagt
gcgtgtgtctgtgcatgcagcacatggctaccctcgtcggagagttggaaaaggtgatgacgcttctccttactgatgcagccaatgcggcacgtgca
ctcgcactcgaactagccaccatccgctggcatcagcgactgggtcacgcaagcttcaagacgattgcacaactggtcggtaatggagtccttggcct
cgaaaagcttggcaagacagcggcccttcgcttggttggacgcgaagacaaatgcgatgcctgtgcgactgccaacctcaaacgagcgccgtacggcc
tgtcggactctagagcagcacagcctggtgacctgttccataatccattgcgatctgatgggaccattgtgatgcagagatggcatcgccttgtgatt
gctcacctgggtcggcgaatcaagatcctccacacggataacggtaccgagttcgacaacaaagccatggaggagtgggctgcatctgaaggaatagg
gtggaaatggacagtgccggactctagcgaacaaaatggccgagtcgaacggcttcaaggagtcatccaggaacgaggacgagccatgatgacagcag
cacgcttgccacatggattctggccattcgcgtggaggtacgcgatgtacatcatcaatcgaacgccccatagtcgcctggactttcagatcccacaa
gagttgtggacaggcgaccgagtcgacttgagcggcctgcttgtcttcgacaaaaccagaacctacgacgagggcaagtcattgaggattcctcaacg
ccacactctccggcaagacgttgaagtcgaaatgaacattgacgaggaacaagccaccgttccaaacgtcatcacgaccgcggaggagctcgaaagct
ttgacaaggacgacgttttgatggaggttgcagggcaggacgcggggcgatcgctggagcaggagggggagaaggagcaggaagagatgacgaaaagg
gtacaggagcaggagggggtaagagagcgtgggccatcggaggaacagcagcagctgggaatcccaagcactgccaatctcgaggagacagtcgaaga
tcaaacgacctcggagatggacgatgcggtccaacgacgcaagagtcctcgactacatggagacctccgcagcaattccggggcctctcagggcattc
cgcattccggttaa
>contig_14.contig_14.g63.t1
atggacgaagacagggcaggggccccgcaggcgcaagccactcccaaagtaagcaccctagatttatctgtatgcgctc
cgactatccaaggcgtgcaatcattgaacggcgcgggatttccctccgcagatgctattgttttcggggagagcactctgtcagagagtgctcagggt
gcagcgtctctgaacgcggcccagagggaaccccatccctcgctgcccccgcaggcaaacaccggcaagacgacaagcacgaccgagagctgggcgga
ccaagttcaggccgccgacgaggccagaaaggctcaagccgatctagaggccagagaggctgctgccggcagggctctcaagcgcaaggctgtgagca
tgtctccgttgaaagagcgctcttctgctctcgacgcgatggaaagcacctcggacagtggagcggacacggacacctctgaagcacgagcctccgtc
cggactaaagcgccgctcgccctcaagcccgcctccgtgttcgcacgacgcgtttcggcgcgaattcaggagaaccacatccagcccgccccggaaaa
gcagacagtcgtcaccggagtcagccgaaacacccgccgcaaaggaagtgcccgctgcgaaggaggcaccagcttcccccgcgaaacgcgctgctccg
gcagcgaagacgagggcaaagtctgctccgcgccctctacaagccctggagcgccgcatccaggctgccctcagtcagcgcgacgagaaggaagcggc
cttgcgtggcttcttcgagacatcggcacgctcctctccctcgccgctggtgtcgcctttgccaagccggggagcactcctatctgccctgagtggca
ttctctcctcgcgagcgccgacctctccaagctccctgcccagtccggcgtcccactcacagccgccgacgcaaccacagccctggacacctctgcct
ggccgctgccttccgcctctggaacgacgaggtcttccaagccctcctcctcccccgcaaacgctgcccgcccggaaaaccgcacattcattcgcctc
ttggacggcaacaaagcccgggacgaagatcccttcgagattcgactgcggctggagaagctcttggcctcactgaaccccttgctgaccattggacg
cgtcaaggcgatcaaatcaggcttctcattcacgcctggtgtgagttgcaacgctcgcgccttcgagccgtacttctcgcaaatccaaaaagcgttcg
atgcgaaggacgttgagggaccctgccagtaccgccaattttgtttccgaggactgccagcaaaaattgtctccggcggtgcgcccaaagcggtgact
ccgcacgacgtccaggtccaggtgtgcgcgcgcttccccgggatacagctggcaatacagccccgtatcctcacccctgcccgccatgagagccccgc
ccccctctggcttctcagcgtcgccgaaggcgaattctcttcggacggccagccctgccccagtcgcgtcgacataatggatcggacatgcaccctcc
gcccataccgcgccaacaacgccagcaaacactgcgcgtgcgtccccgagtgcgcgcattgcaaggcgccacagactaccggccaccccgtctgccga
gcccacccggtatgggacagcaaggtcaatgcggtcattgtgccggaaggagagcggctcgcccgcatccagaacaggggccgatccgagcgcaagct
caccatctcccgactccgcgcacaagccgcacaacgcaccacctcagccgccatcagcgcaacccaaccaccagccaacagcgagtcgtcaactcggc
aagaagacaccacccccaacaccaacacacctatcgacgcatccgggccgcgcagtaacgccctggaacctggcggtttcttttccaactctagaacc
cttcccagaatccttggcaagcattttcaggtctacctgccggacacgcccgacggcatacgaccgcacgtggccacctacgtccgcaaacacggact
cgattgggcaccagcatcgcaaacgacaatgacaaagggcagccgcgacatactcgttctcgagctgaagcatgcgagcgggcagaacattcgggtgg
tcaatgtctacaatgcaccggcgggatgcgaccaccccggagaaggggctaagaagctgatggagctcccggtcacgcgcagtccatgtctggtcgga
ggcgatttcaatctttgccatgacgactgggccgcggagtggtgggcggggagtactacggcgcaagcggcagagctcggagacttcctagggacaga
ggagtgggaattgggcctggagaaaggctccatcacgaggatgtcggaggggggaggatcggccctggacctcgtctttctcaaccggccactcactc
aacggggctggttagccagctgcgaggtccgacctgatctaagcgcaggctctgaccactggccggtgcttaccaagctccagtgcggtcagggccag
gcgctccgccgagagctgcgcttccggttcgttcgcgccgaatgggacaagctccggcagcagcttatgtcccagagagactcccttcttgagccagc
actctccaagctacgagcaggacgggaaccagcatcggtccgacacaccatcgaccggctggccgaggccatgcagcgctggatcttcgctggaatgg
aagcagcaatccctcgcacagccacgaccggacaggggcacccctggtggtcaccagagtgcacgaccgcgacaaaggagctatccaagatggaagcg
aagcttgcccaagttctatccggtggcctcgttgacatggtcctccaagagtcagtggctcaagcaaggtcgacggcgaagcggaaattggcagctgc
gcgccggaacttctacagggagcaggcggggaagatagagggcaatgagatctttgtggtgcggaagtgggctctaggacaacgccagtacgcgtcag
ccgcgatgcgggactccgacggacgtgatttcgtcaccccggccgagaagcgaaccctgctgcgggacactctgcttccccaccacgacgaacaggac
ccactactcgtgctctcacagctctcaccgagtgccgcgcggagcacgcacgcaagtctcacacgcgcggaactgaaggaagcagtagtgctgcgaga
gggatggtcggcgatcgaggaaccgctcttcgtgctcgcgtcagcagccttcaacgagggatggtacccaaccgccttccgtacctccactctatgtg
cgctgaagaaaggaggcaagcgcgatcccgccttggcgcgatcctaccgtctcatcgcattgcttcccgttctcggaaaagccctggagaaggtggcg
gccaaccgactaacgtggttcgcggagcagttcagtgcagtaccgctcgaacagtatggcgcgatgccgaagcgaagtgcgaccgatgcgggggtggc
cctcacacacgacatacacgtgggttgggcacgccacgaccggctcaccacatcggtactcttcttcgatgtggtcggcgcattcgacaacgtcacgc
cgggaagaatggttctgcgcctgtgggagataggtgtcccgctcccacttattgccctcgtcgcctcgtggctggccgccagagttgcagccatcaga
ctggatggtgagatgggcacagcagagccatgtgcaactggactcccacaaggatctccgctaagcatgatcctctttgttctcttcctcagcccgat
gtgggacgccatcccagccggagtccgcctctttgggtttgtggacgacggaggactgcgaactcagagcaccacaatcgagcagaactgccgcacgc
tcgagcaggcatacgacgctgcattgcactgggcgaacgagaacggactgtggtttgacaaagtcaaacgagagctcatccactttccccctccccgc
atcaagcccctcccaaagctgctgcccgtacgactcggtcctgccgaagatgatctggtacaccgcgtcgcgcgagacgcctcgggactggtgaacct
ggcggaagcggttcagaatgtagcattgcgcctaattttgcccgtgtggaggaccacccccatcgtctccctgcagcgcgaggcgagtctgccaccgg
tccgtctggtgctcgactacctacgcgccctttatgcgattcggctccatgcactcccccaacagcaccccgtcgccgttcgcctgactgctgtggtc
ccggcgcaaaaacgcagcagcctccttcaagtgcgcagccgcacgaaccggggccacctcacaataaaaaccacaccattgcttgagatggccaggga
ggtacaggacgtggaacggcatggcccagggccagacgccccttggctccccacgttcgagcaacaggcaggtgtcaccatctctctctttgagggca
gcgacaaggacaccgtggcgaaacagcacaatgctctgatcgaggccaaagcacccaccctgctggtgtactcagacggctcgctatcggcagagggc
gcggcaggagctggatttgtcgtctaccgagcccgcgaaaacacacggaacaaggtccttgacgcgagcatccatctccatcaagacaaggaggtctt
tgatgccgaggtatatggcatgttcacaggtctcaaaactgcgttcagtgccgcagaccggagtggagagcaggacatcatggccttcattgacaacc
aggcagcgctccgggcactcgcacaacgctcaaggacaagtgccagcagcggatctcttctcaccctcacccgccgagaaactgtcaagtggctggaa
tctgacccagctcgctcggttcacttggcatgggtgccgggacacaaagatatcgaggggaacgactacgcagacgaaatggcaaagaagggctcctc
cgcgctgcgagccgacatcagcgtcggcaggcgatggacaagtcttgccaaggctaagcgccgggccaaggaaaggatgcttcaacaatggacgcgcg
agtggagcgacagtgcgcgccatggtcaataccgccgcctccgcacacagtccccatcattgacgccagcgcctcatttgggatctcttccccgtcga
gaactgggcctatggctgcaggccaaaacgggccacggagatttcagcacataccaccaaagacctcatttcaagcaccccgacgcacacatccactg
ccgatgtggccgccataagacacgccttcaccccctcatatgccctacctttcttcaacaccaggatctgctggaccctgcccgacttccgtcaggtc
aactcaacttcgagtacctcttcaacgacaacaagggcatttccctttttgccgagcagacgcgagggcagccctccggcagtagcgaaaaatttgtt
gttactgggtctctggctggacgtcgatctcctcttcccctatgtctcttctccactcttgtatggcccctcttggtgcccgcgaccaacgcttcgcc
cgtacgctccaacttcactgccagttcggtagtggagggtggagctgccgacgcttgtggattgacaaagatcatacatggcaacatcccgcctccac
atttcccacgttacattttcctcgctctcatcctttccgctctcgagctcatccttgtattctttcgacttctctctgtcgcatcacaactcaactca
tacttcactttacttgcaagactagtacttctcacaactagcgtcttgtacatggtgatgagagcgccctcgaccagtccgatttctttctgcatcct
cttttggccccctgagcacctcgacgacttctctcttcccctgcccttctctgtcgacgcgcaggcgcagcttcgccttgaggacggacagccagtca
tttactgtcagcatcgccgctctgacgttctgcacaacgctcttcccgccacgaagactccccgccgcgtgcatacaggggatatccttaccgtcctg
tcgtcggacaacccaaccactgtctccgtccgatatgccgttcaggtggccttcttctccttctcggccgacctgcgtgcagaagtgaacgtcgagct
gcagcggcttcagtccgcgtcggtgctcgcgttacaggctcaaacatcaccccactttcccctcgcgctacccctccacggcaagcttccaactcctg
caccggatggtacgaactgggatggagtgcgggatctcatcaagaccgttcagagtcattccttccagaacgccgatcaagatcgaacgcgtgacggc
gtggtctgcgcatcatcttcttccgccctttccaatctgccgccgccgccgtctttggagtctcgcacgtatgcacagctgatcgccaacgaatcctc
cgctggaccggcatcttcatcatccccgctcgtctcgccctcttcatcatcgtcgagctccggctcaccgttggctgctaccttctcatccgctggac
gcaccccttcggaatctaccggaaacgggacaagttcaaagacctcgttgccggcatccgtgttcatctcgtcgtctggactgcttccatcagcgact
gcgcaggccggctcgatccgcgaggtgtccactccaggctcacccaggccgtgttcaccatccgcacccgtaggagcgtcctcatctgctttcgggcc
atcttcgaatcctgctcggtacgctacagctcaatcggctgcgtcccggatggcatctaccctatctttggtatcggcggaaacggcccttgcacgcg
tccgacaggcgtggttaatgcttcgatatgaggtgctacactctgagctctcggtgaacttggtgcgcgctcctggtcgtgatcagcaccaccacgcg
aacgatgctgtcgatcctccccctgcggtgcagcacagtccttcggatactatcgatgtcgtcctatcacgcgttcgccgggcactgacatcttgcat
tgccgcgcgcactgatgagcattcagcatcgccgatgacggtccctgaaactacttccgccgcgacttctcctaactcctccgtccctctgccgggct
tcgacgctacaagttacggatcaccttccttcccattgcctggtttccacagctatccgccacctccgtttactcccttcatttcgaatttgtggcag
tcattacctctcgccgcgatcgccacgaacatcacccttctgctttctggcatcttcaacccgttcggtcctcatcctcttgcttcgccatgccacgg
tcatctcccggcttcacatcattggtga
>contig_14.contig_14.g64.t1
atgcgaggtcgtcagaaacggaagcgcgtcaacgagagcgaagacttggactacatagacttggagcccgttgcagaca
ccaacacattcaaatgccttccttgcagcgatatgggagtcggaagcggagttggaatagatgcatttgcacacttacgcgacgaggagatcggtggg
agggaagcattggaagacgacgcgcaaggagttgggcttggagatgagtatctacttggagcctctgccagcgaccgtcgagctgaacgcttctggca
ggaggcggaacgtgacgcagatgaagattggctggccctgcggcacgaagaggaggaggaacgcaatcgagagctcgatctgactattcaggcggctg
cagatggtctacgtagacagcataaagcgaacccagatggttggtttccttttttatctaaagaaagctttgcatcaatatgctactggctatctccc
agacttgcggtctccaaggaggagtttcaaactcacatcaagatcgctcgcacgtacggcggaacacctcccattctccatcgtgttgagaccgactt
ggccgcagcacgcaaactctttccggcgcggccacgacgttacctagatacgtccaaacagcccatatatgtcagaagcattgcggacatcattcgaa
acgacttttcctccccctcaacacgctcaaacatgcatctccttccccgtcgggggcctcagctcaaggagtttcgagatggcaaggcgttggcattc
aatgaggacacacggacgtcgcctcccatggtctacctcgagggacactcgttttggacggacgaggtatactgccttgatgatgatgtcgtcgttcg
cccttacatcttctttgaagatgagatcttcccttcagatctgcaagaggaagagctcaggcacggcaatccattacgcgttacggcaggcaacaaga
aggtgtattcggtaccgattggaatcttctgcgacgatctgtctggaaacaaatcgaagaagtggaacaagcacgaggccttgtatttttcgaaccta
ctgttggaccgcgcccttctagacttggacgcacacacacacttcttgtccgtcagtgcatctgtcacggcgactgcgcaactcgaagtggtcgttac
cgctctcatcgatgtctacaacaatccgattacagttttcgatgtcctttgcaacgagctcgttttggttcgacccttcctgctcgcagcattctgtg
acaatccgatggccgcagaactcagcgcatctatcggacggctcagatgcacggtccagcagctatacagacttgacgagcagatcaaggctgcaaag
ggcggcgtgaagaacgggcctgctcgcgacgcagaggaactccggctaaggtcacagccgtggcatgggccactgcttagactgcgcgcggtgacagg
tttcgacgtagcatctcagatgccgatcgaggttctccacacttggctacttgggcccgctaagtatctttggatcgaaacgtgtgcaatgtcggacg
ccaagcgggacgccttgaagaccaggctatcagctgctacaatgaccggtgtgggagatacaggttcgctgcgaggaggatatttggttcagaatgcg
gaccgacctgacgaacgccctcaacaatttcttctgggcggcagcttcgctctttcctgctcgagtggtgtcaaagcggaagttccatcttctggtac
acctcgtcgatag
>contig_14.contig_14.g65.t1
atgcaagcattgatgaacatggccgatgtttccccctgtcttgctgccgacgcagcggcccttgccgacgaagacgatc
ttggcccgatgtttgagaggcatcgaagatggcagggcttgcctaggaatgagaaagaagacgacacgcagtttacggacgagaaaagcgaccttggc
aaggttcctcgccatattcgtacccctcaaaactcccagcgcgcaggaccaagtcagctcaacaggacgcgacgccactcgagcaagaacagcaagcg
agccagtttggatctcaaagacctgctcgcctgctacgacagcgatgaggaagcgagacctgaagtcagggagaactatgaggagatgggtgacgggg
gaaaaccatggtgggaggcggaggatgaagaggaggaagaggaagaggaagaggaagaggaagaggaagaggaagaggaagaggaagaggaagaggaa
gaggaagaggaagaggaagaggaagaggaagaggaagaggaagaggaagaggaagaggaagaggaagaggaagaggaagaggaagaggagggaagggc
agatgaggaggacttcgaaggagaagaggagaaggaggacgaggagatggacgaagaggatggagttgaggaggagaagcgaagtgaggagcgagaag
aggacgacgagaaggaggacaagaacgttcgcaccttccgcaaatcgtacggactaaacgtagccgaagcagtgcaggtacttgacagcattttggta
gtcgacggcaaaggtcagaacgcatctcgagaagtggtatggtctgctgtcgcttccgtcaaggcgatgagcaagatggctatgtctatgcaacagat
caatgcctaccagaagaggaacgagatgttgctcaggcgtgtggaacgaaacaccatacgttttgagcagatgcagaggaacttggagttggtgcatg
caaaactcgaagagacaaacgccaagctcgacgagacgaccgtaaagctggaagagctgcaggagagcctcgcggatatgaagcccacgaagcttcct
aagcccgaacttgtaagcagatactggttcagtggattcaacatcatgcttatcacgttctattgtgctgatatccacctgctggctgctgtgttcgg
gactgatcaggccaaattgaagcagaccgcagcgcagcttttctacagcccaaaggtggagtcctactcggctcaaggcaatcttttcaagaacgtga
aggtgggtggcagtatgaccgctgacccttcatcgttcattgttcaaatctgctaccgaattggaagtactgaagaagcattcaataacgttcctcag
cgctacatcatcagcttcccattggacgtcgggccgatctgcaaaacgatcctagacagcgccgacgaggataccatcaagtccgaaatatgggagcc
tctagcacacaagctcggcacccttagatgcaacttcagggactatctgcatgaatcgatagtgaagcttcaaacactcccggaagtcttccacaaag
cgaccgatagctatgaggttcctatgaccagtgatcgcattcgcaggtttgcacttctgagatgctatgtgaaacaaatcggcgctcgtaatgccgat
gggacaacaaaggcaggcctctggaagaccgttgatgaagctctggaaggcgtcagacagcgcgagaagacggaaccccacttggtgaaagccgacat
gaaggcaatcgtaacccacgacaagaaaaagtacggagaatactcggacaaatcactggagaaggaaccttcgcgcgacgctgagttcgccaaatgct
tcaactag
>contig_14.contig_14.g66.t1
atgaccattgaccagcaagcgggtcctgccatcccctctcccagcggccagcagcggcctccgtcctctcccacccaag
gccccaagtcctcttatcccttccgtcggccccgtctcacctgccacgagcctaaagtcttcggcaacctcctattgacgaaaccttctggcaagacg
ttcgctgcctcattccagagcgcaaccgacagtcagaatcgcgttctgctctccagtagcggcaagaacactaccgaccccgcctcctcattccagct
cacccagtgcgaatccacagtcatgcctgagactggagcagacaattctgatggctcgatcacttactacggccaactgcgatccaacactcatcctg
atcagtgcgttactgccacgactttcggcggttcctctccctctccctcgactctcgtgagccagccttgttcgtggacggacaactctgggcttatc
ggccaatggtttgctctcacggagtacaaggccacaggcaagccgtcgacctatgcactcaactttgtcggaaagacgagcttcagcacgaggaactc
gacctacggctggaccagcactcgcgcaaagaacggcgctcgcgtggtcaagctcatctactcgccgaatggaaacactaccactgctacaggccaac
atgatcagtcccatcaggaaccccgcccttcgacacctcaaagcccgaaattctcgacgctggcactcgctctcactcttccgtcttcaagattgctc
tctttcaccaagggcatgcttttcaatggcctgcttcctgtctcctacctcccctcctcatcttctcatctcctcatcgccattcctccatcagatac
tgcatctgcaagggccaagggccaaggtatcgagctcctaccctctcagcaacgtcgtcatgcgcacgctatgacgaccatatttggtttctttcttg
atactactccacccatctcatccaagctcaaggttcttcgccattcttcgctgatactgcatcatcatcctggagttctcttgcagtacgtcgaattt
ctctgtcactacctcgctggtgacgatcttcgtgatgttcgcaagggtaacggcgaggggctctctgcgatcctatcagaaagatttgaagtgagtga
agtatgcctcgtcagaacatgtctggatgctgtcggtactgacttctgtttctacccggacgacgagccagcgggaacgttctgttggacctcagcca
tctag
>contig_14.contig_14.g67.t1
atgcagttcaccgcctcaatcgctcttcttcttctcgccattgccggctcggctgtcaccgctattgtccccgcatcca
cagacacctgcactgtcctgcagcgggcctccctcatcaacctcgacaaacttggctgcgcaaaggtcagcgctgacgtcctcagcaagacgaagccg
atcgccaaggacgagacctgcaaggccctccaggacggcggcctgatcaacctggacgctctcggctgtgccaaggtcgaggccaacgttctcgctga
tggcactgccaagtctgcctcttgctccgccaagaagctctgcacggtcatgcagaagggactcctgaacgtcgacctccttggctgcaccaacgtcg
acctcgacgtcctcggcctcgccggggtccacttggacggcggccacggcaagcgcaagcacgcccaccttcccattcccgccaagcctgccacctgt
cgcgccgagacgtgccagatcctccagaagggcggtctgggcaacctcgacctccttggctgtgggaacgtgggcgcccacgtcggtccttga
>contig_14.contig_14.g68.t1
atgcctcctcctccttcttcccctcccgctccgtcgtcagcatcagcatcagcatcagcatcaggatcagcctcgccgt
cggcactggtcctgagcgagagtcacatcgcgccactgaggcaggatggatcgacgcccgtcttcctcaccgctctctccactgcgtgtgggtggatc
tacaccgcagcatggtcagcgagcttctacccgcaagtcgtcctcaatgcacgccgcaagtccgtctcgggcctctccctcgacttcgcctttctgaa
caactttgggtttctgtgctatgcagtcttcaacctcgccttcttcgcgtcgccccttgtcagggaacagtatcgagcccggcacggtggacacgaca
acatcgttcgcttgaacgacgtcgcctttgctgtgcatgcgtttgtgagtattaccatgacctatcaccgcgcccccgaccagcggacatcaaaaccg
atccgaatcctgatcgctatctttgccctcatcgtcactgtatcagccttggtctgcctcatcactggcggtaagacaagttctggcaagtcagtccc
actggaatggctcgactttgtccagatcttgtcgagcatcaagctgtgcatcactttcatcaagtacctgcctcagatgcttctcaactaccggcgca
aatctacgctcgggtggagcatagagaacatcctcctcgatctcacaggcggggtcttctccttgttccagctatttatcgattcgtctcaaacagga
gactggtcaagcgcagttggcgacttctccaaactcggattgggtcttatcagtatcggattcgacatcatcttcataatccagcactacgtcttgta
cggagccgtcgaggtcgaagaggaaggagggcaggttgaaggtgatcacagcgagcggactggtcttctcgcaaacggcgcggcggcgcgagagtaa
>contig_14.contig_14.g69.t1
atgtggacagtgatcgtcgctgtctggctggagctcaagatgagatgcctcgatggcaagatgagcatccttgtactcg
cacgacactcgcccgcacaacatccatctggagacgaccacaacgacggcgccgcgcaagaacagcatcgacgagcaccgttgcacccggccatgacc
accagcaagaagagcagcgacgacgacgtggacgagatgctcgcccacgcaaagcagcatttccccgagaacccatttgcggatgcctcagcgcacga
gcctcagcctcaacctcacacagcggggatgagcagtgccagcgccagtaccagtgccaacaccgccgagacgcccgccatcgctgccagcatcggcg
acaagaatcccttccgcgctcacatcgccgcgggggccagcagcggcatcttgtctcctcagcatactgctgcgagtgggagcacagccggtcgtcaa
ggcgggaccggcgcatttaatctcgccggtctgaacgactcgcttcccaggcctcctgcggtcggagaggcgccggcacctgccaccgcggcctcgtc
aggagggccagcgcagactgcagcgcaagcaccctcagagccgaccgtacggagcgagatctcagctgcggaagcatcaagcacggccattccttccc
cacccacgtatgctcccgatgcgccatctcctttgggtgctccatcagcgacagcctcgacgtatgcacctccagtcggaccgccccccgagcaccgg
cctgatgcgcctgaccgcatagattctcatcggcgtgccgcttccaccaattcctcacacccctcacactcgtccgcgcacgtaccacctcctcaggc
tccagctccagttccagccccagcgccgatggcttacgtaccgactaatgtacccactcccggcgcgcccctcctgcgcaagggcaaactcctcgtct
acccacgcggaatggctgaatgccacaaatgccacaacacgggctacaagttcgacgatcctacccatccctgccgcggctgttggtcccgctacggc
gattctgtcaattcaatcttgcaccgatatgcatcctttgatcgtgttccgggcgtcctacagagtccgctgcccatacgctccggtccgtctgttgg
cgtgcatcggccgtatgatggctcgcatcggccctctgcctcggcgggatacccgggcgcgatggccagcacgaatacgtaccgatatatggacaacg
cctacgacggtgggtttgggcacggcattcatacagctgttcttccagcctggctccgagacccgcaaccacaaccgcagcggaggccttcatcgtca
actccggcctttcagcccccgccgggacctccgggaccacagcctccatcgacccgtcctgctcccgctcaggacgaggcgcgtgctgggggacgaca
gcgaacggacgcggaacccacgggcgacgagggcgtctccgccgaaggagaggtgcctccttcgtacgacgaagccgtgtcggccgcagccgacggga
ggaccttgaacccgcagcatgtgcccccacgaccacatggactgcccacgtcgaaccgaccccacgtccaaaccggtccagctccgccaccaccaccg
cggccggccggatatggtgcttacaacgccggtccacagtctccctatggcgcaccacatcatcctcacaacccgcacgcgccctaccaaccacatca
acacgctccttcgaacccacccgtggtcggtccgccggaggcaccctacggctttgcacccgtgtcgaatgtgcattttgtcgactcgaggcgccggc
cgccggctggtgcgctcgttgtcagaccgggcgatcccaggattggcggttcttggactccctctttggtgcgccggacgagcagtgctatgcttgtc
gcggcagtgggcgcgtgtttcgctagcacgagtggccagaaagtcgcccctcgccgacgagcatccaactcttaa
>contig_14.contig_14.g70.t1
atggcaaccaacacaggagcgcgtggcagcgcagtcaagcgcgcaacctatgagaagaagtcactgtacgcgcgtctgc
tcccactcagcatcttcagtccacatcaacagcaggagcagcaacagccgtccttcttcaccgcccgctacgactcgctcctcaataccgtctggctc
gacttcgccgcgtccacctcaactgcgacccacatcgacaacctcggcctctggcacgccggtttcttcgggaaaggaaccctctcccgctccgaacc
cacctggcacactcgtaccctcgcctccgtccagatccaacgcgcacgtcagcaggggcgtctcagcagtgacaaactcacgccggaggaaatgaccg
cttggagacggagggaacgcatgcaggcgaagatcgagagggccaagttggccgtcaaggcggggaccatgctcaaggatggcatcgttgcccttggg
ggtagcctcgaggacgacctcgatgacgatgagctggatgagggagggacagagcagatgggagagactacgactggaggaagcggtcttgccgacga
gggctaccggacctttgtccccggcctggtccatctcagaccaaccgccaagggcaagggaaaagtcgcagacgatgtgatccgacaatcgatgcaag
ccggtccacaagccgtctcccaggcctcactcgaggacatcgtgccagacggggcgaacgacgaggacgactttgacctgctcgagttggagcgtatg
caactctcattgcaggagacgttcttcctcgctgggatgctcggcgtgctggatgtgcgggacgaacaagatcggttattacacctggaagacctata
tcacacccttctccgctccccgctctcgcccacggtacgggctcagccatcagtccaaccgaccacgtatctgcgaccagacaaccctttcctcgtgc
actacatcgcataccaccacttccgctccctcggctgggtcgtcaagacgggcctgaaattctgtgtcgacttgctcatctacaagcgcgggcccgtc
ttctcgcatgccgaatttgccgtcctcgtcgttcccgtgtacgaagatccagaggatgccaagtcgtaccccttcgagactcccctgctcaactgctc
cggtgaactcgactggatcaagttccacacctacaacagagtcaacacacacgtccaaaagactctcatcctggcgcatgtacacatccccgccctct
cacggacgccaacgtcctacctgtccagcccagaggagatggtcaagcaactcaaagctggccagctgtggtccgtccgggaggtggccattcgcaga
tggagtcccgccaggatgcggccgtaa
>contig_14.contig_14.g71.t1
atgaagcccgccgctgtcgagctcggagccttttccacaatcttcctatgtggtgatggtgatgaggcactgaccacct
caacgcctatggaacgccgtttcggccacctcatcaacaaccacgatcaacaaccaacgaccatcgaccatgagcccaagcgagaaggaacagccagc
agggatcagtcccgatcacaagcacctctgcaggctgcaacaggtagcttcctcgtcaaaatgagcaccaggtacagcaacgacaatgaatacgatga
tattgctaatctcatgacgtctggacacagcgacagtgagcgagagatgggaaagtctgtgcgcagtttgtctcctggtggtctcgggtacgccgact
cacgtccgcgcgtggggtcttcctcgtcttacgggcagatgggtgccggatcttcgcgtcttggattcattgcaccacgcccagtttctaccagcgct
gcagctagtttgtctgcccgtctgcataaatctacaggcggcatacgcaccgcagcagccaaagcgtcagcatcaagctctccctcagtgtcatcgtt
caaagacaccgttaacctcactgacggcgtcactctcgtcaaagatcgacgacttctggaccagtcgattgcttctcacactgccaatcgagtgttca
aagatatcacggagcgggagagacttcaggcatttcctgtcatcgggaaaggcttcaatgccgtacaagtgtacaatgccatcatcgaagcctttcgc
aaacagaatcacgacctagtacgcgacggtcagaagggctacgaattctgtcgcctgttgaatcattccgctcgattgcagaccctccggtctgatcc
acccagtattacactcacgggagtcgagctggccacagaatacaaacgaaacaagtgcttcattgtcgtgcgttcagacaagaaattcgacaagtacg
acccactcctccatcagctcctcggtacctctgtggacgacgacagtcctttcgaatcggccgatgatagcgacatcgacttaccagatatcactcaa
agcgaccgcgcctggaagaagtgcgcgttttgcaaggagctcatcggtatcaaagagcacgcggctcacgaatatgaatgtggtatagaatggaagac
tcaaaaggatcttcgcaaagaacttgaagacctccgcaagcaacgtgtcgccgtgaaggaggaagcagagacggcagccgcggctttgaacgaagcaa
actctcttcccaaaggttctgtttccctgcagcctcccgccggtagctgcgcgtgtggcgaggcggatgcgggtgagatggtgggttgtgacggagca
gactgcgaagtctggcgccataagaattgcaccgaagctttccagggttggaccagtcccgagaacgactggtactgctcttttggctgtctcaaaag
agtctcttcagccgcgcataccacgtctgacgttctccccacgtctgctactgatgctgatgtgccgcaggcgacgaagagtcccaccaagcgagcaa
gcagttccaacgcccctgcacagcgatcaagtactcgtgtgcgccgaacctga
>contig_14.contig_14.g72.t1
atggaacgccgtttcggccaccttatcaacaaccacgatcaacaaccaacgaccatcgaccatgagcagaaccgctgcc
atagtcaagcattgagcgacaaatacatacaggtgaacgcctcaacagcaaccgctgcgctcgctgcccttctcgtcgctgcgctcgctgccgccctc
ctcgttgctgcgccgccgccgccactgctctcagtaccttccttcttcgtgctcactccccatcagcctgcactcttgatcacatccattttcgcttg
cgcttctcggcacgtcccaggccctctgcagcccaccgtctcacctttccgtttgcggttcacatcctcgtctttcgcaaatcgcatgtctcctccct
cttcgatggatgccgcagagattgctgagctgcgactggatatctacgccctcctcggccccatcacctcatttatcagcagcgcgatacactcggag
actgcgctcctgacacatatgctgtcagtcgaggagctgttggtgtcattgcatctcatggccaacaaaatccacccacgagtcttcgatgctatcgt
tcagcccatcctctgtctcgaggcacgcttgcacgaaatcaaacgcgcgggacacatagaagaggacgctgccactggctctcgcgaatgggttagga
cggaggccggacagatgaagattcatttgcccgtcgatcttctgatcgagcttctcgagctcggcttctcggacaaagatagcgccctatttctaggg
tgttcggagcggactttgcgcaggcgcagggtcgagctggacctgcaacggtggaatgatcgagacttgtccgatgaggagttgagcagcatcataac
ccagctacagacaatgcacagtgaggacgtcggcgagcgaggcacgtggggtgctctgcgcagtcaaggactgaggatcagccgggcacgtctgcggc
gaatcgtgcaggctacggaccctatctcacagaatccccgatgggcgcggcacctcaaacgtcggcagtactacgtgcctttcgtaaattccttgtgg
cacatggacggccaccacaaacttatcaagtggaagattgttatacatggagcgatcgacgggaagtccaggctcgttactttcttgcgcgcaagtag
caacaatcgagccaacactgtcgcagctctcttcctcgaggccgttcaagctcgcggatcgcccagcagggtacgaggagaccatggcggggagaaca
tgggtgttcttaagttgatggaagaataccgaggtttcggtcgagggtctttcattcaaggtccctctacgcgaaatcagaggattgagcgtctgtgg
gtcgacctgaatggcgccctcgagcacttcgttcgcatgtggaacaatcacaagatgcggacaccgggcctgggtaaccagacacccgaacagatgtt
tctccaaggggcatgggacgctgctcgacgcggctacgatgttgggttactcgatatggcggagagggcagctatgcaggaggttggactcgacattg
agggctgggaggattacggtctagacggatggcgatctgagagacagggcgagcaaccccatgtgcgcgtcgaccgaatcagcgagcgggttcctccg
gtgctgaatgagcccagcacccacgcggctcttcgactcctcctcccttatccgccatttccccctcccgcagattttggcttgaccgcatacctaga
tgtgttggatgctatcaatgaccttatctag
>contig_14.contig_14.g73.t1
atggcagcagcaagcagtccgctcattctccagcgcagtgcgcatgcgcgctcagcagcagggagcagcgcactcggca
gcacgtccactgcaccggccgtagccgcagcaggcacaggcgggcgcacaaccaaccttgccattcacccactgcccatcctcaacatgtcagagcat
cacacccgcttccgctctcaggctggccacgacaatgtccatggtgagactttgtccacatcagtcccaaatcctgtgctgtggtcccccgtggtact
gacttcgcttcgtctccccgcagtgtacggtattctgcttggcactcagcagggtcgcgagatcgagctccataactcgtttgagatcgtgctggtcg
ataacaaggcaaacaaggactcaatatcagcgtcggccccaaaggtggaccacgacatgctcaaggcgcgtcaagaccagttcaagcaagtttttccc
tccttcgaaatcatgggctggtactcaagcgggccggaaccaaatgagcgcgatatgacaatccataaacagttgctcgcatacaatgagacgctcct
cttcctcaagctgtctccatcacatctggacaacgatccatctgcagcatcgtccgactcaagcgccgtgcccaagcgcggagacgatgatctgccac
tctatgcatacgaaaccgtactggaagtcgcagggccgagcaagaaggacgcaacgtccacatcagcaagcagtgcagacgccgggaagcaaacggac
gaagaggcggagtctatgcatgtcctgtgggcgccttgtggctatcggatcgagacgggcgaggctgagcggattgctgtcgaccatgctagcaagcc
tcccgagagcggaagtggcgaagcgacttccttgattgccaatctgacgactcagtacaacgccgtcaagatgctctccgatcgggtccgggcagtct
cgcagtacatcgcccttgttcagagtggcgctttcccacgcgatcacgagacattgcgacaagtgcgcgctttggtcagctgccttcccgtcgtcgga
atgcccgagctcaaagacgagattatcgaggagtacaacgatgtattgctcacttcatacctgtcaaacctgacgcagcaagtcacgaatctcaacga
gctggtcgacaagtttgacgtcacgcaggagccaaacggagcgaacgccgcgggcggactgttcggcggcgggctcggtggacccagacgcatgcccc
gacttgcaccgacatcactgcagcatggaatgggcggcagcagtacactcggcggtggcggcaatctcggtgacctcgacaagcttggctgcgcaaag
gtcagcgctgacgtcctcagcaagacgaagccgatcgccaaggacgagacctgcaaggccctccaggacggtggcctgatcaacctggacgctctcgg
ctgtgccaaggtcgaggccaacgttctcgctgatggcactgccaagtctgcctcttgctccgccaagaagctctgcacggtcatgcagaagggactcc
tgaacgtcgacctccttggctgcaccaacgtcgacctcgacgtcctcggcctcgccggggtccacttggacggcggccacggcaagcgcaagcacgcc
caccttcccattcccgccaagcctgccacctgtcgcgccgagacgtgccagatcctccagaagggcggtctgggcaacctcgacctccttggctgtgg
gaacgtgggcgcccacgtcggtccttga
>contig_14.contig_14.g74.t1
atgaaacggagcgtagctgaggcgggtgtcgcctcgagctacctccgtgatcgcactgccttcgcccgactgacgtccg
acttgggcgcagccggcggaactccattcttccgtaaccggtacaactgcctctccatgtccatgtccgcgatgatttcgcactgcctcatgccctca
ttggtatataaaggtgggccatcagatgtccccagcagtaccctcacttctctctccctcaccgcctcacccactatcaccttcacttcctcatcagc
atctctcagcttgcctcaccacatccctgtcatcattactaccatgaagctgaccgccctttctattgctgtcgttgctggcttagccacatccgtca
tggctcaggtgaaggacaacccattctgcaaggaaacatgtgcgccgtactgggctctctatgtacgttccaagccttcttcctcttttcgatcttag
>contig_14.contig_14.g75.t1
atgggtacggtattgggtatggggtccaccatacccacgaggttagatcgtcagggagaagccatcgacaccggtgaca
cgagcctctacgatttcacctgtttgccatcttgtgacaacgaagcgatcaagcttgctttccaggcgttctctcgcgctcccgacaaagttaccttc
gaccaggagctcatcaagcttcgaaagcctcctgtctcgtcggccccggatcatccgctcgcatctcgttcaaatcctacgctctacctacccggcat
ctccgatcctttgaaagctcccggaccccggttgtcctacctccacctcaaacctgctttcgctcccaaagaacaacgaattggacgaaaacgggttg
cgcccccgccgcagtggccgcactcgaagtcccaacgcgcgccaggcaaacccgactctggcaacgacgactttgacgacgacttctccgaagaggac
gaggtcaaccgcagctccgacctcagagggaaaaggaaggctggttcagcaactcgtcagcagaatgcgccatctaagaagctcaaagcctcttctgc
agaagagcgtgtcttcgatcaggccaggggccgaccacgtaccatcgttccgctcaccagtactccgccgccaaaaggcagagtcccccctgcgacgg
cagatgccgatgaagatgtcgagcctttgaaagatgacgaggacaagagaggagacggtgtgggaacattggagacggttacaattaggcaggccgca
aaggatcgctgggcgcctctgaagtctggagcgaaggagtggcgccacgaatacctcaacaaggtccacagtcagacagtgctgtactacttcgacct
catgtcacgggtcaaaaagaacggaaactggcaactcacctggaagtgtcggtgctgcggcaagccgcgaagcactccctcgacgggcttcagcaatc
tgtcttcgcacattcgtgcaaagccaccgataccacactgtcacatgcgcaagactccctgtgactctgccgttcgcccatggaccccggaagaagac
aacctgatcgacatcgatcattcactccctccctctgccggtccaaagtctgaatcggccgttgtttcacaatcgcgccgcagtatggacaaatggcg
gtccatggttacggatcaggccaatcaaaagcaaactaagctgcagcggcgtgccgtgttggtttgggttgttatgacggcgcagcccttcaccgccc
ccagcaacccctattttcgctcgctttgggccaccgccaatccggaccttgctgccctgaaatcgcctcgcacgcttgtgcgggacatggaggtgctc
tatgattccctgtttggtcaagcaatcaaagccctgcgacgctgcccaggccgcttcactctccaacacgatacgtggacaacaccgagtcggcgcga
agcattcctcgccgtccacgcgacctggatcgacgagaagtggcagcctcgtgcttcctgtatagggttcgagcgcctggggatcgaccatactggcg
cagcttttgccggtcatctcgctgggcttcttgactctcatcagctgtggtctcaatggtctggaatcgtagtttccgacgctgccgagtccaacgtc
cgagcaatccgcttcattgagcgggagattacttccgagactcgatctctccctactgctatccgccagaagctgcttcctttctccattcgggacaa
cgtggttctttgcttcgcacacggtctcaaccgcgcggttgtggatggaacggccgctgctggtgcccacacatccatggtgtcaaaagatacggaca
agattattcgtccagccatctttctggatagtacggaggtaggaggctctattcagagactcgacaaagttgcggaacctgaagctgaaaaccaagac
acccacgccaatcaagccgcccaagccaccgacgggcagatggatgatttagtttctgctgcccgggttgaccgcgaatatgccgagctgcagcaaga
ggttgatgagctcatggaggagctcggaggggggaaagatggtgccagtgggcagtccgattttgatgctgaagtggagggaattgtggacgactata
atgctgatccagaagacgacaacgtcgacagcgccatcacccgccttcacaactgcctcgtcaagatccgttcgtcgacaaagcagtacaagatgttc
aaggaacttgttgccgagctctatcctggcgaaaagaaacggacacttccatcgctgcgtggcgccacacgctggaactcctttcttgttgagctgag
gggttgcgttcggattcaaaaggctttcacatgtctcgtcaacgaggacgacgagggcatctggacgggatttcggttacgaccagcagaatggacgg
caatgaaccaactctgtcaggtcctggagacggccgagctcgtcagcctggacgttcaggcagccgagtccagcatcgctgatgttctctttttccat
cgcatcctacgacgcttcatgattacgcggctcgaagcgcttcacgacgttcacgaggacagtccggcatatggagtcaagaaagctatccttgcaat
tcagatcaagctggaaaaatacgaaaccaaagcgaaggccaacaagatggtggttgcagcctctattttgcaccccaggcgacgccgaaaacctctcg
ccccttctccggacggcgaatcggcatctgcgctcctcggcgttatggctgaccggttcctcggcaaagagtcagttcagccgtcgccaaaaccacga
aacgagccaacgagcgtatcaagatacggcgtcgatatcgacagcgatgacgaggatgacacaaccgtcacggttcccgatccttcgtcaagcgagat
cgacatttacctgtccggccgctatgaatggacagacgactatgggccggatacgacaaagggagccctcacttggcgcaatcttggtgccaacagca
ttaccatgctcacgacgtgcaagctcttgacgcaaagcggattcgacccatacaagatcgacaatcaagaggccgatacaccagctcggaactccacc
tggacaacggcgactactgctgagcctagcatctctcagcgtccatag
>contig_14.contig_14.g76.t1
atgccaccggtatcaaagacattggaggaactgcaagaagaagtgggcgctgctttcacagcagtcggcactgagcctc
ctgcgattgtctgtctggcatgtgaagtcgaggcagacccgcccttcaatcctaaacatctcagacaacacgtcgcatcgaagaagcacaagatcaat
gcaagtttgttcttgcaccctggtcaagcttcgtttccagctatttcgacgggcccaccagcaatgtcgacggcatcggagcctatgctggacgattc
gcatttgttccccgaggacgaagatcgtgctgctctgcgacgcatgcaggacattatggacatggacgacgatgtggctgaatggtctcaggataggc
aagggcaggaagcagaagagagggatacagcggcagagatgggaagagatcggtgcaacagattacaggctatcggaggggatgcttttccgtttctc
tctcgagagacgtttcgatcgctcgcgttcaagctgtcgccaaagcgagccatctcgaacgtcattctcgaagaggcgctgaatctttccacagacct
aggcgctagcagtgttccaaccgtggaggcatgcaaaaagtcgatggaagcagcgagggaggagctgtgcgttaccatggtacgacataagaccaagg
acgggaggatattttactcggacacaattcagcagaagctcagatgggacttcatgaacccaacggttcgatcgagaatgcaccttctcccgtgcaga
ggcgaccagatctccgacatatatgatggttcggctttggcatttgagcaggacacgcgccgaaccccgcctatgatccaacggcgtgatggcgtggc
aatttttacggacgaaaccgtcaagctgctcgacgggcggctcggttggtgtgtcacacttcaagatgccaccctcgaagttcaacgtgaatccatta
ttttcgacccagaacttgtaaacgtctcagcctcagaggagctgagcagctacagagtcgtggacattcttggacgcgagcttcgatccatcaatcct
cttcgcgtcaaagccgacggtcgcctattgatacaggtaccgattgtgctttttatcgacgagacgtccggcacgacaacgaagcgttggaatgaaca
cgtcgccatttacttctcaaacgcagccctgccacgcaaggacatggactctccctccaatgtcaagatgctttctgcgagcgcaaacgtgcgcgatc
acgacctcatggcagctgttgtagaggaactgataagagatgaaaacagcacgagggtaccgaaagctgctaaaggtaatcatgcatggcctccaaaa
tgtctcacaggcttccagttcaaagtcccagccagtctaatcttgattcttcccgtactgcagatcggttcaaaaaagacagccaaagaggtcgtcgt
ttctctcaaggcgcagctctcacttgcagccagcaagggagtcaccgcgcagcttgtggccgaacaaagatcgacttgcatcaaagatgtgtggacga
acgacctctgcaacgagctcatttcccttttcaaagccagcaggaaagccgagagagcagaggtggttgatcgaagtaggcgcgcaattttgaccaca
aaatggcatactcccctgctggcgcttcacgacaagattgggttcgacatctgctcaggtacccctgttgaccttctgcacacatatcagctgggtat
tgtcaagtacgtgtgggcgcagatgctcagcaaggcaacggagacgcagaaggttgagattgccgcacggctgtcggctgcgcctatggatgcagtag
cgaggacgggtgcccttcgcggctcttggctagtgtcaaatgctggaggtttggttgggaaggacctcaaaagtatcgcccaggttgcggcaacagcg
ttctatcccatgatgaaaaatgggacaatggagctcgaagtgtggggcgcgtggagtgctgttgggcaattgggacggctgctgtttgtcgaagagat
tgatcggaaggaccttcataaatacaaggaggaggttaaatgcgctatcatggtctttctcggaacagctgcggttgcattcccagctcaaattctca
gcaagcccaagttccacatgttgctgcatatggccgacaacatcgagcagtacggtcccgcgaaagggttctcatccgagcgatacgaatcattcaac
gccgtactgcgaaaggcttccatttgctcgaatcgatctgcgccttcgaaggacattctgacccgtgtccaaaatcaggaactgattcggcatgtggc
agcttctggatgttggatcaagaatgggagggtcagcacaccgtcaccgctactcaaaacactgttgtctgcgtcccgaaacgaagaatacagcattc
cgaaggtcaacgaggaggccagggactcaaacaagttcttcgtctcgtttggcggggatcggattggtcgcggcaacttcgtcacgacgtttctcgac
gtggaggctggtacacggggtatcgcgcgcgtagacgactttttgtggacggcagacggtctgcttcacatgacggtgacgaatttcgaatacgaaac
cgacgtctctgggctcgagcccgtcatcctgcgagaagtagggcagtcggcgggagtagtggcctccacggtcgacatacaggctacacacgtccgga
tggaacgagaaagcattgaggagtacaagcctgctttggtgcactgtctggcaggcgcgcaaagatacgtgctcaatcattgcctctttcgctcggcc
agttctctggctagtctttatcccaaggttgcaaatcctcccactgtcaaggagatcgccaacatcgcattgttggtgctgggcggagccgatgtaga
cgaggacagcgaggaggacgagctgttctcagaagacgacgatgagtaa
>contig_14.contig_14.g77.t1
atgaacagcagtccagctaaacctgttgattggaacgtagaagacgaggacctctacaatgaccagtaccaggacaact
acgaggacgaactcgatgaggacagcgatgaggacgagtttgacgacaattttggaaacgaggacgaggaagaagacgatgccgacgtcgagcagtcg
cctgcgcaacgaaagcgcaaagatcgggacttcgacgacgagaaggaccgcaatgagcgccgggctccagccagaagcaccagtacgaaggccagagg
cgtgcgcattcctccaatcttgtacaaggccgcaacattgtacaagctcagcagggcgtctgtcaagatctttgaggaagaggttgtcagcagaatgg
agacggacaacgaaatcccctccgcagcagatatttacacaactgcgcgacagatgcgcatctgggagaactcggaagctacgagagagcagctggac
gtgctcaaagaacgtacggatgagcttgcggtcaaagtcaacagcttggccaaggcgaatcagaagctgacaaaggcagaccttacacaacttggcaa
agaagtggcctactgcttctactcagagctcgtcactcgttactgcgccaagggtccccttttcaacaaagttattgcctacttgaagtcggatgccc
ttttggtcagcgagaatttcaagcatcagtttgatgatctcgaggtccgccgggcggagatcaatcccgcggtcaaatccatcttgagtcgtcttcgt
ggagcatgtggcgaccgcatccacgagtctatgggaatagatactggtacgaagaaggaggcgcttccactactctggctgcgactctgcaagggcta
cgacgtaccttttaccacaaagcgagcttatcgcgttgcagtgctgcgatggattgcggccgacgtttcagtgcgccagaaggatggcaagcccacag
gaaagttttggaagactgtggacgcaaccattgagaacctgcaaaagcggcaggatcagcagcccgaagagatcaaaaaacagcttcagcagattttt
gacgccgacaaaagaaagtatggcacctggaacgacgccgaattggttaagggcggctcgaaggagatcgccttgaagtccgcgctgtcctccgtctg
a
>contig_14.contig_14.g78.t1
atggcatccgtcatcaatcatcactcttctgcagctcctccatctcgttactcgctatgcatccttttctcgttgctgt
tctgccgcttcttttcgactttcccagccacccactaccctctctacgtcttcctccgcccgcaaccgaacgtctctatggccttcgcgcctgccgga
gtcaaacgtgcgcgagccggcaagaaccggctccccgctcaggcgtccgggcttaccgccgaaagtcgagagcagaatgaggactggtccatcgatgc
atctcaggcgagttctgtttaa
>contig_14.contig_14.g79.t1
atgcagttcaccgcctccatcgctcttcttcttctcgccattgccggctctgcttgcgccgctttcgtccccgcaccca
caaacacctgcgctgtcctgcagcgggcttccctcatcaacctcgacaagcttggctgcgcaaaggtcagcgctgacgtcctcagcaagacgaagccg
atcgccaaggacgagacctgcaaggccctccaggacggtggcctgatcaacctggacgctctcggctgtgccaaggtcgaggccaacgttctcgctga
tggcactgccaagtctgcttcttgctccgccaagaagctctgcacggtcatgcagaaggggcttctgaacgtcgacctccttggctgcaccaatgtcg
acctcgacgtcctcggtctcgccggggtccacttggacggcggccacggcaagcgcaagcacgcccaccttcccactcccgccaagcctgccacctgt
cgcgcccagacgtgccagatcctccagaagggcggtctgggcaacctcgacctcctcggctgtgggaacgtgggcgcccacgtcggtccttga
>contig_14.contig_14.g80.t1
atgcgaaatcccatcaagaaatggtgggacccagagcccgctcccgcgtccttcggggctggcaagacggtcccagagc
attcagcgtccctcgcctcccgcctgacgttctcatgggtcacccccatgctcagagtggggtggacccgcccactcgagtccgaagatttgtgggaa
ttgccactcgatcgaacagccgaaatcatgggcgaccgcgtcgaagaggccttctaccgtcgagtccgacccagcaaacgacctgcggcggtggcgga
gcactaccaaaccactgttgtcgactcgccgctgacgacacctactgcgagagccgccgcggacttgcaagagaaggtcgttccgggcagagaggacg
atgatgcagcctccaactctctaactgctcactccaccagtgacgccgccccacaaagctcctcccatagcaccgacgaacgtgctgtccccgccacc
ccttccgagaagaaagcggttcaagcaaccccaccgcaagccaggcaaaaaacaagatgggagacaattcacggctacacaattccgttcctgcttcg
aaaaaagaagcccgtctacagcgagagtctcttcggtgctctccacgaagtcttcttctaccgcttctggtccgccgtcgccattcgagccgttgccg
atggcctactcacaacttccccgctcgtcacacgagcgctcctggagtatctcggtcaggcctatgcatattccattgcgccacccggaaccgtgccc
gtcccgccccccgctggcagaggatggggtctggccgttggcctgtgggtcatgcagcaagtggcctctcttcttacgaaccaatactacatcatcgc
gcaaacaactgggttctcttgccggacctcgctcgtaagcttgatcctacgcaaagcacttcgactcgactcccgcgcgcgtctcgagcactccaccg
gcaagatcactaccatgatttccgccgactccacgcgtatcgacatggcgagcggatttgccccaatcattttcattggtcctgctcagattattctc
gcaattggtctcttgattcacaacatgggtgtctctgcgctggtcgggttgggcgtgctcctactgggcacgccagtccaagccatcatcgtcgcgag
gatgatacagacacgccgctctgctgttcgactgaccgatcggcgcgttcgactgatgcaagaggtcttcactggcatccgaatcctggtgctcttcg
aatggcggaacacacccttcgcagagcgcattggcaacatgcgccgagaggaacttgccttcctccgcaaactggctttgcttcgcgccatgaccttc
tctgttgtttacttcctacccgtcctgtctgccgtcctgagtttcattacctacgcactcctcggcaacggcctcaatccggccatcattttctccag
tttacagtacttcaccatcattcggatgccgctgctcttcactccgctcgtcgcgtcctcatgtggtgacgcctacgtcgcgcttggccgaatctcca
aatacatgctctccaaggagctcagaggcgactacgccgaagacaacaaggattacggaatcgaggtgcatggctccttcacgtgggaaaccgttggt
ggccctcctgatgccaatgcgtctacgggtggtcccgctggtacgaagggtcgcaagggacctcccggagcagagggtgtgccgaagggcggagtcaa
gcctgacaaggagaagcgtgccaagctgagcaaggaggacaaggctgctgccaagcagaagaagaaggacgacaaggagaagacaaagaaggacaaaa
tcaagaagaaggctaccaaggctcgatggaatgcgcgccgtgctagggccgaggcaggcgaagatctctcttcatccgaggatgaggctgatgagact
gtcggaaatggcagtagcggcgccaacgcaaaggtcggcagcacccccctcgaagcggacgacgagaaggccttggcgcctgcgcaggggaagccttt
cgcgattcaggatctcaatctcgccatccccaagggcgagctggttgctatcgtcggcagaatcggctcgggcaaatccagtattctgtcagcaatgg
caggcgaaatgcgcaagcaggacggcacggtctcgttcggaggcaccgtggcgtacgtagcccaacacagctggatccaaaacctcacattcaagcag
aatatcctcttcggtcaggaagaggatgaagaacggtaccagcatgtgatcgaaaattgtgcgctcgagcacgatatcgagctcctgcctcacgggga
cgagacggagatcggggagcagggtgttaacttgagtggtggtcagaaggctcgagtttcgctggccagggctgcttattacgatgcggatattgtcc
ttcttgacgacccccttagctcgtcagatcctctcgtcggtcggcatctgatgcacaagtgtatcatgggcttcatgggcggcaagacccggttgttg
gtcacgcatcagctctgggctctgcctttggtggatcggatcatcgtcgtcgataacggcagggtggttgagcagggaacgtactccgacctcctctc
tcgcaaaggtggcgtcttctccaagctgatcgaagagcacggtgtcgaggaggacgaggaacaaaaggtggatcagaaggtagatgagcaagagctca
agaagcccggaaaggaagcggtcaagggcccggcaggcggcggtggtctcatgacggatgaggagagagagatcggggctgtctccttcaaggtgtac
tggaggtacctctcctcggcgggttccgtctggtgggctccactgctgatttcaatcatgacgctgatccaaatttcgcaaatcggtaacaacctgct
gctgcgatactggtccgaagattctattcccggttggagccagggacagtacatcggtctgtacgcaggctttggtgtcgctcaggccgtctttgtct
tctgcggctcattcggtgtctcggtcgcgggcttctacgcctccctgaccttgttcaagcgcagtctgggcggtgtgctcaattcacctatttccttt
cacgagaccacgccgacgggccgtatcgtcaatcggctcagcaaggatgtcgacactctggatatgcagcttccttctaacttgttccaattcttttt
ctccatcggcacaggtaccattggtctagtcatctattcgtacaactggctcggactcatgttccctccactcatgttcatctatacgatcgtgcaag
cttactaccgccggaccagtcgcgaggctaagcgtctcgactccatcctccgatcgaggctttactcttccttcggcgagacactcacgggcctggcg
agtattcgagcattccgcgctcagaagcgcttcattcgccttaacgaggcgaacatcgactacaacaaccgatcctactatctcacgattgctgtgca
acgatggctgtcgattcgcatggatttcctcggcaacatcctggtcctcgctattggtctcgctgccgttggcttcaggaaaagcatctcgcccgcag
tcctgggtgttgcgctgacctacactctccagatcactcaatcactgtcgcaaatggtgcagcaacttgctcaagtcgagcaagacttcaacgttgtc
gagcgtgtgctgcactacgtcgatcttccgccggagggtcccaagcttctgccgaacgatccggaagaggagcagtggccaacagagggtgccattga
attccgcgatgttcagctccgatatcgtgaaagccttccattggtcctcaagggcgtttctttcaagattaaccctggggagcgagtcggcgtcgttg
gtcggacgggtgcaggaaaatcgtcgctgcttgttgcactctggcgcctagcaccccttgccggcggtcagatcctcattgacggcaaggacatctgc
gagattggcttcgaaacactccggagacgcatctgcatcgtgccccaagattcggtcatcttcgacaacacacttcgcttcaatgtggatcctaccgg
tcgcgccacggatgcggagatgaacgctgcgttgcgtcaggtcgggctacttgttgacggtagtgcaagtgcgggtgcgtcgacaccacaagagagtg
aagacaaagacaaggaggtggtttccgtccctaccggagaagtcaggcaacaggctcgcaagttctcgctggacatgccgtgtcgcgacgatagcttc
tccgcaggtcaaaggcagctgatcgcccttgcacgatctatcgtcaaaagcacaaagatcatctgtttggatgaggctacgagctctgctgatgtgga
aagcgacgcgaccatccagcgttggattgccaagcacatggacagaacgctgctgtgcattgcgcatcgcctcaacacaatttgcttctacgatcgcg
ttctcgtgatggacaagggtcaagtggccgagttcgacgctccgctcgttctcttcgatcgccccgactccatcttccgctcgatgtgcaacgctgcc
aagatcacgcgcgaagacatcctcaccatccgggctgctgccgaacgcaagggcagcattgttgaggcgcttgtccagacgtccgctgaggagagggg
cggcattgatccagagtcgtga
>contig_14.contig_14.g81.t1
atggcggacaggaccaatccgaagcgccgcgagcgcaagcgcgagcacgacgagtacgacgaagaagaagaagagagag
ggaagcactcgcggttgcctcactcgccctcctcgtcatcctcctcattcgccgtcgacgcgattcgcacgctcggctcacagctggatgctattgag
cggagcaggatctcgacgagttctaccagcacggctgcggacagcgagacagtgaccaccgcggtgaagcaggagcagggccaggcgaggacggacga
ccaggcgagcggggacaacagcgcaagtagcgtccttgacatctcgcagatcactgccaaccacccgaccacggcggacctgctccagatcctgagct
cgctgcatccgtccatcgtgcttatgccatcgtcaggcgcgggaccgacagcggacaccgtcttcgcactcacacggatcgcactggcgacctacacc
gctttcctcgacaccctcttacaggatgcgcacgccgtcgaagcctccgcctggggctggcatgacattcacgacgacgacaaccacctggcagcgct
gacgtacctggtccagacgctacctgcgcgcacctggtccctttcccaaacggcggtccggatcctgcggtcctcgcaagtgcccgcctcgttctcca
ctcagagcatccagacagttctgcacagtctcaaaaagagtccggccctcctcaccacggccctcttcccgctctctgcctctgggcccgcccctctt
gcttcaggcgaaggcggcgcggcggtcaccacgatcggaatcggacgcgtcaagttcgggttcaatcccctccgcgcaccgcgtgcattcgaccccgt
ccgactcgccgcgcacgaagctagatcaaaagcgcagattctccttgcagaacgggacgcccttgcgacgcagctcggcactcttgcccagcagcttc
ctaccctcgtgtcctcaacaagggacgcggaggggacgacgagccagaagtcggcggtaagcgaatacgaggcggccgttcttgttgcgctccagtcg
gcgggccgagctgttcggcatatccaatcggcactagagcaggagccgatcgctaaatctccttcgccctcggacctctacgacgttcttcacagcct
cctttctacctctatcccacagtacacgtccgcaacccacacgtccctatccgttcccacctcagtctcgaacctctccgccctaggcgagccctctc
tgttcctccgactctggttacccgccatcatcctacctgcctcagcccttgtgctccgctcgacgatcattgcccagtgggaccgtattctggcgaca
gtcaccgatgccaaggagacgatccgagggttctgggtgggctgggtcgtgcagccgggagcacagctcttgcggacactcaggaggggcgaggccga
acgcgggctcatcatcgctaaggaaagcctggcgtcggatctcaagtctctcgagcgtatggtcaccagcttctcggcggagaagtacaatctctcgc
ccgacgagcttgaggatcttgcggcgaaggttcgagacggcgaccttacgagcgtgttacgcgtctacgaggatgagatgcggtcacccttgaaatcg
gcattcacaggctctctgctccgcgctctcctcatccaagtccagaaggcaaaagtcgatctcgaggttgctatgtctggcatcgatcgcctgctgcg
ctcgcaagagctgttgatcggggccgtcgggctcgcgcctgctgtggctatcgtgtgggtgacgacaaagtgggccctcagtggtggtcggttcgggg
gaggcagacgaaggcaattgagagagggcgagtcgttaaggatgagagcctgggaggcgatgcgagaaatcgacaagctcctttcacttcccggagcg
tcttcaggatcctcaacatcatcaacagacaccctaccacctctaacccacggcctcctcctcctccacctgtctttcctccgctcggccgcagatcc
actcaccgccttctacgcccgggcatccccacagaaaaaggcgatagcgaaacggctccgacgggcgttcttgcaggacatacgcgagttggaggcag
cagctgctgcgactggttgggaaggggaggatcagaaggaagccgatgcgcggtcaggttctggatcagatgcggggccagggatgggatcggtcggt
ttgggctggcaagtgcgtcgtgcgacgattcagcggatgtggtctagctggcaaggtctgctcgtgcctcgcggcgtcggaatgtag
>contig_14.contig_14.g82.t1
atgccagcgctcaagcagaagaagcagacggccgagaagcgcaaggctgcggtgccggcctcctccgccgccgcgccct
ccagcaagaagctcaaggcggcgcctcctccacccgcagactcggcctccgacgatgacatggacgaggacgaggacggggatgaggacggggatgag
gacggcgaggacgacgacttcgatgacgacgaggatctcatggccggcgccaggaatggttcaggtggcgatgatgaggatgacgacgacgacgacga
cgatgaggatgaggatgatgaaggcttcgacgaccttgaagcagcggcggaggaggaggagggacaggaggaggaggccgaacctcagccagccccca
ccaagccaacgactccatctgcggcgcagcagaagcgctcaggcacgggtctgtatgcgcttccatctgcagacgagatccggaagctgaaagagaca
acagaggtctacaagaataacgtgctcaggctacagatcgacgagatgctacccgctatcagaccagcatacagcaaatcagcgccgcttgatctcgt
cttgcgtcgtctgaagtcccgactcgactctctcaagcccattgcgtcccagcccctcgctcctgccctcaaagccctgtcgaaagcgtactcgaaaa
ccaagatcaacgtccccttcgcagacccacagccgaagccagacgctccgaatccgttcggcttcgagaaacccacgaacatgcacctcgtcggcagt
tggccgctaagaacggctgttaagcgcggggacggatttgatgttgacatcgcggtagtcatgccctcatcactcttccaggagaaggactacctcaa
ctacagatatgcccacaaacgcgccttctacctcgctgcgttaggagcagcgctctcaagcccagtctctgccgacagcgattcggccctcggcgtca
gtgtccagtttcaatatgcagagggcgaccctcgacgtcccattctcgtcctcgagccgcaaaaggacgcgccgcaggagatcaacttccacaaactc
cgagcgacgatccggatcttcccttccatcgagcctaccctcttcacctacggccgtctggctcccagtcggaatagcgtccgcatcgcaggtgacga
gcaggaggacgaagcgaaacagccgccgacgccgaggtacaatgcgtcggtgctcatggacagtctctttgtgccccatcttgtctatctgcattctg
tcgggaaggagtgtcccgcgttttcagacgcgtgcgccatgcttaagacgtgggccttcaagcgcggctttggctcgggctcgttgcgcaagcatcaa
caggccggtcagaggaggatcatgtacggctccggcagcattcgctttttgctcaccatggttctggcccatcttctccgaggcgaaccgacaccgac
ggaagggccgggtgcgtctagagcggtacgaccgaagcttctgaacaggttcagttccttccagcttttccggggtgtcttggattggcttggatcac
acgactttgcgagcaagccggttcggatgcgggacggccttgactttagtgtcttctctcgcgcggacaagattcccttcgaggagttccagcagcac
tttgatcgcgtccttgtcgatcccacgggcagcatcaacctgctcgctccattcacagccggtgctgttgacactttacaggcggaagcgcgtcggac
cttcgatctgctgaaggtagatgaccgggacgacgccttcgacgtcttgttcatgcaggacttctcggcgcctgtgctctcctgtgacgaggttgcgc
atattgcgattagcacttcggcagaggccgacgcgtccaagcgtgccgactacggaagtgcgttccatgcgacggctgcgtcgctgaacgcgacggtg
cgccaggcactcactgacagggcgcgtcgatcggtcgtcgtactgaacgcggacgaacccggttttgcctcctgggcgctcgacgctcgaccggcttc
ctactcgggcacggtcgaactcggcatcgtcctcgatgcggagcaagctaccaggctcgtcgaccatggcccttcaccggacgatgcggatgcggcca
agcgcttccaggcgttctggggcaagttggctgagctccgtcgattcaaggatgggcggatcatccagagtgtggtgtgggagggcgctggtgcgaag
agtggcattccgcgacggattgtgcgacatgtgctgcagttgcaccatgggatccaggcggcccgggttgcctttttggcggaggcgtttgatgggct
tctggagttgcctgctcagttgccgaaggacgccttcttgccggtacctgtcgtcggtgtcaatcggtttcaacacatccaagggacatttgacggtc
tggtgaagcagcttcgtgccctggaaggcttgcccctatcgctggtgagcgtgcttccatgcgctccagcacttcgtggcacgaacacctttgtgccg
cctgcgatcaacttggcgggacttggaacttcggacgtaccggactgcgcctcgtacctcgcggcacatgacatcgtcctcgtgttcgagagctcgcc
gaagtggccggatgacctggaagcgcttcaagcgatgaagctcgccttctttgagacgcttgcccgactcattcctgccaacatgtctgggacacgga
ccagggtcgctttcgacgaggatgcggctgctagcagtattcaggaccagtgtgctctggagatcatcacgccgacggggtatgcgttccgtgcgcgg
atccaatgcgaacgggagcgccgtctgctcgaagagatcatcgaggagaagcgatacaatactgcgaaggaacagcgacaggccggtctggcgttggc
gcggtactcgcaccgcttcgtcacagccacacggcatcataccgccatggcagcggtctcgcatcgatacccggcattcggggagagtgtccggctcc
tcaagcggtgggtcagcgcccagatgctgtcgtaccacgtagccgaagagctgctggagctcgtcgctgtcgagcttttcgccacggcgggagccggt
gcgcccagttctggcgttgctggctttgcagcgctcctaaaacggctgggttcgtggaggtggaaagacgagccgatcgcggtgcctctcttctcggt
ggccggggcggaggacgagatgaagctccgacagagtggcggcgggcttgcgctcgctacctcggctaatgctgtcaagcgcgacgcggtgattcggt
tcccggccgacaagcttgcgtctgtgcaggctgcgttcacgtcggcgcggcgggcggatccgagcttggagacggctgcgtggtttgtgtgtagtgag
gaggatgtggagagtcgggcttggagtcggacggcgccttttgcgggtgctgcggctgggttgaaggcgttggctgcggcggcgagtgcacgtttgga
ggcgggaggacggctggatgcggttgatgttttgtccattttcacaccctcgctcggccagtacgactttgtgatccatttgaaagctgccgtcctgt
cgcggtacgcatactcgatcaacgcctcacctgtagtgtggcaagacgccgacgagagtacaagtgtgcttggatcggaagctcgaccgggctttgat
gccgccgaggcgtatgtgcaactgcttcagcgcctgtaccaagactccttccgcctcttccacgaccgccagggaggtatcctcatcggaggctcgtg
gaatccacacctccgaaatcaggcacgcaagtaccgagtcgcacttgggttttcggtcctgccggtggtggaaggggagggcgcgggggaggcggtca
agctgaacgttggggccatccttgcggagatggagcggcttgggggaggcttggtggatcggatcgaggttgtgcctgttcgacgcacagcggcgcaa
accaccgcatttccctcgacgccaatgatggatgtagatgttcccaatggcacggtactgtccgccgagctcaacttcttctgtgctggtgtggaaaa
cttttcgggggcggagtcggtcgagcccgccgatgcgtccatccacctcaggtcgaaggaaagctcgcagtggagcccgctcccgcgctcgtgctcgc
gctgggctgattctgagaaatag
>contig_14.contig_14.g83.t1
atgcgctccatcctcactcacagatcagcggcagcgctcaggacggcggcctcgacctcgacctcggcggcggcggcgg
ctgggttcagcagcgcaggtgcagccaggttgacggtgtcattcagctccctcgcgctcaccgccaaccacagaccgtcggcgagcacatcagcaacg
gcggcctcagcaacacagacgcgctcatatgcagtcgttcatccccgtcgcggctctcccaccaacccgcgttacggtccgcccacactcggacagct
caagccttcacagccaacaaaggcgagaagacgtgtcggtcgtggtccgtcgtcagggcgaggtggcacgtcaacacgaggtcacaagggtcagaaag
cccgggctggtaatggcaagcccggaccgggcttcgcaggcggacaaaccccactcatgcgtctcttccccaagcgcggcttcatcagcacccacaag
cgcgagtacatcccgctcaacctcgaccggctccaacactggatcgacgccggtcggctggacgcatctcaacccatcacagcctaccacctcctcca
ctcccgctgcgtgcacaaggtccgcgacggcatcaagatcctcggcgatggcgctcaccaccttcgcacgcccgtccacctcgtcgtctcccgcgcgt
cgcagaaggccattgctgccattgagcgcgcgggagggtcgattgagtgcaggtactacaatgaccttgcgattcggaggatgtgctaccctcacaag
tatggcagtttgaatgtggagggcaagggcaatgcggaggctgtcagcccggatccgatcagcaagaaggacatcttatggtactcatcacctcgcaa
ccgcggctaccttgcgctccgggatgctgcgggcgtgtctccagcaccagctcctgcctcagcccctccggcacggaaaacctcgtcgtag
>contig_14.contig_14.g84.t1
atgccctcacaaccccaggctcaggctcaggctcaggctcaggcccagttgccactgaccttcactcacgccttcacct
tccccgccgacccctcctcaaccctccaaggccagctcatcgccgccctcgtccagaccgtgatcttccaccgcgccttgggaaacgtgaggccaaaa
agcatcccgttcttggagaatagcttcccggcgatcgcggacgagcgggtcgacgaccttgtcgaagagggcgtccaggcttcccgggttgagatcaa
gaggagaggagcggtccagctggtcattggaatcttccctccctcctcacgaacgtcagcaagcgcccctcagaccgcggactccaaagcctcccctt
cgtccggcagcacaagcccttcctcgactaccgcggccccatcgagtcgggagcgactcaagagcctgccgagctcgtggttctcccaagccgtcaat
ctcgccaaccaggcatatacgcacggctatgcgttctccggctatgggctgagcgcgggtgatgtggtacatggtcatggtcatgatcatggtcatgg
tggcgaggtgggcggtcgcatggacagcggcaagtcgacgggtggcgttgcggtggcgggggacgagataccgtttgaggagtgggtgttcagcattc
ggacggtgtcggtcaagacggagcatgaggccactgtggacttcgtcgaccgctgcaaggcgcacctcccccccattccgatccagaacgcagatctg
tttccgtttcccattcgcgtcaaggccatgccctgtcctcctgcctga
>contig_14.contig_14.g85.t1
atgtcgcagccatctgcacccaaaccgccccgtcgctccagcgcaggctcagagctgatacgctactacctcatcgcct
acaactttgccagcttcttcggctggtccctcatcctcttctccctcctcaagcatgtcgccatcggcccacagaccccaacggccgtgcaccgcttc
gccgagttcgccctccgcaacctgaacctccgtcccctccgcatgctcgtcctccccaccttcgcccaaaagctccccgctcccttgctcctgttcct
catgcgcgcagccacagcgcagcagagcatcggcagcctcgtcggcttcgtccagagcttcgccatcctcgaggtcgtccatgctgcgctcggatggg
tcaggtcgcccgtgccgacgacggcgatccaggttggctcgaggttgtttagcgtgtggggcgtggcggagcggtatgcgagcgcgagtgttagtccg
tggtacggtccgatggtgctggcctggtccctcaccgagtgtgtccggtacccgttctacgcccaacagctcctcaagaacgagagcccgttcctgct
ctgggcccggtactccctcttcttcgtgctctacccgctcggagcgatctcagaggccatgctcatcaaaagtaccctgccctccggcttcccttggc
agaagtccgaggcatgggacgcccgcgcctccgtctatgcgggcctcttcctcttctggtggtacggtctgtacgtgatgtacacctacatgatcaag
caacgcaagaaggcgctcgggactggcttcttcggctctaaccctgctggccagcaggctcagcgaaaagtcaaggaggcacctcatcaggcggccgc
gatcgccagcagtgtccagatcaaagcccaggaagccaccaagcggagatga
>contig_14.contig_14.g86.t1
atgcatcagcacacagccgcaacaggcgccgcagagaaggcacgcagtcgctcgcgacaccaccaccagccacgccccc
gcaccagcgcaggatgggcagcctcagcagccatgcccgcaagaaagtcacgcccgcgcactccacgcagcacaccagcaggcccatctccagccatg
gggggaccaccaccagcagaccgcgatgccgacggcgcagggaacccaggcagcgcacccacatcggccctcattgccgtcctgctcgtcgcaagctc
atccggcggctcacacatcgtcttccagtggccaccacgcccacatctcctccgcagactctcacagatacgctacttcaacaacccagaacgacacc
acagcacacatcgaggcagaacaccttcccgcacaggtccacccgaccacaacgaccagcagcagcaacaacaacaacaacacgaacagcacaagcag
cgcccgtcctacgcctacgatcgccagcacaacgctcccaccgaacatccaaaagctgtccacatcgctcccaccttctcacgacgataccgtgcaaa
ccacgacagcagctcctccgcctccttctccgcctccgaaagctccttctcatccacctccgacgtcgccgaattcagctcctcctccgccgcagaag
agaccgagtcctatctctcccgcgacggctacggctccgacgacgaccaaacacgcgaacacagccttgccggcggggacgacaccggcgtagatccc
aatgagtctgccgaatccgatagcgtctccgtccatcccttccaccgctctcgcacaggatctctcgcaccaaactctcgtctccgcaatgagatcaa
cgtctccgctatcacgcccgatctggcaaatcatccacagagacgcacccgaagggcggcctcctccaacctcggacatcgctccctctcccgcggtc
caagtctctatgattccgccggatccatgcggtccaacgagcgcttgccaggcatcgacggcagcgtcgatcggagttatcaacaccatcatccatca
agctcgccccaggccagcatcgtctccgtcctctcgccctccgaggtcgctcacaagctcgttcgttcgccctccgaaatcgctcgcaatgcacgcgc
ctatgacacctatctcggatacgacaacgcctttctcgccgaattgctcaccccagaacgtgacctctgccatcagaagttcgagctcaccgtcgatg
atctcgtctttgtcggacatcccgtctgtgccgatgaccgaggctgggttctcaactctaccaggaaggcgggcgacgacgatcatgatcacgagcaa
gctgccagaggtcgagctcccaccagcaaccggcactcgaagacttccagtttcccaaatcctgccgttgcaagcggtgattgctctcccttcgagtc
gtccacacgctccaactcgttcgcccactatcaaccgcagcaaccaacgaaccagtcgcgttccagcgtccgcggcgaggcatccctccctccccctt
ccgggacagccacgacggggaagactttccccggcctgacctccttccacttcgtcctcatcctcgacaagccagacccggcacccccacacctccca
ccaggcatggcatccatcatcccagcctcccagctgaacaccttcaacatcgaccccaacctcaccgcgcagctctactacgacaacatcgccttcaa
gatgaccgctgcgctctacaacgaacagtgcgtctcgaactacgtcacccatgaggcagcctacctagaccgcaaacgcgaaaaggcgaaaagcaagg
gtaggaaattcacagagttcatgcaacacatgcgcgaacgccccggctccctcgcgaacgccatggcggacctgttcgactcgctcagcaggaacgaa
ggcgcgctgattacgatcaataatcggatcgagacgcatctccagttgccgccgatcgtgcgtgagacgagacggatgctgttcagtgcggatctcga
gacggagcgcgatgcggacgaggcgcatttgaggattgcgccgtttgatgagtatcttgtcggcgcggctggggtcggcgcgggcgcgttggacgtca
gtgccacgagcgcaggcgcaggtgggcccgcgcatcatcatcatcatcatcatcagacgggctttcggatgcaacatgcgcgggatcgccaggtggac
ttgtacgaggagtggaaacggacgacgggcccgcatttggtgccgtggaagacgttgttgatgctgaagccgcagaagaatcatctgtctgggacggg
caagaagtcgaccgcgggggcgggggcgggggctgcttcgggatcgagatcgagatcgggagtgggggcgggggcggggtataagatgggcagggagg
gagagagggatcatcggagagggaactcgtacggctccggctcgcccatggcaggcttacgcggactcagcatgaccaagtccaacacgcgctccgga
tcccgaactcgtcattcgcaggggaacgtcatgttccgcggctggggcgaggcgcacagtcagagccagagccagagccagagcctacattatcagca
gcagcagcatgtcggcggtggggtagttggtcccgagatcagcgagcagagtggaaccctgatggcccgccgtctatcgagcactgcgtccgcctcgc
cctcagcagcggaggacggggacccggacgaggccgaaggcgaaggcgaaggggtctcggctgtcgggctgggccagtctgtacccaacctgttcgac
ggggagatgagtgaggctggtttgttggctgcgtatggggacgatgcggtgcttttggaggcgagggggattgaggcgtgggtgcctaggttcgcgac
ggagttggagccgaagttggatggaatcccgacattgaaagagctcgcggttaatctgaattgggacttgtatcaagatgtgtacccgatggtaaggc
atttgatctattaccgcgaggctcgggtgatcgacgtgccgttcatcagcagcatctattcgatctgcccgctggtcgacgtagcgaacctgccccga
ctgtccaaagagtggtcgaccgccttcccgaccttaccaaaactcccccgcgtcctctcccagttgtcctcctccgccctccccttcgaaaaacaact
agaaacagcggggcgcctctcccacccgccctcgagcgttctccacctgctcgaccgccgggagcgctacctcgacgcgctcttctggctcctgcgcg
cggaactgatcgtgcagatccagattcgctaccggcttgtggccacggaggaggtgaaaaggttggcgaggggcaggtgggaggagagggaggggagg
aggagggaggagagggaggggaggaggagggtgagggaggaggcgcgggcgatgaatttggagcggagggaggtcctgggtccgggtgcgggtgcgga
ttctgagttgggacctgaagccttggaggaggaggaggaggaggatgatgatgatgggtacggatacggcgattcgagttcggaggaggaagcttggg
agtgggaggaccgcgatccccgtccgagcgtgattgcggaaccgggccgtccgagtaaagaggagaatctgtgcttggaggtcatgatggagaatctc
cccagcgacctcgcagctgtctttcgagaagcactgcctttcttcaacggcaagcacagtctggacgagatcgtgtcgcgacgcgatttgtcgctggc
acagcttcgcgctgtcttgaagaggcgggtcgactacatcatcgccttcttccacccatag
>contig_14.contig_14.g87.t1
atgggatccagagcggtaccgacgacagcggcgaggttgtccacagcacacagctctctccacagcgagatggccagca
tgctcgggtccctcacccgcaagcagagcggcgcatcagccaagatgaagaaacaccacgcacaggcccaggctcaggctgctgctgctgctgcacac
gctatgggcaccgcacgcacaggcccactcccaggcacggccgcaaacgggtccgggtccgggtccgtgtccatgtccgctgacggcccactcccact
cgcatacgcatacccagcgtcctcgtccagcggcagtcgccagaacagcccgctcacatcgcccctcaccacagaaccgccgatctccttctcagcag
caggcgcaggtacagcagcagagtcacagccacagtcaccgcacagaccattcctgccgcatctccatcgcacaaagtcagcaagctcagcacgtgcc
atggcaggagcagcaggcggagcaggaccagcaggagcagcagcaacaacagcaacagcaggcaggaacggcgacgatttcttcctcaatccacccgc
catgcccttcccagcagcagcaggatcagcctcctcacacagctcacacacctccagcaccctcgccgcctactccaccacagaaccatccaccgcca
gcagcatatatccaccagccagcgccagttcggtcaccaccgtctccggcacatcctacttccaacagcagcaatctcagcttctcggaaacaacaac
tccgcccacagctccgatcccgtcaacgacggacttgtcaaggatctctgccagaagcgcattcagagcatcgtctacctcaaaaagacgctcgaagg
ccgccagagctggctgaataccgtccgaatgtcaaagcgagatctcgtctccgctttcgagaccgagaagatgaggaagagaacaatccggaatatgt
acctcggtctctccctcgcacccgtcatcgagatgaacagcctcagcgacctctgcaagaccatcaccaacctcttcgcagagctcgaaagctggtca
gagaatgtcgacaaagaccggtccaaggtagtgcgaaacttgtttcgaacgacaagaggctcgaagcgcttgggagccgctagcggaggactcgtaga
attcatgggcgcggaggcacccaacttgctcacaaacgagtatacctacctgctcactcccaatctccccttctcgcccgactacttccacaccttct
tcaccctcgccgacatgctacaagaggtctactacaagatcctcctcagcataccgtcctcctcctccaaatcagccccaccctcggccttcaacccg
ggcacggcaagttcgatctccaccgtcggctccaactcgatctcgatgtcgacctcgcccgtgtcgaagattgggaggggcgcggggggcagtctgtc
cttgtctacttcacagactggctcggcacatgagccggacttgaatgatgactttgggaggttgttgggggtgaccagtgggcaagctggtccgtctg
gcaaggaagtgggcatcagcaatgggctggtcgacttgattcacaaggtcgatggcaagctcaaaaaaatattgatccaaacggcaaaagaggtcgac
gccttggcacggcatttgatgaaggaggagatcacaatcttagagctgcaagtccggaatctgccaaacagcagcggcagcacggctcttgcacccgg
cgccaacctagcgggcgtttcaagtcctctgatgggcggcgatcgaactgcattcgatgggccccgagcgtcccaaataggaggaggcatcggttcat
acccacctggacccggctccgaccgaggttccctcatgacgccctccccagccatgcacggcggaatctga
>contig_14.contig_14.g88.t1
atgcgcttccggaatctcctcggaagagggacggcagcgccctcacatggcgaacatgcgcagaggagaccaagaagat
ggttgtcaggagcgacagcaaccgccctcgccacggccgcggtcatcggcaccctggccgtatgcctcagcgcagcgcaaggcgtagcagcaaccgcg
tccccctcgctctctccccgccaacatgtgacccaagcaggccagcccacccacaagcgccacgagttcccagccacggtcacagactacacctggtt
ccacaactcgaccaacgtcctcgcgcactgcctcgacggctccatctggctctccagcaacgagggcctcacgtggaacgccctcaaggacgtcggcg
gagaccacggggacggacatgcgctcggtgtcattccacatcgctattcgcatgaccgcgcatacctcatcggcaggggccgacgcgtctggtacacc
actgaccgaggctccaactggggcgtcttcgacgcgccggacgtgcccaattcaatgggcctcaacctcctcgaattcaacccgcggaacccagactg
gctcatttggagtgggcagtatgactgcgaacacatctcgtcaccaaattgccgcgcacgagcctggtactcgaccgacggaggcaactattgggaga
agctcgatgagtacgtgaagacatgcgcatggccgcacattgaacacttcaaggagaacccacagacgatcatctgcgagtcctacaagtccaaatcg
ggctcccagcgatccttcacgcaggcaaacaacccgcttgagctcatcgtcggcgacaagttctacaagtccaagaaaaagatcttcgacaatgtcgt
tgattttgcaaccttttcagagtttattctcgtgggagaacttctcgacaaggggactacgctccgcatgcaggtcagcttgaacggtcgagacttca
ccccgccggtcttcccacccagcatgtcgccaaagtcacaggctgataccgtcctggagtcacgaacccatgccctcttcctgcaccacacaacgcac
ccagacaaaaatctggaatggggagccttgatgaagagtaactctaatggttcctactacatcgtctcgcaagacttcgtcaaccgcaacaagcaggg
attcgtagacttcgacaagacccaaagcatggaaggcatcgccttcgtgaacatagtcagcaaccccgaaagcgcagccatcacccgggtcaaacagc
tccagacccgcgtcacccacaacgacggcggacactgggacctcctcgacccccccgcacacgacctcgcaggaaaaccatacggctgcgtagagaag
aactgcagtctacacctgcagagcttcacggagcggccgaacccggcgctctcgtacaccagcccgaccgctcccggcctcatcctcgcggtgggtaa
cgtgggtaccaagctcgacagctgggcacacagtgacaccttcctcagtcgggacggcggtttcctgtgggaagaagtcgggaagggagcgcatatgt
gggaatttggagatcaggggaacatcatcgtcatggcggtcgactccaagccgacgcgtaaggtcagctacacgcttgatcatggcaagaattggctt
gagtacgatttcggggaggagctcgttgtcactgggattgcgacggtgccggaggatacccatcggaagtttatgctgtttggtctgccgcctaagtt
caacgcgcaccgtaccgttggcattcatctcgacttcagccatacggagccgaggaaatgcaatcttgatctcgcccatccggagaacgacgacttcg
agctcttcagcccgagcgaacatcggaaggaagactgtctgttcggacaacagacgtactacctccgccgcaaacgccaagcgaaatgctacgtgggc
caagccctcccgaacccgcacgagatccgcaagaaatgcccctgcaccgacgtcgacttcgaatgcgagtacaaccacgcccggaacgcttcgggcat
ctgcgtccaactgcccaacacgaccccgttaccgtccgacccgtacagccagtgtaaggatgggaagacggagcagtgaaacatccgcctcccaggct
cctcctcctccggcttctcctccggcggacccctctccaccctcgcctccgtcgtgcccttcctccaaggcgtcggcctgatcatcttcagcaagctc
ttcgacctcttcgagagtctgcccgggttgggaaggagcgggagccgctcgcgcgaggcgttcgggtatcgctcgttatcggcggatgcggatgcgga
ggcgttgaatgagtatgatgatgatgaggtcagcgagccaggttcaaagccggacgaggtggcggagaaggagggcgtcttgccgtgtcgagcaggca
aggaagccggtaaaggaggcggcgggaccgacggcggtggcgtaccccctccccctccccctcccattcccgctcctacgctccctatcggcggtaac
ggtcccctcggcggcggaccggccgcttgggcgtacgccgaaggcgggttcgacatcttccccagcctatccgagctcttcctccccagcagcgtccg
tgtggccgtcgtatgggaggaggacgacgacgatgccgaaggaggcgcaggtgcgggagcggggggtagcgggcctggtggtggtggcggcggcggcg
gcggcgggacaggcacagcgggcgccatggaccagccaggcggactccggaacgcagggatgttcggtaatcccggatcaggcggtctcgacggaccc
ggacccggtcccggtcccgcgtga
>contig_14.contig_14.g89.t1
atggctgacccgccgttctcctcgtctgccaaggggaaactgccggcgctcgtcgtccccggtcagcaccgacacccgc
acgaccgcgccgctgacgagtaccagtctcccttcaccctagcctcacgcgacaagaccgacgatgatggagcacaggttatcaagagagagcgtcgc
gctcaggaccacaccgcgccgatgtcgccttacttcgacccctccgagtcccaggaagcctacgactgggctcgcgctcgccgcgccagcaccgatct
ggccacagctgatgagcatgcggtagacctcgattctgaatacggcgtgggacccagcggaccggaagctgtgcccatcaagggacgctctcgccgcg
acagccaggtcggaagctatgacgaccagtccggcagcatcttcgacgggccttccgcgggagctgtacccagttcggtcagcaggcagtgtgctgac
ccgcttatccacattgcaaacagtatgcgtcacttcctgtcccgccctgagctttcttccagagtgtcctccactcgctcgcgccgacgcatctctcg
ggacatcggccgagaacgcaagctcagtagctcgacatcccgcagtcgcacctccctccatgacgacgacgatgccgctgggcgcagcgtgatcagcg
gagacggaatggatcaagatgacgaacaggataccatgctctatggagacggcgcagagtccaccacttctcgtccaggcagcgtccacagctatcgg
cggcggcgcgtctcaacagacgcgacggacgaaccggaagcacgcggaatgttcaagtccctcttctcctcgttccgtggcggcagaggcgacgatga
cgatgatgacgcaaagagcagacactctgcccgcccgtccatcggaggtcgacgtcgcagcacggcctcgtccgtcggtagccgtcgtcgtttgggcg
accggtaccattccgatgaggatgaagtcctggcccaagaacaggacgactttgatggagggaattactccgaccgcagcttgcacgacagcatctca
gacgaagaagctaattccgaccgcggcggcctcttgccttccgtctttggcatgtccagcggagccgtggatccggtctttggcgacgctcgtatcac
caccgagcacgagcctgaagatgatcttgacttggcattggcaggccgggacgatggggtcgacactgccgatctcagagacgaagatggcacacttg
agggcgaagaagggcacactcgagcaggtgctacccaccgtgccgaagctctgtcctctttcccagtatcctcaggtggcgagaacgagatgacccca
gcggcccgtctcaaatacgacgccacctatctggacaagagcgcaaccagccgacagcaagtctacctttcggacgaagacgccctagtccgcttcac
aggctacatcgaagtcaccagtaaacgcatcttgtacctcattgcatgcttcctctccctcggcatcgtctacctgttggccagatggcttccgcgac
ttcggctcaagtgggtatgcaaggagatctcgttccaacaagcggaatttgtccttgtcgaaaaccagtatggggacctccatgtcgaacgactcgga
tctgttccctttgaacgctccttggccactgttttcccgccgtcgtccacagaaccggctgccacgcaggctgagcttcaggcccagctctcgtccag
cgcgagtgttaaccggagcaagaatgcctcacgagctgcctcggttcggagtggaggagtcggatctacacctctggcaccatcggccactgggaatg
gcatcgcattcccgggtggtgatcagcccatcagcaatggcaatggccacagtagcacgaaccactcccaatcagcttcggaccaagtacatgccctt
accttcttcgactatcggtacactcgttttgtcctccatcctccgacgggccgtcttcgcatgatgaaagactggcgcgacccgaactggacgtccgt
catggccgtcgcttccggcgtgaccaacgccggcgaagaggatcgcagcatcatgttcggtctgaacgcggttgacattgcggcccgctcgacatggg
acctgctcgtcgacgaagtgctgcaccccttctacatgttccagatcgtcagcatcatcctctggtccttcgacgactactactactacgctttctgc
atccttatcatctcggctgtcagcatcaccacgacgctcgtggagacgaagcagacggtggcgcggatgcgggagatgagccggttcgaatgcgaggt
tcgcgtttggaggggcggtgtttggaagatgatgagtagtcaggagctcgtccctggggacatctatgatgtcgcagagtcagggctcttgttcttcc
cagcagacagtgtcttgctgagtggagatgccatcgtcaacgagagtatgctcacgggcgagtctgtacctgtgtccaagacgcccatagacgatgag
ggaatccagctcctacagggccgaggatccgacatctccattgacctagcgaagcacttcctcttctctggcacgcgtattatccgaattcgtccctc
gggcggcttggtgcccccgaatgcacccacccacggcggtttggatgcggagattgacgaggtcggggctatggctatggtagtccgcaccgggttcg
acacgacgaagggtgcgctggtccggagtatgctgttccccaagccgatggggttcaagttctatcgcgactctttccgcttcattggcttcttggga
ggaatcgcttgcgttggattcatcagcagttccatcaagtttgccgagctcggaattgcatggcacacaatcgtgatccgtgccttggatctcatcac
cgtcgttgtaccgccagctctgccagcgacgatgagcattggtacgacgttcgccattgcccgacttcggaaggctgggatcttctgcatctcgccca
atcgtgttaacattggtggcaaggtcaatgtgttctgcttcgacaaaactggaaccctcaccgccgacggacttgacgtgctcggagcgagaactatc
gatctgcgcactcagcgcttccgcgaattacacgagaccgtcgatgaaatgccggtcgacggcgccgccacccgaaacgaccccgaagcgcgcaagct
tccccttctgtacgccctcgcgacgtgtcacagtctgaaaattgtagatggcgaggtgattggcgacccgctggacatcaagatgttcgagttcaccg
gatggacgctggacgaaggtcaggaccggtctgcccgagcaacctcaaacacgggtacagccaagtatggcaaaagcaatgtctcggaccggccgccg
gcgctcgttcagactgtggtacgacctcccggcgggcaagccttcggggttgaagacgccattaaatccggtagacatgcgcacttcctggagctcgg
tgtcctgcgaacatttgagttcgtctctgcgcttcgccggatgagcgtgatagtcaagcgtctcaagtcggagtcgatggaagtcttcgtcaagggtg
cacccgaaaccatggccgacatctgtgacaaggaatccttcccggaggactacgacgatctcctgaactactacaccaagcatggataccgcgttatt
gcttgtgcgggcaagacgatggcgggtatgagttggatcaaggcacagcgactgcgccgcgagcaggcggagagcggacttcggttccttggactcat
catattcgagaacaaactcaaagagggcacgacgcctgccatcgcaacgctccggcaagccgatatcatctgcaagatggtgacgggagacaatccgc
agactgcagtgagcgtggctcgggagtgtggcatggtcggacaatctgcccatgtctttatgccgactttcgtacaagggaactcgaggaatcctcgc
gcggttatcgagtggacgagtttggacgacgaccgtgtgcatctggacccgtacagcctcaaaccacgagaggccgatccgcacatcatggacatgac
cgagcttgacttccaagactaccagctcgcgctgaccggggatgtattccactggatggtcgactttgcgcccctggaaacgctgcgacggatgctca
tcaagggcacgatcttcgcgcggatgtctccggacgagaagcacgagctcgtggagcggttgcagatattgggatacactgttggaatgtgtggcgat
ggtgcgaacgattgtggagcgctgaaggctgctgatattgggatttcgctgtcggaggcggaagcttcggtcgctgcgccgttcacgtctcgcatccc
tgacatcacgtgtgtcattgaggtgatcaaagaaggccgagctgccttggtcacttccttttcatgcttcaagtacatggctctttacagtctgatcc
agttcacgagcatcaccattctttacaatctcgcgagcagtctgggcgacttccagttcctgtacatcgatctgttcatcatccttcccgtggcagtg
gcgatggcgcgcacgctgccgtacccggacatccatcccaagcggccgacggcgaacctggtgtcgaagaaggtcttgaccagtatgctcggacaggt
tgtgatttgcgcaagtgtgcagctgtttgcgttcctgtacacccgtgctcagccctggtacgaacagccgatcttgaacccggacgagttgaatgtga
tcaacccggagaactcttccttattcctgatatcctcattccagtacatcctcgtcgcggccgtcttctccgtcggtccgccttaccgcaagccgatg
tacacgaatcccgtcctcacggcgttctctctctacttcctattcgtgccctcaggctggttcttcgacatcctcggcctcgtcagcttcccacgttc
cttccacttcgccctcctcatcatggtcctcgtcaacgtggcgctgtcgatcctcttcgaatgggttgcgatcgagcccgtcactgctttcctcaggg
gtctgcagagattgtggcgaaggcggcacggacggtccgcaacgagtcaagtgcaagatgtcgcggtccttcgattcggcgggtctgtggttcccaac
ttgccatcaaaggttgtcagcggcaaccactctctgagatggaagacccctccccggaacgtccttatcgtcaagaagcggaacgacgtgaaagcctc
ggccgccatgaaagaagtcatcgcccatatccaccagacatatcccgacttcaatgtcatcgttgaaccagacgcttacgaagagttgggcagacaac
aagccgaccttgccgtcgtatcgtcttccacccaggagaagcatcagcttgcggcaaagaccgaccttgtcctgacccttggcggagacgggtcgatc
ttacacgtctccagcttgtttgatctcagtgcggtccctccagtcctgagcttctcaatgggcacccttggcttccttcttccatacgacattacctc
cttccaaccggcctttgctgacttcgtcgcgggggacgtctctctgctgttccgctctcgccttcggatgaacgtacaagggcaaacagaggaggtcc
acttgatgaacgaagtcgcccttcatcggggtgcatcgccacatctgaccatcatcgacgcttttgtcaacggacagcatctgaccgaggccatcgct
gacggactgatagttagcacgccaactgggtcaactgcatactccctctcagccggcggtccgattgttcatccatccgtccagtcgctagttctcac
ccccatctgcccacgctccctgagcttccgaaccgtcatccttccgagcgactcgtgcatccagctcaagatatcccgcgcctctcgatcgcccgcag
agctctccatcgacggccggcattaccaaaccctggctccaggccaacacctccaagtctccctctcgccccacccgatcccatgcgtcaatcggccg
gcaagaccgcagggtaagctcgagtccagcgcgccccaactcgagcacgacaagcccgattggcccgacccgtgctgtcctcccaaggacggctccga
tcgtggcgaggacgactgggtccgggatatcaacaccttgctcaagtttaatgcctccttcgcaggtcgaggcttgctgggcggggaagacgaatcaa
agtga
>contig_14.contig_14.g90.t1
atggaacgccgtttgggtcagcctttcaggtcgcccaacattttttccaggtcctcctcttctccttccgcctgctctg
cgagccactcagcgcgcactacttactctcttccttctcaacctctccccagcaaacagatacgaaacaggatggatccattcataagtttcagcccg
cacagcattgctgcttctggcattcatgctctgcttctgcccggctgccttcttctctcggctaccctggcccttgagtcgttgagtgccatcgagca
caagatgcccatcacgcccgaaaaaagcgaaaaggagggatcttcgctggaggaactgctgacgaagacgacgaacaacgctacgaccggcgccagct
cgcgcgcgggctcgtcgtccgctccgactggcgcatccgcggacagcccgcgcctttctggacgcagcggcttcgccaccagcagcggcaccggcagc
agcaccgggcttcgaggaacgctgtccggacagaggcggcgacgcccgctcaacccgagcagctcctccaaccaggcgcgttctggtctgacctccct
caagcggtcctggtcaggaacatcaaaggacctcggcgcaacgaacaccttcagcaagtcctcccagcaagccagccaaggcggcgccagcgccagcg
gcagtcagggaaagccatcaggaagtcagcgctctgtccgagaatcgagcgcagaagtcttctacgacggttggtcctcctcgcccgacgttcccgag
tccgcaatgagctctggaaagcattcactcgcctccagctcggccgacggtggtccagccaagcggccccgaagcgggcttcagaatcccaccaccgc
tggcgaaagcaagggaagaacgctaccctcgatatttggccagtcgtcctcggacctgctcaagtccaagcgcgccacgtcctcccagtccatattct
ccaaaccgggcaatgtcgcagaaaatggtcccaaaccaacatacgccaaggtcttcttgtccactgaacaacagatggtgctcagtaaggtcgtcgac
aggcaacagaacgtcttctacaccggttcagcaggtaccggcaaatccgtcctgctcagagaaatcattaaggagctccgaacccgccacgcgcgcaa
tccagatgcagtcgccatcactgcttctaccggtatcgctgcgtgcaatgtcggaggtaccaccctccacagttttgctggcattggtctcggagcgg
gaaccgtgcctcagctgatggcgttcctccgcaagaatcgcaaatcagttgctcgctggctcaaaacaaaggtcctcatcattgatgaagtgtccatg
ctggacgccgacctgttcgacaaattggaggagatcgcgaggatgcttcggaagagcaccaagccctttggcggtattcaactcatcgttaccgggga
cttcttccaactgccaccggtgacatacaacaaccagcctaagtttgcattcgaggccaaatgctggaactcagccatcaacttccagtacaatctga
cccaagtcttccgtcagaaagatcagaccttcatcgacatgctgaacgagatgcgattcggcaagcttactccaaagtcaatcgccatcttcaaatcg
ttgaaccgcgttcccaaatacggggaaggcatagaacccaccgaactattcccgcgtcgcgaggacgtcgagaaggccaacaccaacagactggctgc
tctcgattcgtctacccggatatacaacgcaatagacaccggccggctggcgacagaacagcgcgagaagctgctgggcaacttcatcgccccgaaaa
gcttgagcctgaagatcaatgcccaagtcatgctcatcaagaatgtcgacgaaggccttgtgaatggctccatcgggcacattgtcgacttcaagacg
gtcgcaggcgccagtcgcgaagaaggcggcgtccccgatggattgcgagttaaagctgagaagatccccgatggattgcgagttaaagctgagaagat
ggaaggaggcgggtcggggatcgcggctggaggagccgtaggttcctctcgcagtcgcagcatgagtcctgtcaagggtgcggcggaggaaggccccg
agttcccttatgtgttcttcccgcagacgaaccggtacttgctgtgcaagccggacagttggaagaacgaggacaatatgggcgaggttcttgctgag
cgacatcaggtgcccttgatccttgcttgggctatgtccatccacaaagctcaaggtcaaacgatcccatgctgccgcatcgaccttcgcaggatctt
cgagaagggccaggcgtacgtcgcgctgtcccgagccacctcgctcgagggacttcaagtgctcgggtttgatccctccaaggtcatggcccaccctc
gcgtcatcaactggtcccgaaagacgttcgagaacacttcgtag
>contig_14.contig_14.g91.t1
atggcggcagacgcgctcgctctctcatccgctgcggtcccagatctgctgacctctgatgcagacttcgaccagctgc
ccagcacgcccgcgttggcgaacggaaccgaagccgagcccgtcgtgatagacgatgaggacgacgacggggacgagcatcaggacggaatcgatttt
gatcaggaggacgacgacgacgacgacgacgatgatgactacgagatactggaggacgcaaatggcggcgctggccagtccaatgacggtcaggacgg
cgtcggtgcgcgaggtggagcagacgacggcaccgacgctgacgagctcgccggtgaagaagatctgctcggtctcgggatgcattcgacagtcacac
acgtagacacagaggaagaaggcggcggcgaagacgatgcagacgctggcgaaggaccgggcgaagaattcctgccaacggtgctcatcgagtttgaa
gactccctgttcgatctcttcgcacaacaggcaggcgatggcaaacacgacagcgagcagaatgcgattccactgaaggcgccgacagacattcttga
ccaaccgctgtccagtctctttgcaacacttcgcattccagacgcgctgggcgagtttctcgagaaagatttggctctggtgctccgcagcccagagg
tggacctggaaatgacggagaacgacaccaccgctgaacaggtccttttacaagacttccttgatatacatccctccaattccaacggggatgcagtc
cgactacgattctcccaacgtcaatccttcctcactcgcttcaaaatgctcggcggcgtcgtgaatgctgctcaaatgcccgcggcgcctctctctcc
caccacagctgtctcatcgtggatgtcccgtgccaagtcaaactcacgcagagccaacggcggcgacgacgaagctgacgagctcgatgacgaagctg
gtggtgtagatgggggtacacttggtgaacaccacgaacccgatgatgatgatgagggacgcgagccagaatgggatgaagccgagggcgaaggagaa
gtcaacgagcattgggaaggcgaggccgagggtgagggtgaagaggaagacgaggacgaaggggagggagaaggagaaggagacgatgatgtcatctt
gattgaggatgatgacgaccacgaagctgggccgggaccagactacgaagaagggtacgaagaaggatacgaagagggcgaccagatcgtggacacag
aaacaaacgaccatgatctccaagagggcggcccggatgaggacccagaccacagacaaacagacgagcacgcagaggagcaagatcaggacgatgag
gagggcgttgatctcgacgagggtggagaggagggggacgaggtatacgaggataatgagggcgtggaggggccctctaagacatcgggcgaaaaagg
cccctcactgcccgcgacagcagagtccgcgccacccttgtctgcttggaaagagcccgcctcctcggcgacgaacacagtgcctaccgatgggactg
cacaagtagcccccgaacaagttgacgaaggtgaatacgaagacaatgcatccggcgatctcgtcgaccgtgcaggtgctctcggcgcaacatcatcc
ttgacggggaagcgctcctttgacgagactgatgatgatcttcaacaagaagagggagatgagggtgcgaaacggctcaaaggcaccaactccgcaga
ttctctgcttgcacccctcgatcctcagtatcgcatgtgcgctacactacccggcaaccaaacccgaccctccaacaacagagttccgaagcagcttg
acaacccacactga
>contig_14.contig_14.g92.t1
atggccccgccagcggcgctctccctgcttgagtgctgggagcaacgggacctccagcggtttcgtgtcgtccttaaag
gtggcaacctccacgacaggtcgaatcatgcgcagccttcgacttccggcggtggcggtagcggaggaggcggctcaggctcgtatgcgcgctccccg
ccgggcggacatagtgcctcctggggccgagatggtggcagtaacaaccataaccacgtcctcgggcccgccccgccctccgaggtaaaccgacggga
cgagttcgggcgaacgagcctacatctcgtctgtgcctccccggacggcatcgcgatcgacttcctccacgcgctcctctcccacccgagtctgaacg
tgaacctgcaggacttcgaatcaggctatacggcgttgcatctggcgctctatgcggggaacttgcacatcgcgctcacgttgcttcgtaaagcggat
acggatttgcgggtgaaggacttcgaggggttgactcccttcgatctgtacaattcgacgatctcgggtacgaacccgcgctggacgcctgagattgg
cgggagcgagctcttcacctggggcgtgaatcggaatttcacgcttgggttgggggacggggacgatcgggcgctgccgaagtcggtgctgttgaata
aggtatatgatgggtatgcattgaagcagatggaggcgggcgccaggtatgatcgcttgcgcattcgggatgtcgccatgagcaagttgcatactgtc
gtcctcaccaccgagcggagtggcaatgtctgggtctgtgggttcggcgggaatgcacgactcggccgcgcgaaccaatcgcaaacctcactagaacc
cctcaaagacttccacgacagcgccgcaagcgtcgccgtcgcccaagaccacaccgtcatcctctccaccaacggagacgtgtacacctacggccaga
acaagtttgcccagcttgggtacgtgctcgagaagggccagggcatcgtcggctctaccacaggcaactcgggccgcggtgggggggcgcctacggcc
acttttagcgggtcgtcgtcgaatgggcctcagcttgggggcagtctgggcaatagcgcttcggctgggctcgctggtgccattccaggttcacatca
gggtcccctcgagctcgatctgcagatcagtccgcgcaaagtctcgggcgtgctcaagaaggagtacgtcaagggcgctgcggcgagtaagatccaca
cggccgtcttcacctccgacgcgctgtacacctgggggacgaacacgggccagctcgggtacgatcggtccgcgacgcccgtgcaggtcttgccccgc
aaagtgacctcgatcaccgctgcccagcccatcaagcagattgcagcgacggagtttgcgacggctgttgtgttggagtccgacgaggttatcgtctt
ccataacgatggacagttccgcttgcagttccctgcgacgcccaccacccgtttccccgccggcaaggaggtgtacacctccaggcgggtccagcgca
agattcgggtgggcaagatcacaagttcgggcacgacgttcgccgcgctttccgactcgggcgacctgttcacgttctcgctcgagcatccgagcgag
tatgtgaagtcgggcgggaatcatgtccggccggaggtgtctacgatctggagcgtccggcggaagtttactgccgttcgtgatgtggccatcggtgg
ggatgggagtattattcttagtacggagtccgggcatgtttttgtgcgggagcgacgggtgggcggggataagcctgtgggcagcggtcctgccaagt
tttcgaaaacgtcggccgcttcttcttcttcttcggggaagaacgcgttcaagttccatcagattccgtacctgcagcgcgtcgtcaaagtggccacg
aacgagagtggcggatgggcggcgatcaaggccgacgcgccccttcgtgacattcggatccgcggccgttcgatcgaggaggatctacagtcgttgct
gccgcacctcaaagtccgggatatcagccagcacggcttcgaagaagaacgcgagatctccgtcgaggtggttgaggcggaccggaggagggaggagg
ccgtcggcgccgtcggaggagatgaggaggatgtggagagctcggatggggagagcgaaaatgaggagggtgtctcgcatcggcatttgcgcgttggc
aagttgttgggcgaggctgtccggcggtggggcctgtctgagggaatggcgcgagatgcgtatgggcctaacaatctcgtgcccccctttggttgcga
catgttcgtcattgccgagggaaggtacatccctgcgcatcgtatcatttttgccgttcgggtaccggcgctacgagatgcgctggcgtcggcgggca
gcgggagtgtgccggacggtgtgcgggtcgatcacgttacggattcggtggttaccctcactttgcccaattgcggcttccccactgcggtcttcctg
cttcactacctctataccaacgatctgcccgcggtatggacgacgagtatcggcttgcaaattgcggctcagtatcaggccagcaagatggtccccgc
ggtgattcagtcggaactgctggagctggtccagtcgttggaactacaggattccctgcggtcctcgttgacctcgcccaatccaaggtcgcctccgc
ataccctgcggaaagacatggaaacgttgttcgagacacaggttgcggtggaagcgtcctcatcgtcattacgggacaccgagctgatcctctccgat
cgagtcgtgccttgtcactccgtcatcctgagacgttcgccgttctatgccgacttcttccggcctgagtggacgtcgacccggttcgaaaacgggcg
gatccaggtgaacatgcagcatttacgctgggaaatcgcgcggctgctcctgttacatctctacactgatgcgggtgtggagctcttcaaggaggctg
atcaagaccggacaccggaccagtttatcgactttgtgctggaggtgcttgctgctgcggacgagtgggcgcttgcgaagatgaagcaggtctgttcg
ctcctcctgcgtcgacgagtggtgccgacgaacgtgtcggcgatgatgacggacgcggacactttcaacgcgatcgagctcaaggaggcgtgtatgct
ccagacgacgcagacgatggagtccttgcttgagacggggatgttggacgagctcgagggcaagcagcttcgcgacttgacgagctttgtccggcaga
agcaggacgagcgcatccatcgcacgttggcttccgatcggatcttggctgtcatcatggcgaaccaggacgagtacgatcggattgtgcaggaactc
aagagtgccaaacaacgggcacaggcgcggcctcgtaaagccagtgtgtccgtttctgtcgttcagcagcagcagatgccgactagcccggagatgcg
gccacacaaggctcatgcggatgacagtcttatctttgaaatggatgaagatttggatacgctgtcgcaacatggcagtccgagcttgtcggcgctgt
cgaatgtcaagctgagctcgatgccggcttgggcacctcttcccggagctgtccggggtgcatcgcagcaagcgcaccagcaaccggctgctctcttt
ggccgttcaccgcccagtttcgcttctgattcgggcgctcagcgtgcttcgatgacatgggccgccaaatcgaacgtggttgcggaagctccgacaag
tactcccaacggcgtagctgacttccgaagcatcatggccagcgagaaggcgagacggcctggtcctacaaccgtgcagcctgctgcttcgacgccgg
ggacatccactgcgtcccttagcagctggcgccagcccagctctagctctggtagtacgtcgctgacaggctcgggtgcggcgacgccccagcctcca
ccgtcacccagtctcttgccggtcaattttactcccaagttgtcgcagaaggatcggcggaagcaggctatgctgcagagtcagcgacagtcgtcatc
aggtacggccacgccgaccgctatcggtggtgctggtattgctgttgctgctcgtggtggggcaggtgtgccttactctgtcgtgagcggcggaagtc
ctggacttagtacgacgcctacgggaacaccgtggagagtgccttcgtcggctactccgggttcaagtccggctcccggtttggtcaacaaccccgtc
tctccactggctgctcgaacgagggagtcgacgtcgtccgcagcgggcgtgtctgctgccggcacgaccactcccacaaatggctcgccgtggaaatc
tccgccacctagcaagaacatcagtcttccttctcccagtcccagttcattaccaaaagcacgggaagcggtaataccatcctcctcctccttcacca
ctccctccgaaatcccgtccctcatcagcgcctccgcaccccgcaccccctccaagttcagctttgcgcagatacaggagcagcagcagcatgccgtc
gaccaggacctgcgccgggcgagcaatgtgaagaagagctttgctgagattgtggaggaggagcggaggagggaggacgaggagcgggtgcgcagggc
ggaggcggctgagtttgagaggtggtttgagagtgagagtcggagggtgcaggaggctcggggtccggcacaactacaattgcaggcgccgtcggccg
gtggcggtggtcaggctgagggtgagcaggcgaaggagaaggagaagaagggaggccgaggtcgtggtggacggtctgggggcagtcagcgtggggcc
agtcagtcggcttctggcggttctcgacgcggacatgcaaatgcaaatgcaacagcagcagcagcaggaacaggaacagggacaggaacggaagaggc
ggactgcaatgcgcaggaaggtgctgctcagggtgaatctaaggcttcttcgcgcggtcgaagtcggggagggagagggcggggtcgtggcggtcgcg
gtggcggcggcggcggcggaggctcggctccctcagcttcgacttctcatggtacataa
>contig_14.contig_14.g93.t1
atggcagcgatggcagcgatggcagcgatggcagcgatggcagcgaacagcacagcgtcgacatcagcaccaccaccag
caccagcaccgcagcagcccgcactcacaggcaagctcgtcaaggccgtcgacatcgcagcacccttctcccacgaggtacgcgacctcatcaaacac
cgcgtcgagacgctcagcaagcccgctccacgcctcgtcggcatcctcgcaaaaccatacccgccctccatcgcatacgcagaatggacaaagaaggc
atgcaaggatgtcggcgtccagtttgacatctggaagacatgggacgaccagccggagtcctcagcatcatcctcagcatcagcatcagtggggcaga
acggaagtgcactgccgagcgcagacgacatcaaggaggactactccctcgcagccgacgtggaggacctgatcatcgcagccaacgcagacgagact
gtcgacggcatcatggtctactaccccatcttcaccggccgacaggacacctacctccagcagatcgtcgacccgcgcaaagatgtcgagggtctcca
cttctcctactgctggaacatgtaccacaacgtgcgctggatcttgccttcccagctcggcggcgcaccgggaacgatgagcgaacctccgccgagct
acttcgaggacaactcggtccaaaaaccgacctcgcccagtccgatgcttggcaccgaggtcaacgccgccccgggcttcgccaagtccatcttaccc
tgcactcccctcgccatcgtcaagtgtctggagagcatgggcatgtacgacggtcatctgccctatggcgaccgactctcccacaagacggtgactgt
catcaaccggtccgaagtcgtcggtcgtccgctggccgcgctccttgcgaacgacggcgcgcgggtgttctcggttgacatcgacaacattcttgagt
tcagtaagcgcgcggtgcacgagcgcaggcagtcggcggctgtttcacaggaggaatcgggtgcgctgggtgcgccggagggagcgaatattgaggga
gagcggaggaggaggtcgaaagcggtcatcgctgcacaggagaagattgccgagggtcgtctccgatcggctcacaccatcaaggcctgttccaaaac
cttgcaagaatgccttgccatttccgacatcgtcatctccggcgttccctcggcttcgtacaaggtcaagacggaatgggtaaaggaaggagcgacct
gcatcaacttcagctcggacaagaactttgagccggacgtccggtcccgcgccgcacagttcctgcccgccataggcaagacgacgattgtgatggtg
cagcgcaacctgatgagactggtgcaatacaaggaggagattgtccccaaggccgacgtcaaatga
>contig_14.contig_14.g94.t1
atgtcgagcgcacgcacaggtcagaagggcgtcagtcgcggcgcagtatcaagacccgtcgcacgctaccgcccaggaa
gactgcccgagggagccgacctcgccgcagaagctgccctgctcgacgacgacgacgacgacgacgacgccggtgcgaaccaggtcaagaacgaggac
gtcggacagcacgcgttcgtcgtcggcggtggcagcggcggcagtggtgggaatgcacagagcatatcctccttcggtgccgcttcttctggtcgtcg
tcctccggtcaaggtcgagctcagccaggtccagattggcaagcagagccggccacagggcttccaaagcgacgagtatgaaaccgacaccgacgacg
aggccacaccgtccaaaccgacgttccgcaagccaggcgtaggaggaccgggcccatcgaccaccagcgcatccaaggtcaagcaggacgaagagtcg
tcccaatacgagaccgactccgaagaagaggaatccgaagacgaacccgctcccatgctcaaaccagttttcgtccccaagaggttacgggggaccgt
ggcggtgcaacaggtcaaagaggaagtcgatccgaaagaggcggaggcgaaagctgttaaggccgcccagatgcgtaagaaagaaagccacctcctcg
cagcagaaaccataaagcgagaacttgcagaaaaggaattcgaagaaaacctaccagacctatccgacaccgacggcaaagaccccgaagccgagttc
caagcctggcgtctccgcgagctgcaccgtatcaaacgctcgcgtgaactcgatgccgagcgcgaagtggagcgggaggagatcgagcgcaggagggc
catgccggaggaacagcgcttggcggaggatttggcacgggcgaaggagagtcgggatgcgaagtcgaagggacagcaggggtttatgcagaagtatt
atcacaagggcgccttcttccaggacatggacatcctcaaaaagcacgacttcaccgaagccaccgaaggccacgtcgacgtcaacaacctgcccaag
ctcatgcaagtccgcgactacggcaagagatcaagaagcaagtggacacatctcgccaacgaggacacctccaaaccgcaaaaagacgcccgtttcca
aggtctcagcacagcaaccacaggctcgggctctggttccggcccaggcccttcctcctcctctcaagcctgcttcgcctgcggcggaccccatctca
agcgcgactgtccccaagcaggcgctggcggcggcgggtccaaagatggcacgacgacgacaggttcgaatcgagcacccttgggcggtagcagtagc
aacagcagcagcagcgggccgaacggacctcctccctcctcctcctcctcccgctggaacgctccccctcccccctcttcctctcttccccaacgcga
gcgcgaagcagcagaagaacgcgcctacgatccccaaaggcgcgaacgtaggccgagtccgccgcggcgggatgtatttgatgggcccgatcgcgagt
ttgagcgcaggagggaggatcgggtggcggggaggtcgtccggtgctcgtggtgatgggatcgagagcaggaccggcatcgagatcgagacagggaca
gggacagggacggggatagggatagggacagaagatcccgagacgccagagatgtggacaccaaccgcagcgcaaggtgaccagccaaactaa
>contig_14.contig_14.g95.t1
atgagcagcaccctcctcaacgcggccatctccgtcgcaggctttgcctacctcgatgccaagctcggtatctactccg
acaggcgtctcggtggagccgcatacaaggccaccatcatccacaggctccgcagcgtccgcggtcgcgtctcgctctggaactccttcaaggatgcc
gtcgctaagcgtcccaacgacatcgcctacgtctacgagggtcgctcctggacctggaagcaggtcgaccttgagtcgcgtcgggtcgccaacttcct
cctcggcctcggtctgaagcccaactctcgcgtcgccattgtcatggccaactcggtcgcataccccaccatctggctcgcgtgccagtccgctaaca
ttgtccccggtttcatcaactactccctcaccggcaagggtctcgcccactgcatcaatgtcacagaggcagaagtcgtcatctacgaggctgccttc
caggacagcgtcgccgagatccagtccgaccttgccaagacatcccgggtccgcacctacgtctgcttcgaggacggaatccctgaccccaccgagaa
ggtcccctccaccttcaacggcgccgtcgcgaactccatcttcctcggtcccaccgagctcgcccagcagtccaccgccgaagttcccgacagctacc
gctccggcgtcaacgagagctctcccgccgctctcatcttcacctctggtaccaccggtctgcccaaggccgctctctgctcccacggtcgtatgggt
atggccaccatcatctgggcaacttacaacggcttcacccccaaggaccgcatctacacccctatgcctgtgtaccactcttcagccggtttcctctg
tgtcgccgcgtcctggtactctcagtccaccgtcatcatcggccgcaagttctccgcgtcccgttattggcaggaggtgcgcgcctccaaggcaaccg
tcgtccagtacattggtgaaatttgccggtatctcctggcagttcctccccatgcggatgacaagaaccacaacgtccgaatggcatacggtaacggc
atgcgtcccgatgtctggcaaaagttccgcgagcgcttcaacgtccccatcatctccgagttctacgcgtcttcagagggtaacggtgccgtgctcaa
ctacaacaccgggcccttcggtgccggtgccgtcggtcgcttcggtacgcttggcagcaccttccgaccagacttcaaggtggtccaggtcgatgcca
tcaccgaggacatctaccgcgaccccaagacgggcatgtgtgtcgaatgcgcacccgacgagcccggagagttcctgtgccgaatcaacaccagcact
cccatctccaacttccagggttacgcaggcaacaaggcggcaacagaaaagaagattctcggaaacgtcttcaagaagggcgacgcgtggttccgctc
tggtgacctgatgcgcaaggacgccgacgggttcatgtggttcggtgaccgactcggcgacacgttccgctggcgatccgagaacgtctccacggccg
aggtctccgccgcgctcggtgagattgtctccgaggcgaacgtgtacggcgtcctggtgcccgagcacgacggccgcgcgggctgtgctgcgatccct
gaggagtgcgtgaagacgcttgactggaagttgctggcgacgcacgcgcgcaagagtctgcccaagtacgcggtcccgctctttgtgcgggttgtgcc
gaacatggagcagacgggcacggtgaagcagcttaaggtgcagctcaggaacgaggggattgatcattcgaagacgggctcggacttgctttattggc
tgccgcctcgctcggagtcgtacatccccttcgaccgggcggactacgaggccatcgttgctggcaaggtcaagctttga
>contig_14.contig_14.g96.t1
atgcagatcaaaccgactatcgcagccctcgcctgcttgtttgcagccgtgccagccgtcctggctgcttctgccggcc
ctgatggatcgctggacacgaaccggatgacccgggttactcgggcatcgactcaggcgagcgatgtagagatcctccagcgtcgtgggtgcacgatt
gggctgggtgttcatgctggaaacgtcagtatcaacctctcgctgcagctgttgaccgatgtcgtggccagcctcgggttgaacgtgacggacggact
ggcgcagattgcccgcctggacgtatctgctgttccgcagctggggggcatgacggatggggtgacgacgtcgatcaagaccgcgttggctcaattgg
ttacggacactgccagcagcaacagccaggcagcttcttcgaagcgggccgaggacgacgccggcaaggataagctggaagagaacacggcatctctt
ctgcgacaggcttcgcctgcgtttgaccacgtccagggactggtcgctgggggtcatgcggatgctaagtcggttttgggacttcagggcgtgatgga
cggtctggcatcgatgttgatcatctctcgctcgatggactcaagccttttcgacaacctggacgtgaagacgccggcggagtccatcgtccactccg
tgcacctgatgcccgaggccggtctgaactcgacgcttcttaccaaggtgctgtccggcgagaagctagtccggcgggacggggagctcatcaacatt
gggtttgggctcaacttgggtccgaatgtcggtgcgggagcgggcttcaccgtgggacctaaagggatcggtggtgggttcaacatcggggttggtcc
tgttggagctgggggcggcatcaactgcaactga
>contig_14.contig_14.g97.t1
atgcgcgtgtctggtcctgctgctccctcgggcgggctggtggaatacgacctcacctgcatttcggttcactcaaagg
acgcacggacaaagcaccgatcgagggaggtcaaggaggtgatggaggagcatgggtttcgggcagcggtggagaaggtggttgagctacagatggag
gctgcggcggagaagaagaggaagaagtatgcgggcattattaccctggcattccagccattggtgattacgttggatgggaccttgaacaaggagac
tgcggcaactttcaagcactggcgttcgttgagcccttcgtggtcctcggtcagtgctgcgattgcgtgcacactcctccgtacccgcgctgagacct
actgcctttggtga
>contig_14.contig_14.g98.t1
atggcgcagaacggggcaagtggtggtcaagtagtcaatgaatcgagcagctcaaagttcaaacgtcaaaacaccaaca
gctcatcagcatcaccaccaggcatcaagcattcaggatccataacagaccaatctgcaaagacaagcatcatgcgcgctcctcgttgccgccgcggt
tgccttgatccaaaggatccaaggatgtgccgattactcccctgcgagcccggcgcacatagcaaaccgagtaaagatggagaacccgctcgctcacc
agacgcagtcacgacaagcagcccttccgcgcctgctcaggggccagacactcgcgttcctgcccctcgcgtccttgccgcagacgcagtcatcaacg
atcaacacggcactgctgcggaagcaatggttgaggcaaacgcgttactggccgccgctgaagcggctcgtctgcatgatttggagagtgcttctgct
tctcccgcctctcccttaccgcccttcctcaatccgacgctgctcgctgcttctcttcgtgcgaatgagcatgagagcggcggacttcagattcgcac
acgacgagacagcgatactgagacggattcggaacatgcgatgactgcaggtaccactgagatccctaccaatgcgaaaggcaagaaaagacaacgcg
tgaacgtgaaccttcgtccggagcccaacctcaccgaagctcagtatcgtgatatttggcttaacttgaaaaactcgcacaactacgccatgaaatac
tacgaatatgaacacaattctcaggcgcgaatgcaagtcgcgaaaaggggaacatggaggcttatagagcagggagctaagctatcggcaaggtcagg
tctcgctgtcttcatcgcatttgggcctttgaatgaaagtgcgaaggccgaagcccgagaccatgtctatgtcagtccgaacctctgcgatggcgctc
gacctactctgcgcgcaatggcggaacatgctgccaacgatttcaagacaacaatgcatatgtaccgagaagcggcacgagcgaacacagcgcaggca
ttggaagcaaacaaggttctgattgcggaaaaagacagctcttaa
>contig_14.contig_14.g99.t1
atgttgtctgcaggtgcgattgtcacccttcacgcctcacacggcacacctacccggctagtggctacccttcctcact
ccatccacccagccgcaggccttgacattgcgccatcaaagcgacagcgcaaacagcgagccagagcacatcgatctggctctgctgctgcgcaccgc
gatacctcgtcctctcatcacgaacgtccgacaacctcgaatgaagacttcctttcctttggtgctggagtgatagatgactgggcgaaccaatctga
ttttgggatgggagacgaggggccagcggacaattcaagtgatcgggacgagattcagcactacgcagactcgctgttcattcagcagtctgtgtacg
tagcacgtgttgaccttcggacttgggttgtcgaagactatgtcaatggtatctgccaggaagggaagttctatcatgtgacgctctatgaaggaacc
agcccgacaggaagggacgaacaacttgcctcatgcgattgctcagctggccgaaatgggttgcaatgctcgcacaagagagtcctgctcgagcacgg
cgagctgttccaaaaggaggtcattcttcctcagagaatcaatccccttgcaattcagatcgcggcacacctacgtggtgaacttgcttggttctctg
ttctatctaccagaagcaccatcaccgcggccagtcaggacggcaagcgttgtgtcgttgcgttgtctggaaacgagcgttggacttgttcggcatcg
cattgttcttcctttggtcagcctgcaaacgtctgtccacatcgtcaacgcgcccagcagttctggaacgacacaggcaattccatcgagcctgatct
tggtggtaatggaatgatattcaaccgatgtacctgtccactgaaaggggcattcttccaacaacgatcccgcttggagaatacgcccgctgcgactg
cggtcgacgcagcagcgttgaagcgccagtacgactccgaccgtgaatgcagctgccgactcggtcaagagaagaggagcatcggtcccgacctttcg
gagcacgggcttttcaattggaacaactccatcatcgtggcacatgaagtattcaacgcctatacctcccagctctccacctctcctactccttttac
agctttctgtctgaccattcaacatgcgtatgaacagcatgctcctggtggaaagctcaagtttcttcatcgttcgacttttgtcaggttgtactttg
cgtacatttccttgcagcgactcgatatcgatttctcatgccaactctgcggtcccaatccttctacagtcatagcagatggagtagtgcttgcattt
ggtgctccgtttcgcctcgccgacctttgccctcccacctcaaaaggaatagacatcaacgaacgtgcacgaagcaaatcgatcatttcgtttctttc
ccctccttccgcgcgcgcagctgtgaagcagcttgccggcttccttctgcagcaggtggcagacaactctgatcagtacctcgaattgctgcagcaga
tcaaggcatctgtcgagacggaatcggtcctggtgatgcgcttgtggtcaggacgctttcagcaggtgctgctggacacgttcttggccagggccaca
ctttcgcacaacctcacgaccgcggttcagcaattgatcgaccagttcgctgcacatgagggtgttctgcaactttgccgccccccctctgctgccca
ctcctga
>contig_14.contig_14.g100.t1
atgattgatcgatacctgacaggcggcgtcacccctttccgcgcctatctctcaaagcacatcaacgtcgagaacatca
gccccgacaatcttcgtctgcgctacatcccgaacctggtcgcagctcctttcgagaccaccaaggcgtacgccgagctgatattcaatcagacggac
tcctcacgcctcggcaaggccctcttcgcttcactcgtcagatggatcgagacgcaaaacatcatcttctcgcccccttacgacttcgaacgcctgat
cgagttcggtccctcaccgaccctggtcggcatggctcagcgtacacacaagctcaagtacgccaaggcagatctcgcccgtggcaagcgccgtgtaa
tgctgtgccatggcaaggatcaagaagctatatgctattccttcgcagatgcagaggaggacgggtccacaactgccgaacaaggcagcgctcctgag
acgtccgctcctggtcccgccgctgtctcggcatccccagcagctgctgccgccagtgtccccgatgagcccctcaaggctaccgacaccatacgagc
catcttggctcagaagctcaagaagcccatcgccgatattccgctcagcaaggccatcgaggacatggtcagcgacaagtcgacattgcagaacgaac
tcatcggagatctgcagcttgaccaggccatggtcgactacatgcagttctacatcgacagaatcgatccaagcatgggccccaactacgagcttgcc
aaaacgtttggccaacagctaatcgataactgcaaggaggcaatggtcgcatccgccaggtacaaggaggtgcacgatcctacagcgctgaacaccaa
gatcgatgctcgtggcaacatcgtgtataccgaggcgaagcgcatcggcgttcgcaagctcgaagcatacatcaaagagatggcggtcggaactcgta
ttggcccccagatcaatgtcgagaaggcccgcgagaacatcggagagctttggatgctcatcaagaacgagccgagcatgagcaagctcagcaaggcg
actctcaagagtgtgtatatagaggccgtccgcacgacaacggcccggccgacgtctgttgacgtctttcgcatgccggacgatcgtcagccgttctt
gaacatccagcgcaagtttgccggcaagttgcaggccagtcaaaagctgacatttgtcctacttcagtcttctcgaggagatggccagcaatggcata
accttcaggggccaaaatactttggctaccgacaggacctccgcgcacgcgccatgcgccagactgccctcgatggcggtgccatgctcctcttcctg
cccgatactgctcacattctcgagaacgcatattggaaatgccacaacaagaagaagcttcaccttaccaacaatggctggttctgggctgcggaccc
gctctcggactttgcttcgccccagtcgccgtcagcgaggcccagcgcagcacagataacggtcaatctcgcgccctcggtccactcggggcactacg
cagccgcgttgacctcttccgcgggattcgagctgcccgagggcatgaaactctatcgcggcaacaatgcaagcggcagcagcaagcagcgctctcgt
ctcggcgacgatgatccggctctctatctcagcggtcatgacgatgtcatgttctaccacaacaacaactag
>contig_14.contig_14.g101.t1
atgaccaaattggtatgctccctccaaaacctcagcgcattcaaggatgattctgacccatcagccgactggtcagccc
gcgtcgcagcccggcgtgacctcggcgacgccttcggcagcaagaaggcaaaggctaccgtccgggctcaggataggctcaagatcgacgcatcccac
atgaccgccatgctcgaagaggacgctgctactgctgagatctcgcgtgtcatgctctggcactgggtataccatggcacatcgactaacgatggcaa
gccaaccaccgcctccctcattgaccgcatcctcgacgaggaggctaccaagctcacaaagctcagccccaagcgtcttgacctgtccaagcgctacc
tcagccaacagccttccttcatttccctgtgctcattttttctaccaccaatcgtccccacagccgacctcacaacgtcgcctacgtcgtccccggcg
ctgctctcctctggttcggctggaagggatccaacggcggctcgatcctcggtgccaacctccgcgccgtccaagccatcgtgctttgacgggtccgt
acccatcaacggcggcttcatcaaccacaactggatccaactcagataccaactggcagactccgccgccggcttcggctactccttcctcgtcacct
tcatgctcctcttcgccatcaaccgcatctcacactaccacttctgttcctccgagagcgacgaagcgatcggggtcgacctcacccagttcagcgag
gagatctag
>contig_14.contig_14.g102.t1
atgattgaccttgcatccctcagcaagggtgggactgacaactttgtctccctccaccagatgacattgcgagagcggg
acacaacttcgcagcgcatcggctccatcgacctgtgcgagggacgtctgaacttgaccagcgcgtacaaaggcgactggcaagggcggtccgatcca
cgtttggttcacagaggagacaccgaagtcgccagtcgatttaacaccctcgacacctttgtctccatcctcgaacatactggcttcaagttgttgga
cgaggacgactccaacacgcattttaccctgcttcacctacaaacgataaaggacgccgccgtctggagtcacgtcgcgccgctctctgtgcgtatcg
agaccgccggcggtgtttccacctctctcatcaagcgcaacaccactgtcgccaccaagaagtccgagatcttctccacctacgccgacaagcagccc
ggtgcgctgatccaggtctacaagggtgagcatgcacatccaaaggacaacaacctgctcggcaagttcgagctcttcggcatgccgcctgcttcccg
tggtgtcccacagatcgaggtcacctttgacgtcggcgtcaactgtatcctcaacgtatcggccgcggacaaggctaccggaaagtcgcagaagatca
ccatcaccaacgacaaggggcgtctgcccaaggacgagatcgagcgcatggtcagcgaggctgagaagttccgcgctgaggacgaggccgccactacc
cgcatcaccgtcaagaacggcctcgagtcatacgcttataacctccgcaaatcgctcaacgaggaggcctttgcctcaagttggagctga
>contig_14.contig_14.g103.t1
atgtacctcgtacctcaagtcctcaacccttggcagaccagcctcgtccctcgaatattgacagtgtcccttgaggtcg
cctacaacaccacgcgtctctgtctcctcgactccctcggatgcgccatcaaggctctccacttcccccaggccgtctccgtcctcggccccgtcgtg
cccggcatcaccgtcgtcattggtaccaaccatgtccttgaccctatccgtgccgccttcaacaacggtgctttgatccgctggctcgacttcaacga
cacctggctcgctgccgagttacgccacccctccgacaacctcggaaccatcatctccgttggcgactggctctcccgcacagcagtcgccaacggca
agaagcccctcaccgtgcaggacatcctcaccgccgccatccaggcccacgagacccagggcaacctcgccatcgtgaaatcgttcaaccgggtcggt
ctgaaccacgtctctctcgtcaaggtcgcctccgctgccgtcgtttccaagatgatcggcaactcccgcgaccagaccgtcgacgtgatctcccaggc
cgttgttgatggtcagagtcttcgcacctaccgtcacgcgcccaacgcgtcctcgcgtaagtcctgggctactggtgacgcctgctctcgcgctgtca
acctggatctgctcgttcataagggtcagcccggtcttcccagtgtcctcatcgccaaggtctggggcttctatgacgtcctcttcaagggcaaggag
ttcgccttccagcgcccttacatctcctacgtgatggagaacgtcctcttcaagctcgtgcccaccgagttccacgcccacaccgcatgcgagaccgc
catcctcgcccacgccgagatgaccaaggtcggcaagacgtcggacgacattgagaaggtgaagctcctgacgcaagaggctgcctacatggtcgctg
tctcgctcatgaatggcacgttgacgcctgacatgtacaacgatgactacgcagcgaacccgaagattgatgagttgcgggccaagatgaaggttaag
gaggagggccggtacacgaaggaatacatggagccggagaataggagcattggtaactctgttgaggtcgtatttaaggacggtagcaccattgggcg
gattatgcttgattacgaggccattctgctcattgcgaagaagctgcgcaagtacctcgaggaccactttgacgaggcgcgcgagagcaagatcatgt
cccttattattgaggaccacaaggccttggcggcgatgcctgtttcggagttggttgacctgatgaagcatgaagggcgttcgtattctccgtcagca
ctcaccctcgcagatcagattgaagcgttggcatttgattcatcagctgaagacaaggatgtggatgatgaggcgaagggagcgacttgcgagctttg
a
>contig_14.contig_14.g104.t1
atgctcgatcgtttcaactacaagaacctcaagccctcccccagcccacttgaccccaagcagaggctagtcccttatg
agggccaagcctcggaggaggatatcaagctctttcaagcaatgataggatgcctcctttggttggcacaagcatctcgaccagaccttgccttcgca
gtcgccctcctctcgcgccactccaagaaccctggtccagtacacttcggcgtcctcaagcgcgtcatgcgctacgtcgcaggtaccgtggacttcaa
gcttcagatcaccgctcattcagacagccaaatcacagcatactcggacgccgactttggtggtgaccactcggccaagtcgacctctggctggtgca
tttcggttcacggcgcaacggtggggtggggcgccaagctgcagacgttggtatccgattcgacaacgcaagcagaagtcgtcgctgtctggcagaca
actcgggaggtacttgcgattcgaaacctcttcgaggatctcgggctcctcgttcccgcctctggacctccctcactcatttactgcgacaaccaacc
cgccatacatatcatcaacaacccagtcagcagcgggctcactaggcacatggagcgcaaatatctctctacacgcggctacagtgaacgcgggttca
tcaaggtggaatacatcaacacgcagctcaatcccgcagacatgttcaccaaagccctaccgcccatcactatggcccaacatcgcaacaccatcggc
gtcagccacccctcctcgtcggcagcctga
>contig_14.contig_14.g105.t1
atgaccccaaacgcttccggcttctcttcccttcggccagactctacggtcgtcatcacagccagtgggaagcgcctac
gtgcagccggaagagggacggtcacattacagtcagcgaccaacccttcaacgaagctcgtcctctacgacgtcctccatgtgccggcactggagttt
caattgatttcagtgttcaaactgaattgggattacctgcgggtcgggttcacggaagaactggccgcggtaatcacggacccattcgaccggagttt
tgctattgctgctccgtggtcgtcggagtcccaggcgtacctattcccgacggcgggaggtactgagttttccgccctcaccaccactgcaaccggtg
aggagcgaaatggcgcatcggacgacgaggaactggcccttcctcacgtccatggccttccagaatgggtcaagaccctctggattctttggcacgaa
cgattgggacacctcggcagaagctctgtcccaacccttgcgaagaacagcgtcggcctgccggagcagctggtgaagctcatccgtcgcttggttgc
ttcctgcgaggtctgctcgctcaccaacatacgcaagagccccttccctacgtccaccaccaagaccagtcgcgccctcgagttggtccacgctgact
taaccggacgaatcatcgtcaaatccttcggtggcgcggagtacctggccatactagtggacgatttcactaggatggtctgggtcctgccgctcgca
aagaagtcggactttgtggcagcattcatcaagtggagggacgaggttgttcccttcaagggaccaatcgcctgtttgcgcacggacggcggggggga
attcgttaacgccgccctcaatgccgccctctccggtgctcgacacgagatgtcctgcgcctacacctcccagcagaacggcgtcgctgagcgccacg
tcggtctcatcaagcacaccatgcgacctctcctacatgcccgccacttgccggtgcagtactgggctgcggcagccagcactgcagcctacatccga
aaccggtcccccagctccgtcctcgatggcataacacccttcgaagcctggcacggcaccccgcccaaccttgcagacctgcgcgtgttcggttgcct
cgcctttgccatgcttcccgtcaaaactcgggagcatagtctcgctgtgcgtgcgcgtgcgggagtgtttgttgggtacgacaaggagaggaagggat
atcgggtgcattttccagacacaggcgaaatcaccatcaccaagcatgtggagttccacgaagataagggctacgatttcaccacaattcctcgccca
gagccggacgttcactatccacaagaggtgacagagcaggccgctccacaagcacccggccttcgccctcgcattcgggtcattggccctcgtcctcc
tcaaccagtgccatcaatcaccaccattgaggaggtagatgcccctgctgtagcgtcagcgccgctccagcagcagcagcagcaccagctgctcctcc
tgcctcgcgccctcgcacccaccctcctgcgcagactcggcagcacctga
>contig_14.contig_14.g106.t1
atggacccaatctccaatcctcaagtcacagagcaagtcaaaggcctagccggccctgatcccgtctcccttggagacc
ccatccttccctccacctcggttggcgccctcggtatcaacatctgtggaaccgccgactcgcaggccaagctggtggctatgacgaatgctcgtcga
catgcccgcacctccgagctgaaggtcagcaagacggttcccgaccttaccggagccagggacttcgtcgtttggcgaacgatgcttcttggcctctt
cgtgccttacctcggcggacggtactggcatttgctcgaaaaggacccctctaccagtgtggaagcctatcgagttatcttctcggacgatgataagg
ttcttatcgaccgcgaggcagccattgctcatcgcacggccgacctgattgccatacacggtcatctcctccagaccctcgacgcaaacgttcttcaa
agcgtcaatgaggaaacctcctccggcaggttcgacggtgtcaagctttgggatgccttgaacagcaagtacggtggccgagacctaggctccaagcg
cgcggctaaacacgccatcaaggacttcaaactgggagacctctcggtgactgaggcagctcaacagcttcaagccctcttcacgcaagtcttcctcg
ccagtggaggccgccctgttcccgaggaggacaagattgaggccgcactgacggtattcaacacgccgaggtaccagtcccttcgaaccaccattcag
gagtcttggcaaaacggcaatccatacaccttcgatcgcatcatcagtcgattcgtaggtgaggagtctcttacggcagcagcacatgccctctctcg
ccaggaagactctgcggtagcacttcgagcccagacttccggcggcgcaacaggaccaagtggggcaattcgcccgaacccaaagcgtcgccaggagg
gcaaagccaatagcatgacttgctggcactgcacgaagacgggacatcggatgaaggcctgtcggcgccgccttgcgggcgaagcccctcatcccaac
tcgcaccgcgcaaaggagcgcgccggtcaaaaccagactttcggcccgacgagtgctgctgcagaagcattctcccggatcgccgccatcgaatccgc
cctccagcatgcactcggtggcgctggcaatcaccaaatgaggaatgcctcatatggctctggccagcagcagcagcctcatttcggtgtgccctcgc
tcgctcaccgcatcagcgagcagcaccaaacattcacacacaatgggccgcctcaagggacctaccaaaacccctacggctcctcagggtacatgcac
tag
>contig_14.contig_14.g107.t1
atggacgcagcgtctcccaacgcggaaacccccttgtcccccgtgacctccccgtcaacaggcaacgcaacccccgact
cagaaagcagcaacccgatggtctcgacgacgacgacggtcaagaccacaactttggagcagagctcggccggcgatggagtgcaagtggtcgagagc
gaggctcattacacacatctcggcgcgaaaggcgtgaaatcatcggtcggtgaggggggatcggtccatctccaacccgagccggcgagcaaaaaacg
acgagggaagacgcgcactgtcgtctctttccgcgagcgtacttctcacttcgaccgcttcaaccctgcttccggagccgatcaattccgaggattct
acacccttttctggatcggcatgttcctcatgatgctcaacaccatctacacctcctggtcaaatagcggccaattcatctccttgacctttgccgag
ctcttcagcaaagatgccatagtgctcgcgatttcggacggtgtcatggtcggaagcacatttatatgcgtacccttcgcaaaggctcttcatcgtgg
gtggaggtactggccccatttaatctggttccaacatctgtggcaggcattcatgctcggggctgtcatccactggggtcgcttcagagaatggcctt
gggttcagtctggcttcttcgttcttcacacgctttcgatgatgatgaagatacactcctacatggccgtcaatggtgccatgggggacgccttcaac
aagatgtgccgcattgagcgcaagctcgaagagcgcgtctttctggtcgaaggaggcgaaaaggcacaagagcgcgatcccgaaacagcgtccaacga
agagaagcagaaggcttggtcggcagccgtacaagcggcaaactcgcgcactcgttcgctggaaagttcgttaccccctacaacgatcaagctggtct
tcccatcatccaaatccccggctactgcagacgcttctctgctcactcgccttcaggagaaggatgagctctggagcagtatgcatgtacagcgcggt
acgagtgccctgcggcatcgcacgggaggcgcagttgctgcacgtgcccgcaggcattccatcacaaaatctaccccggccgccacagatgcacacct
ggaaagcaagactacaccaaacaaggcctatcctacccttgctgatcgggagaaagaggcggagtcgaaagagagagcgggcgcatcgagtgacgcgc
cagttgcgccggcgggtgcatcgctcaacgtgccggatgtagaagggcggacataccgcgtcccggtcacaccgcacggcacagttctgcgcgatccc
caccctctttccacgcaccccgacaaggaaatttccgaaatggccaaccagattgagctcattcgcgaagacctgatggctgcatcgccagatgacaa
cccgatttcgtcggaatcgagtatacagccccggaccagctggccagcgaacgtgacgtatgccaacttttgggactaccttctcgtgccaacgctcg
tatatgagctcgaatacccgcggacgaaagaaatccgtcccctttatgtgcttgagaagactctcgcgacgtttggcacgttcttcgtcatttacgtc
gtcaccgagcactggatcatgcctttccaaccctcagattcggaaccacttctcaagtccttcctgcaactcgccttgccgatgttgatcaactacct
cctgatcttctacatcatgtttgaatgtatctgcaacgcgtttgcggagctcacacggtttgcggatcgggaattctaccaagattggtggaacgcga
cctcgatggacgtcttctcgcgcaagtggaataagccggtgcactcgtttctccttcggcacgtctacgcgagctcgatcacggcgggcatgccaaag
tcgcaggcgatgttcgtcactttcttgctcagctcgttattgcacgagctcgtgatggctgtggtgacgggcaagatccggggatatctgttcgcgat
gcagatggcgcagatgccgctcatattcatcagccagatccctttcattcggaggaacgaggtgctcgggaacctcatcttctggatcggcctcatgg
tcggatttcccatgttgaatatccttatttcaatgtcttcgcccacgtcgaagtcagacgtggcccaatggccggccggtaggaccatgtacgagctt
ctccggatcaagaagatcgacgagctttgcgatccgggcaaacaaacgtgggtgtacgaaactgcggtgaccggatacaccacctttccccgaccggc
cgtattcggcgggctctcgttatgcgttggtcttcaggctggttcggcatctctattcgaaggaatggacgagaaggacgcctcggaatttcgtccct
attcgtaccaaggctccttcctcgggcctgcactgcccaagttcgccattcgcatcacggtcactacgatccggtccactcggagcttcgtcacccgc
attctgaccctctctcagccggatccggtggactcttcgaaacgacggagcactatggtcgccatttgcgatttcgcccgtcgtggacgacaggccct
tctcgagtttgacacaccggctctcaacccggtgaggggtcaaccctgggaacggccgagcgagataccatccgtgcacgacgtattggacgaaaaga
agaggcgagcgaaagccgcgggcgatcaggacgagctcaagcggctgatgcaagaaggctacttcaacactctctggtatgggtttatcgacaccaag
actccgaaagattcgctcctggcgcagacctattggaccacgcagaatcagctgccgaccacccaggacagcgtacccgtcacagaccgggtgctgtc
cgactggttccggttcgtacctgatctctccgacaagggtgtagcgaagatctccgcggagcgtccggactgtgttcccttccgaccaacgacggtcc
ataccgccttcttcgccttcgcgctcgatctaatcgtgcccaccacatccctcgtgatgaccaagacgccgcgccgaacagccgctcccgaattcagc
ctcgacttttcgatccgcttccatcgcgaggacggcttggacgtgaaccggtggacgctccggcagctcaagacgttgactgctgctgatggtcggac
gtttaaccaggttgcgctgtgggacgaagatggcaggattttggctacgatctctgagcaaggtcacctggtacctctgcctaagcgcgtcgtagagg
tagaggcttcgaaagcaaagctttga
>contig_14.contig_14.g108.t1
atggggcccagcagcactggacggcagcgcactttgtgggtgtggctcacaagcctcaacaccatattgacattcagat
tgcccagatccccaccacctcctggactgttgaagcatatcattgcccgctttggcgccgccctaactttactcttctcttcatcgctcctccgctcc
atcccttccgcctcttctccacttcaccttttctcctcgctcctgttagctttcctctctgtacctcgcgtatcttcgaagcctaccccttgttcgaa
ctcgaaagagtggcagaacttggctacaggtctgctcggacccgcagtacggttgtcgcctcaccctcctcacctcgactcttcggcctctgccccca
gacacgggccgcaaacatctcatcccacggaccgtgtagatctcatcccagtttcgggcatcccagttcctgatctcctggatcgcataaaacgcggc
agcgggcagcctgccatgggtcgctacatgagcccacccccaagtctccacactcctggcgtctcccctgcggagacccacactccgtcctttctcaa
cacctcgacatcacggaagcgacgaagcatagcgctctcggccatgtccgtggactctctcgttggctatgcgcccagcgccaacagccacacgaatc
tcattccgaaaggcggcgtggaggaccgagcgagccttcgggaaggatcaagtctgcggcatgaaaagtccgggatcaagatcagcgccgtcggtcga
cttgacgattcgtcaagttttctgtcacctacgcgaacgtctcttcgtcatcgaagcaacacagacagctgctcggagcaggaggatctcgacacttc
gaacgatacagaaccgccacacgaccttctggacgaaccgcggaagccacgaacacaaaccagtgctctggtagacttccttcgagacacaggccctc
aacggtcgcctcgtcaagtcactcttccgatgtcttcagagtcatcacatgtacggaacgagtccgtgcgacaggcgatcacgccggtatcttcagag
catggacatcttctttgggacgagcctcagacccagtcgaccaacaagctcggtatcttggcgcgagccaagaccgcagttggtttacgccggcagaa
aagcgagcacgccgctgtaatcagtcccaagcgccgagaatctctcagcgaggagaagaagcgggaattcgacgtacaaatccgcacgcagagcctca
ccaaaagaatgcttcccaatggcaagtcctactacactttcaccacgaatggaacggacaacaacgatgaaccaaaatccgatccgcgcctgtcatcg
tcgacgttgcggaagatttcggctccacccattaaactgcatgacgctccttcacgctcgacgagtatgagctctttcgccaatgcatccattcgtcc
tgtcgtcagccaggggagcgtgggtccgatttcgtctaggtcctctcaagacgtgaaggcagatacattccgccaatccatgagccgcaataactctg
tacggtctgtacggtccacgaatgcccgaccgaatcgcgcagtgtcggtgacatcaacagaatatggcccaacgagtatcgcagaatgccacgagccg
gaagaagaggactcacgaatgcaggcacgaagtccagccatgagccacttctccgtacgtaccgctccgaacatgagcactcggaatctggactacga
agccacttctctttccttcggtcgtgcaccgtcgcaaaaggagagtcgaggctccctcaaagcttatctcgctgcgaacgacgagtttcctggcctca
tcgcaagagcgacctctgccatgtatgaccctcagcgggcatccagtgcgagcagggccagtcaccacaccacctcttcgagcctagcatgcccgagc
ccgcttccgccgatgccaacacaggcaggtgatggtgatggtcaagcactttacacaagagcacttgctcgtcccagccagtcatcattgtctcgatc
agcgttggagcgaaacatgtccaatgccatccctgtcacagtggaagataacgacccggcggcgcaatacggtcctcaggcaggacacgtatcctcag
gtcgcagcacggcaccgccgtcgccgaatccaggatcacaagcagggactgcggtggcatctatggagattctccgcccgtcggatttcgctggtccc
agcaatcctgaaagagaacactcccgcgcgacgagtcgtagccagtcatcgtgctctcccgatcattctcgtcggaccgttccacctggtccgttgtc
gccgccaaggtcggttggcaagaaggagggcgcgaagatggtccagtcagagtctacggccgaatctgagcttcgacaagactggacaatgccaagga
atcaggcggcggtgaaagcagctcgttcttcttcgacgtctatcacagttgatcacgacgaacacctactgccccaagttcttcagcgtgctctcagc
ccaccaatccgtaagaaggccagtcgcgctcactctcggactggatctctggatttgtcgggagacaaagctactgcgacccagaaacgtgtctccga
ggacgaaacggacctatctgcgtctctcggtagcgccactcctgtccaacgaagctcgcctctgcgaaacaccgtcgatctcccagcatccgaatctg
acctccagatgtctctggagtccaagcgggccagtacgccgagaaagattcgtcctctgtcgccttcctccaccaagtcaaccaagtcggagcttggc
cctatatcgccttcctccgccaagtcggagcacgagaccgacggcagcggcggcaggagcaggagcaacagtcgtctgctctcccctcaccaggagta
tccctccacctcgcttgaagtggactccagagcctttgggcttggactgatccggtccagctttggtgacaaaacggacttgaacccgagcacggagc
agcgggacccggatgcggcgatcgatcggcccgtgggcaccgcatcgaaccctgcagctctgcgggcagctttggaggcaatgcgagcacaatgcatg
attgctgaacttcgatcggagcaggaagcagcacgtttccgattgttggcgagacgcaatgcggaagccctcgagaaagcccaggaggctcttgaggc
ggcgtggcaatccacctccaaagggcgggcgatttctgggccaacgcgctctcggcagaccaaagcgaagtctctcagcaagcgacaaggacaaggca
tttccacgaagcggacgtcgagggtggagatcggcaatgagctcaccgccgtcatcgcggaccttcgggcgtatgccacgtgcaactcaccacgagaa
tgcggagttgacactcgcgtccgcaactcgtctcttccagcatatccaggtgggaaaacatcgacgactgcgtcgccagcacaaaagggggtgctggc
agtcgccggcgaggacgctgagtccaactctggagccgattgggttgatgttactcaagaagatgacatcaacacggcggcaaaccaatcagtagaat
cgaacaacacgctatcagcgcaggacgacactctgctcggagacaccggtgcttctcgcgtctcatctgcggacgagtatgatgacgacgatatgttc
tctcaccgcaccgatgcttcgaccgagatgtctcgagccacgacgctcgaagatgttcctggatcagcaacggattctccccctccaaagttgcaacg
gggatcgtatggctcgggcagtggtgccagcttacaaggtccttatgctcacgaatgtgattccgaggcgattgaagagatgcaggaccttcctcatc
ccgacatgcgacgaggacgcattcaagacagcagcatgatgccgagtccacgatcggtcggcgccacctcggaggatggcatgttcgacgatgacgat
atgatgaactccgcgtacgacgaggacggaccttttgcgaacggtggacttgtgtacagtcttcggtcgacggggtccacaccatcaaggcatggcgg
cggccgcggctctatgaaccgggcacgacgctgtgagagcatgtccaccatcgtctctgaggatgctccttcatcgagcgaacatggtcaagcacaag
atcctcaggtgctgagccaaggaggatctgctcgggtttggccttattctcctccctctcgctctcagcgacgtccttatgcatcgactgactcggag
ccgaagtcgttttcggtcccatcgagcccttgcttcggcaacgagcgaatagacgcgagcatcgcacgacaggacttggccaacacgaaggtcccaca
acatggtcactcctcgtcagcggtagtagcgggcaggaaacatacgcgatcgagttggtctggaggaccgacggcctcgggatccttcctgaatgggt
tggataaaatgggcagcttctga
>contig_14.contig_14.g109.t1
atgtctgtcaagcagcatctcgacgagtcgcgcgatccctcaatcgcatcgatccggtcggagtcgcagtactcccgct
cgtgttcaaatcccagcacaccggacgctgtcgatgacctgtcgcctcggtcatcacccactgctacctctccggtgacgcctctcatcttccgcacc
catttcatcagtgcgccaggccggattggatccgagctctcgcttggcccggatcaagacgtcgaagcagaaccaaaggtttctcagtccgaacaaga
tgcatcgcttccggcggagggcgctctcggattgactcttgacgcaccggcttttctccgcgcccttgcgggaacacaagatctgcaggtggctttga
acaagaaggaggaggaggaggaggaggatacatcagacgaagagggagatcatgacagtcccgtaggatcttcggatgggcggggtgattcgctgggt
ccggactcgcctgcggccctcgcgctggccgactttttccgcctccgagaacaaatctcgacgacgcctccgcagacgacgctcgcaccagctccact
cccagtcgttccgacattgctactgcctccttccgcctgtgaagacgacagtgctccggccttgctgtctgcggcccacattacggatgggcaacagt
ctgcagctgatcaagatggaaagggcgtggacggtgatggaccatggtggatgctgaacgatagctgggcgtcctggggacctgaagacctgcaggat
ggggaagagcccgctcggaaattatcagccggtcaagtctcgccaaagacgttgccattggcggacgcgcacgtcgaagaaacgccggccagggccac
atcgtcgaaaaagcaagagacagactccagctttgtcactcccatcacgaagggcttcgtcacacccgaacggtcctcagagttctgctcgcccacca
gcatcatcattgcggcccaaagaaaagcctggatcgctcatttctaccctgactccgacatcagcaaaaggccgtaccgcgttcagcttgccaatctc
caactgccttcactcgacgatatcgatgcaccatctgcacctcagcatccaggggatgggtctcctcgtcggatagcgaaggctggtctggaactggg
ttcgcccttcaggggtctgacatcggatctttcgaaggccgaggcgacagtaccagctgcgatgcccgactgtgctgcggacgatgaggttaaggaaa
atcgaactccactgcctcccaaacctaaatacagagcccgggccccctcgttcggcataaatcgcgccagtcgacatcgggccgcttcgacagccgct
ccaccacctccgcccttgattcttgccgattcgaccttcttgccccacgtcaagagaagagctcgagccaactccgatacttccctcccttctgctgc
aaaggcgaactccgaccacgctgccttcgacaacatgtttaagcatgtcggctcggtcaacgtcaaagtgggaaccgacacgtttgttgtagtgaaga
gtatcctggatgagcaagttttcactcctgtctggcctaccactgcgacgagcggcgtgggtatcgctctaatggggtccgttgcttcgcatctacaa
agcttccacaactatcccgtcactggccggccgcggtcccagaccggcgcagaccgagtcacatttgcgcaaggtcccctgcaccctgtacacgctcc
tgcgcttccgacgcgctcgcacagcaccggaagcagcattcggctcagcgctgcagcaaggttcagtcggctccttcgcggtcggcttcaaacccagg
atgccgcgcgggcagtcgtcgcgcaagatccgttcgtgtgcgagccagcagcagcggagacgccgaatccggccgctggaagatatagcactggcaag
ggatggagctcggcacggtgttcgttggatgaatgggaaatgtcgccgtattcgccggagacatctcgacacttgcgcttgcgatcgtgcacggcggg
tgcggacacggaccccgacggagacgcgcgcacagaatgttctaccgcaccttcgacgcccacgatcccggctcatatgctcacgatgtcgccgtggg
aatcctccgaggactcgtgtgctttcctggcatcgccggagtctttcacagctcagttgaggtcgggcaagcctttgccgttgccttgcgtagactcg
acagctgccctacgattacgtccgagcgcgagcgacctccgacagcaggctgattttagtggtcatggagcgttggcctcgccaggacacactgcttt
ggtcaccgacaagtcaggctcgggggcgatctctctgccgttccacgagctcaaggctggttgggaagcccgaacgcgtcatctcgctctcattaccg
atgggggcgctccagtctcgtcatgtcctgctatgtcgcggttcgggtcgcctcgactcggtgccccgttcgggacatga
>contig_14.contig_14.g110.t1
atgcgcgtgctcacctcttctcgtacctgtgctgcctcacttccatctacttccttccatcccgcgtacaatcccgcac
gcgcaattctcatcttctctcccagcaactctctcggttttctgacacccggatacgcgtgcctgatggacaaggaatctgatccctcaggcggatgg
aagttcgcacagtgcttcggcgacaagggcgaggtcgacgatatcaccgaagctgatatcatctccactgtcgagttcgatcacaccggtgattacct
cgcaacaggtgacaagggaggtcgagtcgtcttgttcgaaaggaacgaatcaaaaaagggatgcgaatacaaattccacaccgagttccaatcgcacg
agccagagttcgactatctgaaatcactggaaattgaggagaagatcaacaagatcaagtggtgcagacgtcagaatgctgcacatttcctcctgtcc
acaaatgacaagacgatcaagctatggaaggtgttcgagaagacgctcaaagtggtcgcagagaacaacctctccaacggctggcaatcagcgacccc
tcatttggacccttcgatgttaacgatcccgacgccggtggtgggctcaggcacgagtctgcgcctgccccggatgacccagcacgataacatcgtcg
cggctgtaccgagacggaggtacgcgaacgcgcatgcgtaccacatcaactccatctcggtcaactcggatggagagacgtacatcagcacggacgac
ttgcgcatcaacctctggaacttgaacagcagcgatcgaagcttcaacattgtcgatatcaagcctgtgaacatggaggagctgacagaagtcatcac
tgctgctgagttccacccgcaacactgcaaccactttgtctactcgagctcgaaggggaccatcaagcttgcagatatgcgcgagtcagctctgtgcg
accaacatgcaaagttgtttgaggaagaggaggacccatccaccaagtcgttcttcagcgagatcatcagcagtgtttccgacgtcaagttcagccga
gacgggcggtacatcctgtcgcgcgactacctgaccctcaagatctgggacatcaacatggactcgaagccggtgaagacgatcaacatccatgacca
cctccgatcaaaattgtgcgacctgtacgagaacgacagcatctttgacaagtttgaggcgctctgggggcccgatggcagcaaggtgctcacgggca
gctacaacaattacttccatgtctttgacaaggatgatgcgagtgatgtggtgctgcaggcggataagagcgcttttaaggccaagagaaatgcggcg
gggaagggcaaggggaagggatcgcctggtgtggtgacacaggtgaatacggataatgtggacttcaacaagaagattctgcacgcgagctttcaccc
acgggagcacacgattgcgatcgcggcgacaaacaatctgttcctgttctcacgtggtccatcgcaatga
>contig_14.contig_14.g111.t1
atgctcggctttgacggaatcccgcgcagcgtcgactggtccctctacggcggcgcagaagacgtcgcgccctcccagc
gcaaatacctcgagtccgttcagagacaccgacagggcaccagcaccaccggggacagcagcagcggtgccagtagcagcagcagcatcgccaacacc
gacagcgaaggtcgagggagccaaaccacgagcccgctcacatccgaggcggaggatgatatggacgacgatgaggccaacgtcgaagcggctaccag
ccccaagcacggatcatcaccttccgtcctgcgatcacggcgtacagcccaaacaaaatcttcaacaacagcgaacctcacaccgtcggcccaaaagg
attcttcgaccgccccaccgggtctgcactgggcacccgaagtccttcccgagccacaagacgcgtccgagttcctctggctcctgacggaagagccc
caccgcacccggcgcgccgccatcctgaaggaccacccggagatccgctcgctgatggggcacgagcctctgacgaagtacgtctccctcggcgtgac
gctgctccaactggggcttgcgatcgcgtttgcgcactttggcgtgcacccgttggactggcgcttccttgtgacggcgtacgtggtcggaggcacgg
cgaaccagaacaccttcttggcgatccatgagatcacgcataatttggcgttcaaggggattcgtgcgaacaagctctgggcgatcttggtgaatgcg
ccgattggtgttccgtatgcgatgatgttcaagcgttaccacatcgagcatcacaagcacctcggcgaggacggggtggacaccgatttgccgacgaa
gatcgagctgatgtgcttgaagaatgtgctaggcaaggccttctttgccacgttccaaatcttcttctacgcgctccgaccgggcttcgttcgagccc
aaaagctcacgggctggcacattctcaacatcggattccagctggtactggactacgtgcttgtgcggacctttggagccacggcgctgtggtacctg
attgccagcagtttcttcgcgggaagtctgcacccgtgtgcggcgcacttcattgcggagcactacatgtttggcggcattcagcaggagacgtggag
ttactatggcccgctcaacattcttgcgtacaatgtcgggtaccacaacgagcaccacgacttcccgtcgattccgtggacgcgacttccagcactga
ggaagatggcgcccgagtactacgacgtgctccctcaccacacctcgtggccgttggtgacgctgcagttcatcctgggctcggacagcggtcttttt
gcgcggatcaagcggcagccggcggggacggtgcagattcctttgagcgagcacatcagcatcagcttcagcgtgaagcacgacgacaacgacgacga
cgaccacctcaccactcttcaccgcaccctcccccgtcagcagtag
>contig_14.contig_14.g112.t1
atgagctcttcgggctcgcgcagcacatcatcaagattcaaggtgaacggttatcagcaatcatcgttttcactggacc
tggtgattttgcaactcccgtcgcccgtcgtctccatctttctacaccgactccgtgtctgccaaggcgtcgaggcagccactacgcagctgtcactg
tccctccgccactctcatccacccatccaccaatacaagccttccgagcccgccgctccgctaatggttgccacttgtggccgtccatccacgtcgcc
tgccgtccagcccgccgcctccgccgctgcgtccgccgccgcgcccgccgctgcgctaatggatgccgaattcaccaccctcatcggtccgcccacgt
cgctcagtccgccgctacgctaa
>contig_14.contig_14.g113.t1
atggacgactcgacacgatcctggtgcacgagctgcaaaggataccgtcctattgatgacttccctcaaaccagcagcg
gtcagaggcggaaaacttgccagaaacacctaaagcgagcagtgcccaatgatctctgggttgacgttcagcaagcgttcaagaaccatggccagagc
gcgtcccacagtctccacacggacgtctgcctcagctatgatgaccttcccatccgcgtatcaagagccaacgcacacgaagacgcagacgaggagaa
ggcggctcgaaacgacgcgcacgctatggctcgcgttatatgggagactacaggttttcacttcaagtatcacgataccttggttacagtcgacggat
gcgcaagccgcttccactgctcccaggatgccagtcgtcgctgcgttagcggtcctcatcagccccacgggaacaagggtacccgagcagcagcagat
tccgtggcccagcatcaatgcaatagctcgttgcgcctgacgttcaaacctctagcccgcctgctcaacatacgctttcgtcatacctctcacgatcc
ttactgtgatcgaactctgccacctgtggtcctggaatacattgaaggtcgcctcgattcgacccccggccagatatttcaagacatgcgcgccacct
ttccagatgctgttgtaggccaaatcacgcaaaagcaagtctattattggtggcaggcgctttcctcggctatctggcgacttcaagacgatcccttc
cagtcggctatgcagctcgtcaacgccgaaagtacgcgtggcgatggtccacgctgtagaatgtctgcgaagttgatcgagcgtgatgggcaggtgcg
aggaatgctgctgatagcagaggaactgatcagcatgctggcatcaaccacggtagagatctcaatagactcaacatacggaaccaacaacgccggcc
atgagctcttcggcatcctcgctgagctggacgggacgggcgttccactggcatactgctttctcaacacgaaggacatggaggcagatgggcgcaaa
atcagcattcttacggaggtgttacaggcgcttaagggtcgtgggctcactcctacttttgtcggctgtgacaaggatagcgctgagattgctgctat
cgccaacgtatggcccaccgcaaaggtccagctttgctattggcacgtacgacgagcgaaccttcgccatcactcggaaaggtgcaagtgcgagtgca
agaaggacgcgtcacaatgggatgagcctggcaggctggagtgcaacaaagcagacagcgtcatcatcctcgacttgctgtccaaacatctgaacgag
cacactgcgtttccaacgctacacggtatatacctcacacaagagcagttgtatcgcaggcaggccaaggaggcctacgacttgtgcaaggcaaaggg
atgggcacgcgtgtgggcctatttatgggccaattggtacatgggcaaggaatggaagctgtgggcaaggggagcaaacgagtcaatccccattctca
agtcgacaatggtcaccgaatctcactggcgagtcatcaagcatgactacttacaccgctttgcccgaccacgtatcgaccttgtcaccttcatcttg
cagacgcgtgtactgccgacagccgtcaagcgcgtggtggcattgcgcgcagggaacgaccggattgcaagacctgcctggcgaacaagcatggcggt
agcttggaaaaaagaggcagcaaaggaggtcagcgcggaggctattcaacgctaccgaacagacgtacatgcgtggaaaagtgcatgccctgctttgc
ccatgcatcggttcctgctgtgcaagcatttgaatgctgacgccgctacagctggtgccgacgatgggtctggtatcgacgaaggtgcccgtagcgac
gatgacagcgaagccgatgcacgcagcataaggggcgaatgggacgagggagaagagagggatgagggaggtgaaggcagtttgtcagtgcaggcccg
gttccagcgagcacggcttatgctcacgcgtatgcaggccttgctggaacgcgaggagccgtttgcatcgtcaggattcatcgacaactttttgggac
gcaaactcgaggaatcaacaactgctccgtga
>contig_14.contig_14.g114.t1
atggcaaccatcgaataccagccgaaggtggagaacgctctgctacgggcgtacctgacccgtctccaggcccacccgc
tcctcaccaaagcgcagacgagcgcactcgcaagcgccagcggtgaactcctcgccgcccgcctctccggcgttccccccgccaagcctaccttgcgt
ctcaatggtgtccctggcgagattctcaagaagctcgacagcgctggtatcagcgaacgggtcctgctcatgggcgcgctccagcgtgctttcgcggg
aaaaacttcgacccgggacaagatcctccagatcgtcgctgccaatctgatcacgagccccatcaacaacgccgtctacattgccagcatggcattca
tcaacggagcgagatccgtggaccagatcgttaagaccatcaaggcatctttcgggaaggtcatggtcaccacctggattacgtctcctctcgccatt
gcgtacgcgcagaactacctccagccagagctctgggagcccttcttcgtcttgctcaagttcgtcatgggaacctacttcaacaccattgccaagaa
gaagcagatggagctcgcccggctcgagcgtctccgcaagggcaaggaggccggcaagaggaagtaa
>contig_14.contig_14.g115.t1
atgaataatatccgcgcgacgaagaagctgaacgaggtcgagcttgagaacgcgcttcgctccggcgcgacgggcgcgt
cctggcatgatgagtacaaagattccgcctacatcttcgtcggtggcctgccgaacgagctcaccgagggcgacgtgatcaccattttctcgcaattc
ggcgaaatcatggacatcaacatgccgcgggagaaggactcgggcaagcggaagggcttcggcttccttatgtacgaggatcaacggagcacagtgct
tgcggtcgataatctcaacggggccgacgttctcggtcggacgattcgggtggatcatgtgaaggagtacaagcagaagcgggagcggacggaggaag
gggagtggaaggacgccgaggagcagagcttgaatgctgcgccttctctcgtcgctgcccaagggaatggaggaggacgagggcccggcggcggagat
gagagcgcggacgaatcagacgaggacgaagtcgaccaggaggacccgatggctgcctacttcgcccagcgacgcaaggaggacaaatcgaaagggaa
ggggaaagagagggagcatgggtcggaccgggcggctgagaaggaagctaaacgactcaggaaggaggaacgggcgcgcaaacgggcgagaaaggagg
tcaaatcacgagatcgcggggctgtcgagggggtcaaggacgagggcgagcgggctcagtctcgagatgcggaacggcatcccgaaagcagaagcggt
cacaggacgaaggacgttcgagccggcgagaggatgaccgacatcgcagccgcagtcgctcaccacggcgaagacacgacagatgagcaattcaaaca
aagatttggaagaattgcaagtagtggtgtccaagttccgaaacgcctgtga
>contig_14.contig_14.g116.t1
atgccgtttcccatggtcgcccccgtctacttgcctgggaaggaacccctgcctccaggcttcaccgaagacgaccgcg
ccgccatggcccagatgctccaatcctccaaatacatggcccaagccatggactcctgtcccttcaaatgcggcatggccggcgtcatgggcttcggc
ctcggtgccttcttctccctcctcggctcctccttcgccatggacgacccgctccggagatcgaatgtgcaggcggccataatacggaatggggtcac
gcagcctgtaccggagctcacgactgcgcagcagacgaaggagttctttaaggagacggggagggggatgtataggacgggacgggggttcgggaagg
tcggcgccatctactccgggattgaatgctgtatcgaagggtatcgagcaagacatgacatggccaatcccgtcgcagcaggctttttcacaggtgcc
attctcgcccgcaaccaaggaccccaagcagtattactaggcggagctggctttgcttgtttcagcgctgccatcgactatttaccacgatcacgctc
gaagaaggaggaagggcatcggccatcgagaagcgatgactgcgaagtagtatgtcccaacggccttgaaccaggaaccattgcagctttcttgccac
agaccacttcacctcaccctgactccaccgctgtgcccagaagctattcaagagctgttctcacccaggttctggcttcgatggacgctctcaaagaa
gacgccacgggtttccacagcaacgacacgtatcttatcgttccattcggaaggtggtag
>contig_14.contig_14.g117.t1
atgccggcagctgggctgctggtccccgcttcgatatcgactgccggcgctgctgagtgctgttacggcttgacagcgg
tagatcctcccaattgggcgtggtgcgagaagcgcgtcgcgatgaggtcggcacacgacaatccacatgctttaccccctgcccccgaccacgacgca
cctcccgaccgaaccaacgaaagtgacctggacggcgccataaacgcccttcaaaaggcctttgacgacccctctcgcatctcaaaagacaaggacga
cctctacaaccgcggcttctccgcttggagctatcaccccgccgctcttccttccgtcgtcgtctggcccacctcggttgaggagtgtgtggccatcg
tgaagatcgccaccaaattcggatgtgcaatcgtgcccttcgcaggaggtaccagtcttgagaaccacttctctgcgttaccgcccgaccaggcacgt
cgcgaaggactgccggtccgaccgacgatctcggtcgatttcgagctgatgagttccgttctggaatttcatgaagacgatggcgatgtggtggtcca
gccgggactgaagtgggaggaactgaatcaatggctcagcgatcgaggttcgaatctgtactggccaatcgatccaggaccaggatctgcctttggtg
gtatgttgagcacaggcgggtcaggaacgaatgcggtccgttttggcacgatgaagggagactatgtcttgaatctgaccgtgatcttgcccagtggc
gaagtcattaccacccggcctcgcacgcgcaaattcgccacctcgcctgacatgaccaagctcttcctcggcgcagagggcaccctcggcctcatcgt
cggtgccaccttacgactcgccccacgtcttccctccaccgtcggacgagcgacgttcgagaccgtcgaagatgtatgccgcgcggtgcgcgagatgc
tatcgaatggcgttggggtacagtgtatcgaactactggacgacgtcatgatccgatgtgtgaatcacgccgagtgtcgtggatctgattcgactgca
gtggctgctctaccggagcgaccgacgctgttcatcaagttcatgggcacgccggcacatacgagtgaggatgagcgactggctgaatcgatcgtccg
tcgatttggagccgattcgctcgaagtggcccgagaagcggaggagtgtgagcggctctggcgcgcgcggaaagtagcactgtggtctgcgatggagt
atcgagagagcatctctcgcggctcttcactaccaccatccgactcaagcaaccaacaagctgtgcttgccgagatggtgaagcgggtcaaggcggac
atcgagcaagcgggcattgtcggacctttagtcggacacgcaggcgatggcaatgtccatgctctcctcacattccgctctgacgaccaagccgagtt
cgagcgagtcaagtccgtcgcctcacgcatggtcgcccacgcccaatctttggggggcacagcttcgggcgagcacggggtcgggctaggcaaacggc
agtatctggaaaaggagctgggcaagggcacagttgacctccttcggctgttgaagcgcactattgatccggaaaatatcttcaatcctgggaaacta
tacccgccggaacatgtctctgctcaatga
>contig_14.contig_14.g118.t1
atgtctaccacccccagcacctccacctcattttccaacaacggtccctccatcgaccgatcagctgctctcgccgatc
ttcaatccacctacggtatgtctggccacggctatcgagttcccttctcctttaccgatgcctctccctcctcggacaaagacaacgccgacaagagc
tccatgacttcgtccacttcctcatcgtcatcatcatcgtcatcgtcctcctcatctgcttcctcgctcaaggcgaaagctactgccttcctcaagct
caacggtggccgcaagaccaaagccttgggcaacagcaacgacagtgtgcatactctcgtcgacagacccgtcggcgcggtccaggagaagcccgacc
cgcaactcgtcttggcccacctgtcctcgcaatacggcatcggcgcatccggcgccggctacaagctgcccaactttgaggctgacgagaagaagacc
gacaagaagaaagagcagagaacgaacaagaaaagcaacaacatccctgctccggctcctgattcgcctgaggctgttttggcggcgctcatggatca
gtacggcgctccgggtcgtagccatgctcgagccttcatctga
>contig_14.contig_14.g119.t1
atgacttcaagcaggacaaagttcgaacgcctactcagggtggaaagcgtacgagccgaccgggcgaagctagttcctt
tcaagatcgacgagctcgagaccctggtggaggatcagacggctgttagtggtactgtcaatgaagatgccgacgagagttccggacagaacgccatt
gtagatggaactgcgtctggccgactgagcgatcaacgatcaacagaagctcaggtacgctcggaggtcggacagatggcgggtaacatcgaacctcg
cctcgcctccgtcaataagatcatcgcgggcagactcgttctccagaacggccggctgcagacgccccatcccgattctgacgcctgtgacgatgtct
acgtcgagcttcgcgccggccctcagaccttcaagtggccgaattcgacgctccgcccgttctcttcgatcgtcccgaccgactccgtcttccgctcg
atatgcaacgctgccaagatcacccgcgaagacatcctcaccatccgggctgctgccgaacgcaaggacaacattgttgaggccctttctcagaagtc
cgctgaagggaagggcggcattcgtccgaactcaccagagcaacgcccggcctcacgggcttgtgctgtgctgcggctctag
>contig_14.contig_14.g120.t1
atgcagctctccgcctccgctcttatcctcgttgctatcggcactgcttcagccactttcatccccgcatccgcagacg
cctgtactgtcctgcagcgggcttccctcaccaacctcgacaagtttggctgcgcgaaggctagcgttcacgtccttagcaagatgaagcccatctcc
aagaatgaaacctgccaggccctccaggacggtggcctgatcaaccttaatgctttcggctgtgccaacgctgaggccagctttttcacgtttggaag
ccacaagtctggtccggaaggctctaggtctgcctcttgctccgccaagaagatctgcacagtcatgcagaagggtcttgtgaatgtcaacgtcctcg
gttgcttcagcttcgactttgacttcttccacgccgggggattccacgttggcggcaaccgaagcaagcgtaatgccacccaccatcaccaccacgct
cagaatcccgccccaaccgaccccacttctggcaccgtttacacccctgggacgcctggtactcccgacgtcgctgatcagccaggcacttccggcca
ttcgggccactccagtggcattgctcctgctggagccggtgccgacggtaattctgccagccccggagcccccgctggtgcccccagtcccacccctc
ctgctgagcccaccaattgcgacgcccagacgtgtcagatcctccagaagggtggtctgatcaacctcaacctcctgggctgtgctaaggcgagcgtt
cacatcggcccctga
>contig_14.contig_14.g121.t1
atgcagttcaccgcctccattgctcttcttcttctcgccgctgccggctctgcttccgccgctttcgtccccgcgtcca
cagacacctgcactgtcctgcagcgggcctccctcatcaacctcgacaaacttggctgcgcaaaggttagcgctgacgtcctcagcaagacgaagccg
atcgccaagagcgagacctgcaaggccctccaggacggtggcctgatcaacctggacgctctcggctgtgccaaggtcgaggccaacgttctcgctga
tggcactaccaagtctgcctcttgctccgctaagaagctctgcacggtcatgcagaagggactcctgaacgtcgacctccttggctgcaccaacgtcg
acctcgacgtcctcggtctcgccggggtccacttggacggtggtcatggcaagcgcaagcacgcccaccttcccacccccgccaaccccgccagctgt
cgcgccgagacgtgccagatcctccagaagggcggtctgggcaacctcgacctcctcggctgtgggaacgtgggcgcccacgtcggtccttga
>contig_14.contig_14.g122.t1
atgaaggcgtcgttgctcgaagctggccgtcactacctcgctggtgacgaactttgtgatgctcgcaaggataacggcg
aggggatgtctggcgcgcgatcacgctatccgaaagatgtgagggtgcagccaagctcggtcttgatcatgcttcggtatcgaggccaccaagttatc
caacacaagctcaatgttgccaaagtgacccaacaagggactctcgtacaatcccggtatggttccagcggtgctcagatttgcacatcggagcatcc
gtctgggtcccgtaaacatcaagagccggacgagagcgaggcagttccagctacgctggatgaaacgacaggtcaagtgaccgagttccaggctccgc
ccgttctcttcgattgcctcaactccatcttccgctcgatgcgcaacgctgccaagatcacccgcgaagacatcctcaccatccaagctgctgccgaa
cgcaagggcagcattgttgaggcgctggttcagacgtctgctgagaagaagggcggcattgatccagagtcgtga
>contig_14.contig_14.g123.t1
atgtttgcctctcctgccggccccgctccgctggaataccccatgactaaggaacgcaaacgcggtctgtacatcggcg
ttggcctactcctcttcgtctgcgttgtgccgccctgcgtggtctactacgtgctcagctatgcggtcgagggtgtccaccggagcactgtgtatgga
tatacaagtatttcgatgggagtcctgcagccacttcggtccacccttctgcaaagaaccaaacggacccttttccgggccgatacacttcaatggtt
atcgttgctgatcggtattggcgcctccatacccatgctcgtggcctctcgcaagggcgccttcatccctctcgtcctcaagtaccccatcacgatgg
gtatcttcggattgtcgatcatcctcgtcaccgcgctgtcgtcttctccgggcatcaaacagccttgtaggctgagctcagtcaaggcggggatgccc
ttccgcccggcgttggcgtacctctgggaagaccttacagcggtcgaaggcggtggcgggtatagttcccgccaagccttctcacgccggtacgactc
ttccccaatctttcgagagatgaacaccgtcgtcagcgtcttcctaggaatctccttcctgctctactttgccctcgccctcgttctcaccctcggcc
ttgccaattacagtcgaggccggaacctcgaggcattgaacttcggtgccaactttttcttgtttgtcgtctggaacgcggctacggcggggatagca
ttgcgctgggtacagaggtatattcaggatgaggagaggaggtggaataggaggcagctttatgggatgccggggctctggaggagcagtcatgcggt
tggcgagtttgatggtggttttgaggtgcggcactacggctcggccgacgactggtccatcaattccggtttggagcgggatacgtctgctgaggcga
aggctgtggctcagctggacgcagaatcattggtggatgggcgcagtcgaggatga
>contig_14.contig_14.g124.t1
atgctcaccccgtcatccgccgcgctcaccgaccctttccacgatcacagtaggacgaccacgtcatattctgaatccg
aaagaggtccaccttcgctcaactatatcatgacctcggcaaggaagcgaagtctttttatcactgtcggaacgatcattttcctcaacatcgctctc
ccaaccatcatcttctacgcagccaagtacgggatccatccaagactcaagccagtcgactactacacagccgcgagtgcagcgttgggagcgttaca
gttgccccaagtgccatatcgcttctggtgcctccttaagcaaaacggtcggaggagccctttgctaccagacggcaatcgaaccggcttctggtggg
cacttcgtaggaacgacaccttccaagtaggctttcttattggaacaatccttggcatcgccgtacttgtggttgcaacgagtgtcaacggcgcagat
ggctactttcctctacttgtgctcatgcctgccatcatcttcgggtacatcggcctagcgttactcgccgtcacagccctcagtcaatcagccactat
cgtccagccggcccgattcagcatcgttcccaagggcgaacccttccggccagccctgttctacgtttgggaggacttggtgggttgtgatggtggag
gtgggaacgcatttcggaacgctctggatcgacggtatcgacaatctccaccctttcgacgcatgctcctcaccctcagctggctgatcgcttacagt
ctcaccggactctgcatcgtcgccttcatcatcacctacgccctctacggagacagcagttctcacggaaaatacgaggatgcatcctgggcggccaa
ctttgtcctgctgactctctggctcggtctgaccgcatacgtcggaatcaaacacggcctggacagcatgcgggccgaagagatctggtgggcagaca
agccctccctcgatcgtctgccggagtctcgcgatcatctcgtttcgtag
>contig_14.contig_14.g125.t1
atggcaacagtacacttcatcgttcaagagaaatgtggatacgatatcttgcttggaatgccagccctcaacgcccttc
gaaacagcattgactgtgtgtcaggaaatgctacgatgacgaccgatgacaacaagatcgtggagttgcaggtggtcgaccccgacgaccctgcccac
accgatacacttgagggagcggggcatttacgaacgaaagctgaagctaaccaccttcagttacaggtcaatcagcacaggctcgttagctctggagc
atggaccacgactccgatgactcaccacattaatacgaagcgaaaatccgtggaggataaggtccgacccactgctgtgccgtcctcgaacttcgttc
accaaactttgcgaacgattcaatacgatcgcgatccatacaacacaccattgactgctaatgtccctcccttccgacccgcagaaaagctgaccatg
gaacgaattaacagcctcagttttggccccctagaattcatcaacgacgaagaacgtaatctcctactccatgtgatcacgctctgtcaaaaggcaat
tgccttcgacaaaaaggacaaacgatcccttaacccggcctacactgaccctttcgtcatcaacctctcgaaacacgaaccatggacggacccatccc
ccccatatccaagatcagatcgagaagcagcaatccgactcctcaaagaacaacttcgagacggcgacctagagccatccacgagcccctatgtcact
tcacaattcttcgtcaagaagaagaatggagatctcagaatgatcattgacatgcggacggccaaccaatacaccgtccgggacgccaacattccacc
ctacctacccgattacgtcgacggcttcgtggtcagagtatgctacgggttgggtgatctgctctctttcttcgaccagctacccttggaccccggct
ctcgactactcacagccttcagaactcccctcggcctacttcagaagaccggattaccacagggaggaacaaactctccggcgatggcacagtgcgtc
agcgaccacgtaggaggagaggacgttcccgaccacattgttcccttcatcgacgactttggaatcaaggggccaaagacaaggtacgacgaccaaac
ccttcccaactcaactatccgacgatgggtgttcgaatacgccgtcacattcgaacgattcctgtaccggatagagcatgctcacctggtcgtctccg
gatcaaagctggtcgtgatcaccgatgaactcgacatcaccggaattcgagtcggtttcgagggcaagagcgccggcctggacaagatcgacaggctc
caagaaaggcccaacccctgcccctcccaatcatcactccgaggtttcctcggcatcgcgaatttccttcgccccttcatcaaaaacatggccgtgat
agacgaacccctgcggaagttggtcggacgaacgtttcgctggaaccccgacgcatccgaggctgtgaacagggtcaaagaagcagccgccgcccacc
actatcttggaatcattgattacggatcggaatctccgatagtcgtgtctgtcgactcttcccaaatcgcgatgatcaacaagcccgacgttggcaac
gccaccatgattcggtggatcgccaacctcaaggaatacgactttacgatacgacacatccccggcaaacatcacgttattcccgacggcctttcacg
aacaaacttcaacaacgcagaggaagcggaagcgtggccggaggacggacatgtacggtcaatcgaacacaccgttctcacgcaatcgatcgacacga
acaatgacgtccccgattacaagttcgcgaaggacaagtacgtccaacgcttcggaggactcgcactatggctctccaccggagggacccatcccaac
ctttccaaactgtctcgacaggaacgaaagagaatccgcgggcagctcagcggtttcttcatggaacaaggacgactgtatcgcaggaacccagaaag
gagcccacagctcgtgatcgacaatccagacgacaaggtcaaggtcatggcctatgcacacgaggagctaggccaccgcggacgagatgcgatgacgg
cgctgttactcgaacgtttctggtgggaatccatccgaggcgactgcgccaaacacgctcggtcctgcgctacctgccaacgaagaagccgagagagc
gaggtagaggcccaacgaagcacgccaattccccgtctcttcgaagactttgccctcgacatcgtagacaccggaactggtacgggactacgtcgata
ccttgttatcgcacgagaccttctcacgggatgggtcgaggcccgcgccctcccgaacaagcttgcctcctccgtcgccaagttcatcgaggacgata
tcctcgcacgctacggtcccatggtacggcaaatcctaaccgacaacggcccagagaactcgggagaaacggaggcactattgcgacgcctgggtctg
cgacacgcgcgaatcacaccaaaccatcctcaagggaatgcaattgtggagcgaggacacgccccaatcgtcgaagggctgcttaaggcttcctacga
tgaccgtgaacgatgccatctttacctgccacacatcctcctggcagaccgcatcaccgcccgacgaacgaccggacgatcacctttcgaacttgtct
tcggatacagcccgctcctgcccatcgatcacgacctcacctcgttccagatcgttgactgggcgcagattcacacccgagcggacctcctgggtgcc
cgagcccgccaacttcgaagacgagacgaagaccttcggacggccgctgcactattacaccaagcacgggcgcaaggacgggattatatggaccgacg
acaggaccacaaacgtcgagaacctcttgctcccggcacgatggtactgatcaagtcaacctccaccttcatggccaaggctgaggatcgctggaagg
gaccttacgcgatcatccgacagacccattccggctcgtacgaacttcaagagctcgatggtaccccactcgaacgaaactacggctccgatcgcctg
cgcgaatactttccaaggcctcgtgtgatcaacgaggaacgttttttcctggacgacgcagtcgacggaacgttcaacacaacgcttggaccccagcc
tactctcatccatgtacctcaagcgatgattaacgacttgcccgggcctagggcaactgccacgttcgatgacccgaacccgggcacgctccgagagc
ttcctgatcaccccagctgctacaaaggcgaagaaactgaacgctcgattgactccaacgcacaaacgaacgttccaaaaagcgttccgacaaccgaa
aacgttggccacccaaacgactgctacttttgcacgccgccatgctgccgacctgccctcgacctcgaccccgacctctacccctataccacatgcgg
acaccgaccagccttcgcagtggctcagcaaggctctccggatgcagcgtccgacggccgaaggccaacacccacactcgtcgtcacactcaccctct
cccgctcgccaaccccgtccccgagccctgacgagcctccgcttgcacagcaacgagccaagatcgacgagaccttccgcattgagaagcagtccaca
ccgaacccaaacacactcccagcacccgagtcagcactccccatcgagaagcagtccacacccccggcatccaagtcagcactccccatcgagaagca
gtccacacccccggcacccaagacggcgtctcccaccaagccgcggccctctcccaccatgaagacgcgtcaacacacccttctcttgctcaaggtcc
caaagaccgtcaacacatccttctcttgctcgaggccccaaaagaccgtcaacacattctctcctgcccgacactccaagaccgtcaacacatcctct
ccagctcgatccccaagaccgtcaatctcctctgctcgatcgcccaagaccatcatcctcccctgttcgaccgcattgaggccaccctccatcctgct
caaccacccccccccatcatcctcctctgctcgatcgcccaaggccatcatcctcctctgttcaatcgcccaagaccaccatcctcccctgttcgatc
gcaccgaggccaccctccatcctgctccgtcacccacacgcacacacgctccatag
>contig_14.contig_14.g126.t1
atgatgaccatgaaaaacgatagcatccacctctccttgaaagatgacttgggatacgaacgaagttggatcaaaaccg
aagacgagaccttgggctcgatggccgcaagttacgccaaggctacccgaaccaacgaagctgacttctttctcacgatacgaacagtccccgtcagc
acctacgaacagatccgacaactacctctgatgaatggggacgttttgaccgtagtcatgaacccagcccgagttatccctttccaaaagcccgagtg
gattcgccttctactccaactaagccccgtcggatcggaaggagaagagtatactcactacgatggacctgccacgagaaatgacgaagtacgcctac
aagtcttgctgaccgacctctggcccggaatcccaaccaccgccgtacatctacgatcccgaaaccagctgactctcggcaacgtcaaacgagccttc
gaactcgctctcgaaggaacgtacctccaacattacgaaggcgaaccagacgacgaccttccactctcaaccctcaacaccggaacgatcttgctcca
tttccgccgaagccagctgatcgaacgacctgacgcacgattgaccacccacgaactcttccttggcccaggagttgatggggaccgtgagccaatat
accttcaagtcgacgtcgaatgggaacggcgaacgttctccatgtgcgtaggatcggaagtcaacggggatgacttactcacctggctccggcttcac
ctcgaccaagcgggaatgcccctgtacgcataccatgggctacggttactcaggaacgttcccttgagcggacacggccttcgaagagggcagacgta
cgaaatctcggtcgcaatgggcatcgaaccatcctggatcatccaacctagcacgagaatgacacaacccaaccagactaacaaatcagtttccccgg
tccaccaaagcatctctctcgacagcggaaaccaacgttgcatttttggggacgtttacatcggggctgggcacggaatcattcgaggaaacattgga
caagtccctgcccaaagcaactctgttcgactccaactgcgaggaccggcaaccggattctggacgctcatcctgtcccccagaagccctctgtccac
cgtaacgaactatctggaatacacctatggtcgaacgtttcggtatctaaagaacgaaaaggaaatcaacccgaattaccccagcccacatcttcaag
acggagacactctcgacgcaatctcgtaccagcactacctcgaggaagatacccccaaacgaacgagctcggaccccaatgcgcttaggctcattcag
aaaggagctctcaccacccttccgccgcctccgcctggatacgtaaaactgaggctggagggtgaaaagatcggaacctggaccgctactatcaagac
cacggcctccttctctctcatcgccaaccacctgaatcaggcgtatggagaaacattcaggtacatcatcgacggacagcgaatcttggaacgaatga
caatctatcaaaacgatctcgacaacatggacgagatcgatgtcctgtccgagcaaactggaggaggaacgtcggttgacgagaacgagttcgatcgg
tacagcgaaacccgaggcgaacaagatcaagttccggttaaccagcgagccatgagtccaaccatcctctccagcgcgtcacgaccgcccttgagtgc
aagcccccaagaaacgttgcctgcgcccgcagggcgaaggtacggaatggttccgacgaaaggaacgatcgacgcagtcgggaaattcgagggacgaa
acgcaaaagcctttctgcgaaagttcgaggctctggacatttcggacgaggaacgtttgaaatacctatccttctacgtcgaagacaaggatcccgac
atcttcagcctcatcgaggctcactcctcgtacatagcggggaactggacggcagtacggcacttcataatgacgggattcgaagggcccgagatgga
caagtacactgagcacgatctcagcgccttcgtcctccgaaaccgaaccatcggaacgctcacagaactcaaccattacagcttggccttcaaggaca
tcggagacaagctcgtccaacgaggacaaattggggcgaagcagctgttgcaatactttgtccgaggactgccgattgagctgctcagcacgctccag
aactcatctctgagggacgaggacgcaactttccaacaagtcctagaagaggttcaacgctgtctccaacccgagacgttcttcaagaaggcgacgct
cgagatgcaacgagaacgagctcagatcgatcaccgagctccaacacacgggccggccttaaacttcctcaactttgcccaggccatggagcgacttg
gccctacggttcttcaccacgcaatgcctccccaaggactcgcaggcaacccgaacactgtcccacccccctttccaggaccagtcagaacccagcca
tatgccgggtacaacacgacgctttcacctcagggaaacgtcggaagcgcaccgatgcctacctggaacggcccgaccaacaacaataacaccagcta
tccggccacaggacccaatgcccaacccatccaacgaccgccatcctgtgtatactgcaacgacccacagcatgctcgagaccgatgcccgatactct
tctctcacattcaacaaggaatcgtgcgactggtcaacaactcggtctgctggaatgacggaacccggatttcagctccaaccggccatcttcaagac
ccggtaatggaacgattgcgtcaacagggaccccctccgactcctgccagcaaggtggatgcaatgcaggccaactatctcacgtttgtgttcccccc
agatgataccgaagaccgagggtgccatacccattcgatcaacgtggaggcagcagaaaaacgatcgcccgacaaagatatcgacgatcgaaacgttc
ggcctcgcctcacaaggagccatgccgccggaggacaagggcagggaccacaggttcgattcgatctgcctcccacgccggctgcatccaaaccaaca
acgcctcaggtctcgccaagctcaagcctgtcagaccctcccgacttgcctggacaatccccgagagtccaggatgagatggaggacgaggaccagga
ggacatgatgcaagacccgaagacaccgaagctcccgaatctgtggaaacgagcaagacgaagcaaggttactcggctctcccaacctcaagatgtgg
cccagagtctgatgaacgctccagtgacgctcccctggcagacgatcgtcggtctatcccctgacgtacagaaggccattctcgcccagttacgcgga
gagatgctaccttggcccgtcactgtacggccggtgccttgggacacaagcgaagacacccacccgcagacggtcgcagctcacatatacagccagtt
aatgaacgcgatcccccccaacaaccaggaagaagtgacagaacacctcgtgcaccaaatcaaccacgccaccatccacggggaagaagatggaccat
cttggtacacccgtggactaccgatgggaacagtctacatcggcaaccgaggataccgagccctactcgactccggttcccagatcaatgtgatgtga
>contig_14.contig_14.g127.t1
atgcattcacccaagcctgctcctcatctcctggctcagcaaggctctccggatgcagcgtccgacggccgaaggccaa
cacccacactcgtcgtcacactcaccctctcccgctcgccaaccccgtccccgagccctgacgagcctccgcttgcacagcaacgagccaagatcgac
gagaccttccgcattgagaagcagtccacaccgaacccaaacacactcccagcacccgagtcagcactcctcatcgagaagcagtccacacccccggc
acccaagacggcgtctcccaccaagccgcggccctctcccaccatgaagacgcgctcgatccccaagaccgtcaatctcctctgctcgatcgcccaag
accatcatcctcccctgttcgaccgcattgaggccaccctccatcctgctcaaccacccccatcatcctcctctgctcgatcgcccaaggccatcatc
ctcctctatccctctcaactctacccttcattcacctactcctcatacgaccctcaccctcttcaatcgcctcgcaagtcttatccctcctgcttggc
ccttctccgactggtcgagcccacctcttccggcccgagcgaaccgcacagacccgcactaagcgagaccccatcggcctttcggttcatgaccagcg
caaacaacctcgacacaccaactcgatccatcgaggaagatcccgactactggatccccgaagacaaccagccaaccccctcctcacctcattctgac
tacggagaatacgaggaccaagaccagctagagcaatcggacaccgacgttgacgctaccacgacctccgaaaaggccccttccaacgaactccaaga
catcgtagcgcccctaaaggagctactcaaggacatcgacctcgatcacctccgcgagaccgccgagcgacttcaacgagcgctacaaggaatcgaga
agcacgctccacgcctcgatcgattcaactccgacctcgaatcaagattggagagccttgaggcccaccagcttcgactacggaacgagcgatacacg
ccaacccctcgagcagccagaacgaccgaaaggtgtcagtaccgccggtcaaaccgatccccctcccccccgagcctcgacgaagaccccaagacacc
gccagtactcgatcccgcgactaccgaacaacccaaccctactaccgaccctcggacgtataccgaccctcggaaaaccgacgcaatcgggaccgctc
tcaagaaccaaccaagcgcccttcccgacagaccgacgcccagcagttacagaacgcgatccggaatctag
>contig_14.contig_14.g128.t1
atgtatcgcactgccattctgcgcatctcgtcgtcgcgcgcggcacagacgctgccaacggcggcggtagcaagtgcaa
gtgcagcgagtgcgagtgcgggccagcctcgactcaagtttgacgatgccaccgctccctcagcgacgctgtccccgggcctgctcgaaatggtacac
gcacagcttggtcccaaagcaaagccgactcatgtgcaggaactctgcctccaccacttcttcccgcctccgccgacttccgccaaggggaaacagaa
ggcagcctcacactggctcaaggcagatgcgctaggtccaacggagaccctcatcgcagcagagacaggaagcggaaagacgatggcctaccttctcc
cgcttctccatcatctcaaggccaccgaccgagattttcacccctcgcctgacgtcgacctcgtccaaccacgggccatcatcctcgctcccacccac
gagctcgcacgacaactcgcgggcgcggcaaaaaacctctgccatatcgacaagctcaaagtcctctgtctttcctccggaggctggctcgatactct
tcgtgttggagtagctcaactctcccatgctcacgggcctcagtccgaaagtacgctcgatacgatggaagcagaggaaaatggacaaggaggtgcaa
cggcggggcctacgggacgtttcttacatccagacatcatcgtcagcacgcccagcagattgctatccacactctccaacgctcgcgaagtcaatacc
atcatcgacgatgccgcggctgtggccgagctccgacgaaacggtcggccaagcgacagaaacgcacgagctgcggctgcagctgcgcgaaagaagga
ggatcgtcagccactgattagcctcgtaaacgtacgctccgtcgtcattgacgaagccgatgtcctcctcgctccagactttggacccggtacccgag
cagtcctacatctggcgcgcaaagaacaagccgcagcctcgccggccgaagaggatgcagagtcggaggaagctgctgcttcatcatcatccaaactg
accctggacgacatcactgctccgcatccgaaccccaaaagatcgaagcacgtcgaatctcttgtcagtgacgaatcatcctcatccgattcttcgtc
cttccctttcgacctcatcctcgccaccgccaccatcccaacttcgcttgcaagctatttgcgcaacacccacccaaacatcactaccttggcctcca
atcggctccataagcttccctcgcgtctcaaggctgactttgtcgatccgggcggaaataagatggctgccattgcggggcagattcgcaaggttctc
ggcgagacgccgtctgcgaacgaaaaaggggagggaaacggcaatccggcccctaataaggtgctcatcttcatgaatcggtctacgtccgtagacct
tttgagcaagtacttgaccgagaatgggatcagcaatgtcgctgtgacctcctcagcgggaacgcgaagcaaaaagtcgaacgcgcatatcaagacgt
tcctgcgcgaaagcaagctgtcggaccagcgccaccataccaagtctgcggcagagaacgaagaagcgagcatgaaaaccgaggaggagattgaggct
acgtacatcgaagaagagaagccggacgaggaagtcacgttgccatcagcctcttcgacttcgactccgactgcaactgcaacttcgacttcgactcc
gacctcgtcttcgcccgcttcccctcctccgcgagtgctcatcacgacctccctcctctcccgcggccttgacttcgatccgtccgtgacacacgtat
tcctccccgaccgcatctcctactccacatccggcttcggctcccgtcgtctcgctgtttctgtgcccggcacacctacttcctcttcttcgttggac
acggccgtggcgagcgtggctgtggcgggaatcaacgaactcgagcttctccatcgggctgggcgggccgcgcgcgcgggatcgtcgggtaaactcgt
catcttcgacaagagagccgctgtggctgcttcgcgctctgcgggcggtgcttcggctggtgggaaccggaaggggatggctatgatcaggaataaac
aggggaagtatgttccccgtgctgcggagccgttgcggaaggctgtgaggggcttgcttgttccgaagaagaggacggcgggtccgggggcatggtcg
ccgatgccgaggaccacaacaggtggtgtgtcctcctcgtcagcgcgtggtggcgggccacagggcaggagaggagaagcatttgcaccgagaacggc
gggtggcgacgggtcaaagggccagagaggggatacatctacatcgagaacgtcaggcggcagcggcgggaagaccaggcctgccttgcacttgtcct
catcgtcctcacgctcgccgagcggccggacgccgtcgttcaggcgctga
>contig_14.contig_14.g129.t1
atgacgaccgcattcgacggcgaggacttcatctccttcgatgcggagccagggggaacccgggttggaggagcacaag
ctgagggttccggaacgacgcgcaaccgcattgcagggctgatggcagcggccacagcgcagcggggagcagggaagagcagccagcaatcagcgcct
gcgcagagcaatcctcaggcgtccacctcatccagcgccgccgccgccgccgccacagtggcttccgccttttcttcctcagcaacgcttccatctgg
gccccggctgtcgggaacgaagcggaagcacaatgagattgctgcggacgagaacaggctcagtaagaaggagcgtcaagagctctttgcggcgagca
caccatggtcaatggacgttgactgggatcaatgcagaaatggagcggagatgcttcaccgtgagatcatggctttcgaccaatggctgatgcctacc
actgctgagctcgaatgccgcgatatggtcatcgcattgatacggaaggccatacagtccaagtggccagacgcagatgtccgaccatttgggtcgca
caacactcagctgtacctacccgaaggcgatatcgatttagtcgtgttgtcgtccgcaatgaacacgcagtcccgagaaatggtgctacgaaacatgg
catacattctccggacgaacaacctcacccaaggcaacgtacagatcatagccaaagcaaaggttcccatcataaagttcatctgcgcgtacggcgat
tacaagatcgacatctccgtcaatcaggcaaatggcctgaccgcagccgactacattctcgacaacctcgtccagcaaccggcccttcgaccgctcat
catggtcatcaagcagcttctctcagcccgcaatctgagcgaagtctatcttggcggtctgggaagttacagcgtcattctgactgccatcagcttta
tgcaggtcagtcctactcataaatgctacattgctagcaaaccaagctcaaaagctttcccaccttcagatgcaccctcgcatccaacgatgggatca
ttgaagctatgccttgaagacccgctcgatccgacaaacgacgttgcagccgggtcgttcaacttctacgaagtgaaatcagccctagctggtggctt
cgacctgatctcctctgcgatcggtgagcgatcaatgcagctaggagggccgtcgggaacccgccaatccgccgagcaaatacgaaacgccgccaaga
aaaagaagggcaacagccgatactcggacgacgaagacgagtgggcgcgccagatgctgatggcagagatggacaatgctggtgccaaggacccgatg
agcctgttgggaaagctgttcggaatcaagccgtcgacgatcaaacatcgcaagaagatcaagaaactatgggattccaatgagcttcagcacaaact
gggtcgacccacggcgcggatcacacccgaaccaggaccttcgaccgtgaaaaggatagcagattcacgaacatcatcgcgtacagatcccaaagctg
ctaaatcatcccgcaaagcgctggccagtagtattaaccgcgcggttgtggccagcattcgagcttcgacaaatggccagcaaagaggtgcttctgag
gaggacgtcatcccgatcgatgacgaatcggacggtgaagaggaagagtcccggtacgcgactgtgggctcaagtcgacgcaccgggaaggcagccga
gggccagaaaggcttggctcctggacaggcggtcgagactgccttcgttctggacgactcggcatcttccgcgggcgagagcaacggcgacggcgaag
ctcgtgcgtatacggccgctgctgacgggatcatcgtctcggacgacgaggaccaagatgacgctccggttcctcggaagcgggcacgcgcgtcggat
tcgacttcgccggcgaagcggcgtgcgacgaggagggaggttgatgatttctgggcgagcaagggcaacgccaccggctcgaatgattccagtgacaa
cgacgttgtattcatgggcgcggctgcacagcagtga
>contig_14.contig_14.g130.t1
atggcaccgcatacatcgtcggatgctcatagcagcagcagggacagggacagagacagggacagcagtcgtaagcatc
atcgcacctcttcttctgctgccacatccgcccaccaccactcctcgctctcgcgcagagatcgttcgccaacacgctctcgttctccccgttcccgt
tcccgctctcctccgccacgctcttccgcttcctcaagaccacaagattcctatcgaagacgcgaccaagaccgtgtgagcgaccgggatcgagacag
agactacggcagagatcgtgatcgcgaccgtgattgggaccgggacaggaaccgaggcaaggaccgatctgatggcgggcatcatcgatcgtcttcgc
atcggtacgaggatgatgagcgagatcgatatcgctcttctgatcgctcctcgtatggtcgtgagcgtgaccgcgaccgagaccgcgagcgagatcga
acttatgaccgggaccgaggtgtgagtagcgcagcagcccttgctagagcaaagtcaccgcctcctccaccccctccgtctctaccagctcgaccccc
gccaccgactccagcaggtctaccagcacccccagtgcccgcacccgcatcagcgtcacttcctccccgacccactcctgctcccgccgcagcttttg
gcaatgacgacagtcatgctgccccggcgcccctcaagaagttcgacttgtcccaattaccagacgtcgacatgaacgatgttcagccaccggacgag
gatgaggaggatctggaaacatacgaggaaggctccacaaaacctcgctcaccacgtgcggcaagagcagcctctcccacaattgatgcggcggcggg
agatgcaacagacgaaaatgcggcggcggaggaaaagatggatgaggccaaggatgatgatgaggtcgatgatctcgatgccttcatggtcaacgtcg
agcaagaggtggccaaggtgaacaaggaggacgagaagcgctttggaaagggcaaggcgaaagccacggtcctggagcctgtggacgacgaagcggaa
gaggaggccgctccggacgcggatgatctggatgcgggcctacttcgggcggaagacatccttgcgctcgccgccaagaaggtcaagaagaaggagat
gccgacggtagatcatggcaaagtcaattacgaaacgttccagaaagccttctaccaccctcctgtcgaggtccaagagatgtcagaggatcaagccg
aaaatctgcgcctcgaactcgacgcaatcgcagtccgaggcaaggactgccccaagcccatcacgaaatggtcgcactgtggtctaccagcatcgtgt
ctggacgtcatcaagaagctggaatataagtcgccaactccgatccaagcccaggccatccctgctatcatgtctggtcgcgacataatcggtgtcgc
aaagacaggctcaggcaaaacgatggcattcctccttcccatgttccgtcacataaaagcccagcgtgccgtcgagaacctggagggccccatcggtc
tgatcatgacacccacgcgcgagcttgcggtgcagatattccgagagagcaagcctttcctcaaatcgcttggaatacgggctgtatgcgcgtacgga
ggcgcgccgatttcggagcaaattgcggagatgaagcgctcggcggaaatcgtagtcgcaacacctgggcgaatgatcgatcttttgacggcaaacaa
cggcagagtgaccaatctgcggcgggtcacctatcttgtcctggacgaggctgaccgcatgttcgacatgggttttgaacctcaggttatgaagattg
tcaacaacatccgaccggatcgccagactgtccttttctctgcaaccttccccaagcagatggaaagtctggcccgaaaagtcctgcggaacaagcca
ctggaaatcactgtcggtggaaggagtgttgttgccccggagatcgagcagatcgtcgaagttcgggaagaaggcacgaagttcaaccgactgttgga
ggtcttggggcagatgtacaacgaggaggaagatgctcggacgttggtctttgtggaacgtcaagaagcagcggatgacctcctccgtcaactcatgt
tgaaaggatatcccaccatgagtctgcacggcggcaaggaccaaacggaccgcgactccacgattcaagacttcaagaatgggatcgttcccatcttg
acagctacttcggttgccgcccgcggattggatgtgaagcagctgaagcttgtcatcaattacgacgctcccaatcacctggaggactacatccaccg
agccggtcgcactgggcgtgcggggaacaaaggtacctgtatcactttcatcacccctcagcaagatcgatttgcaagagacctcatcgcagccttga
aagccagcaaggtcgccataccggcagagctcgaggcgctctatgaaaccttcaaggagaagctggcgcaaggcaaagcccacgctgcaggatctggg
ttcggcggcaaaggcctcgagcgactggaaagcgatcgtgagaaggcacttcgggcgcagaagtcggcgtatggcgaaggaggtggcgagggtacagc
cgagggtgcaggcgaaggtgcagccaaggtcaaggaggaagaagcggtggcggcagtgagcagtttggagatcaaggtccagaagggtgctgcgccat
cgacttctacgggcgcaggatcgagcgaggccttcgatcgcgccaatgaactgacgatcgaagtcaagaagggtgctgcgcctgagaacatccggtcg
aacaagacggctggagggcctgcgtctgcgtcgaatcctgctcttgatgctgtgcaggagcggctgaaggcgatcgcgggtgcggacacgaacaagct
tgcgagcgcgctggctgcgatcaatgccatgcagaagaggcctcctactggtgcacaagcagaacaggcgcgcaagccgaaggatccggatgcgacgg
actatcacgccatcgttcccatcaacgacttccctcaacgtgcaagatggcgagtaactaataaggagacgatgagcgagctcatagatacgactggc
gcttcagtgacgaacaagggtcaattctacgagaagggcaaagaacctggaccgggcgagccaccgaagctgcaactcctcatcgagagcaacgacga
gagccgggtggagcatgctgtgcgggagatcaagcggttgctcttggaggctactcaggccgcgctcgaggcggaggcgaggggacctcaacatcatg
cccccgggcggtattctgtccctgatatcgatccgctgaccatgctgagaggagatccactttcatcagacattgcttctcgtaccctttccagcacg
gcgagttgtgagacggcactggccaccggcagacacgggctggtaacaagactcatattgcgcatagcacccattcaaccatacaagaaggtgagtgg
gcgcgtcccttaccgttggagtccgggctgggagctcacgctcgaccccttctcacaactggttatgagcccagatactcgaagtgcgcccatcatgt
cctcaaacgagcaagccaccggatccagtcatcagcgagccgactcgtctgcctcggggacgcctgaagcgcaggccagccagctcgacatcgcgaac
tttggttcctggtttggttcgctctccgtggaggacaaggcacgtgttgccagcatggcaatgagcagtccggaaggaactggtcccgtcgacaatgc
cacgggtcaggcggcgacgactacggcaggttcggctctccctccccgtactcattcgggtctgggtgtgccgcccttgtcggcattcgtagcgccgc
ccccagggccccatggctcggcggtgtcattcaatccgtgggtcaaggcggagcctgttcatcaagacccttatccagcttatacggaacgtcagcac
ggtcccgagacctctagtgacccgcactacgtccgcggaccattcgccaatcagcaccgtgccgtaggcgacattccgaagctgtgcggacgcaagaa
ctggttctcctggaagaccctcttcttcttttcgattcgacccgtcaatggcgcgatcgagcacctcacgagcacgatccccagcgaccagtactcat
actctttcgacattcatctcggagagctgctggttcgcaccatggctctggaccagctcggcccagtcatgatgctcatgagcacaggcgagatgcgt
ggatcaaagctctacgagagcattcgcaagccgttcgagcgcaccgacgctgcgacgaggggacagattgagtccacgctcacggtactcaagcaagg
atcccacactgctgcagagctcaatcagactctgacgcacctgttcgcccaggcactcaacgctggcgtgttcctggatgaagagcgcaaaatccact
tcctctgcaagtcgttgcaccccaagtacggaccattcaacggccagatcaacgctatggctcgtcgcggtttggttccgacttacgaagtggcgatc
gaggacttgtacgtggaagaaggccgactctggcaagaagacgccgagtcacgcaaggtcgacaggagcgcgcaagcgtttgcagtcgccttgtatgg
cggagcccctcagcagaacagcggtggccagcaaggattgaagaagcaagccttcaaaggcaagtgctatcgatgccaaaaggtcgggcacaagcgat
acaactgccctaatcctgcggcagatggcgaagcatcggcgtcaaacagccaatag
>contig_14.contig_14.g131.t1
atggttccgtcgaaggacatcatcacggaattctcgagcgatgcacctgttcaagcagtcaaggtagcagacggtgcat
tcctcgatgtactcggacacggagcggttacattctctgtgggtacgagtggcagaaggacgaccacgcttatgggcgttctttgggtccccgggtta
gcagtgagcctgctctcggtcccaaccttacaacggcagggcggaatcaaggtgacctttgatgagaaaggcgcggtgatcaccgactctgcaggcaa
ccagcttcgtgcatggctggatgcggcagcgggcgtcagcgtcatcaaagcgcggacctcggccgggacctcatcagcgatggtcttggcggcagaag
cattggcagggtcattccctgtaggcggcagcgagcgtgaggccacgatggagtcgctcttcacaggtggcagctcggtcgagccggaggctgcggtg
cagcaagatttgcgaaatgaatctgttggcaccgacgcagatccgacctcggcggcagatcagcagcaactcattgtgcggggtgtgctggcactgat
tcttttgtggcacagacgactaggccacgccggcgtcaaagcaattaggcagttagcgcgggtcgctagctacctgaagattccctacaagcaagtcg
aacgactataccgagcgatgcaagtctgcgatacgtgcgtcgagaccaagatggcacgtttgccattcccacactctttgcaccgatctctcgttgtt
ctcgaactcgtattcgttgacctgctcggcccagtcagcactacgagcccattctcgtatgtgatggtcatagtcgacgacttttctcggaaggcttg
gggggtggtcctttcatccaaatcacaggcgttcgagcgcctgaaggaatggaccaaacagcaggaggatcgcatgcggtcgatgatgctctcagcca
aggcgttagcagagttctgggtcctcgcgttcatggccgccatctatcagtacaacaggacacctagcacggccatcggtggagcccttcctgagacc
aaatggttgggcaagccggcggatctctcgatgctacgggtctggggattaggcagcgaacggaggtttttcggcccggaggagcctgaagaggtgga
ctggcacgaggtcacgggcgaggaccctaaaacgatcaacgttgacacgtacctcggttcaaacgcagcacctccaccagctcacgaatccggcccag
tcgttcatcaaccaccaacgcagcaggacgaccaggtatcggtgggagcacatgggactgtcgacctacaggatgcggtttcggtgggagcaccatcc
gaagctctggatgatctcatgtacgacctccctttgaccgatctgctcgcttctcccattcgcaatcaagaaccaccgatgctgcttgacctcatgcg
tgatacgcctgagctcgaaccgatcagaaacgcagtgcgggcgccaacaccagcaacagccttcttaccgccttctcagcctgcgtttgaagaagaca
ggtcagagccgccagaggcacctttacgctcggcccgctatcttcgggctgaggcacgggagattcggagccaaggcctagcgaagacggttgtaggc
gccgacaagatctttgggcaggcgctgtcctcggtggcaagctcaagaatgcggaccagcgcagacgacgacatcatggtgtctgaaaaggcatactt
gtcaagtcaagtcgacattgtcgatggcggaccggttcgacactttctcggaatcaaaatcaccaagaacaaggaaaccggcgcaattcacctctccc
agaaggcatacatcgaagcaactctcgctcgttttggtctcgatcgcagcacgggcagcaagacccctttgccgctcaagatcccgccacgttcgaag
ccagactcggagaacatggaggaccccctcttcgaccctgatcgcaccaagggatacgctcagcggaccggctgcatcaagtggattgcgttcataac
gcgaccggacttgatttttgcagccaatctgcttggtcgattccagtcagcgccatctgaggaacacgaggagctagtgacccaagtcctacgacgac
caccggaggacgaaacatatcgacatccagtaccacgcggtgcaggaggcggtggagagtggtcggttggaagtcgacagggtggatacggcggagaa
tccggccgacgtatgcacgaaggcatttacagcgatcttagcaagtaccgacgtccacccattggctccgggcactatcacccttcgcgccgcacccg
cccatccgcccagcgagttgtcaagatgcttcaattctggagtgccttcaccgcctcacaaagacgaaacatagccttttatgtcttgggtatcatgt
gctataagttcgcgcttgagtactacaacggtgccttcatcacacttgccaacgagcggttcgccaaagacaaatatcagaagatcggtatcctcaca
ggcatcaactacgccgcccagggtataggatcaatacttatctcccccctcatcaagcggtaccccacccgatcggtcctgtccttggccgttctcgg
tttcgcgatcatctctgccatcctgctgatcaccgatgctgccaccggcgggcagccccgaacgatgcgaaccgatggcaaagacttctacggaaaat
acgacccaaacctgatgttcccgatctttgcgctctccggtatctcctacggcatggttgagcttatccgtcgggtgattccccgtgacatcgtcggt
ggcgacgttcaccgtctgagaaagatggacgccttcgtgcacgtcgtttacgaaattgctggtaccgccggtgctttcacttccaccgccctgatcgg
caagctcggctacaattactcgtttgcgctctcgccacctctcttcgccctcgccgctctcctttggacctttatctccactctcggccacactggtg
cttctcatagggccgctctcaagcagatcgagcactcccagatcgtcgcggctgcacccggctacttcatccagatcgtgtccggtctccgtgccttc
gccaaggccttctacgtcggtgcctacatcatcttctccaggcgcagtctgatctggctggtgccatcctacacactcgctctttacggccaccgtta
cctcgagaacgttctcgctcccatcgtcgccaagcaggtccttggtgtctcatcatactcccagatcatggttggtggctccaatttcggcgaactgt
gcggttccatgtcggtgatgttcttcactaacagcgtaccgacaccgatgccctggcttcgtctcgacgccgtcctgctcatgctcgtctgggtcctg
ccttacatcaaactcgagaccaacaatgttgcatccgcatggcgcctcgccggcatcttcctccccgtctcctacggctgggctgccggtgacgtctc
cctggctgcttacattcagtccacgctcgcaaggatggagtcgaccgaccgcgatgtctctgcccttggtgccgtcatggccttcctctacgttctct
acatcgtcatctacgccctcgtctccaccttcctcggtcgatgggtcgactcacagatcaacggtgccgtgggcgctgcagccgtcggacccgccaag
aaagcgctcgtatacgtcgccggtgttcacttcaccatcctggccgccatcatcattgcctcgaccttcatcccccgcggtgctctcgccttcaaccc
taagcccgaaggcgacctggccactcctaccgacgaagaggtcgaaatggcccggaacggctcggaggcgagcgatgagtacgacctcaaggagggca
tcagcaagcgacatggcgccaaggacgacgtcacagctggcatgtga
>contig_14.contig_14.g132.t1
atgtatcacactgcagcaagaacggttaccctcgtccccaagcttgatcacgacacttatgccacttggcactatcggt
tccgcactcacattcagtcgatccccggtgccttggcacatttcgacggcgatgaatatccgaagggcttccaacgacacggcgacgatttccccgca
ccgatgcaatccgacggctacgaccccgaactcgacgctgcgctcggtaccctgtttgtcaacactgacgagctgactggtgttcggcaacagagcga
atctattcagaagctcggagacaagctgctagggctgttcgagcgcgcagagaatgcgggaatagagttgtcagagcgtcagcaggtagtctatctgg
tgagggctgtcactgagcgctacgcgtcgcgtcggtcggcaatcctggaagcactcgacaggcacgaacctattacattccactcggctctggagaag
ttcaagcaagaagagcagatgttcaacgatcgcaccaaggcggatgtgtcggcgacggcaaaggcagcgaatactcacaagaaagggaacggaaactc
tggcggcggaggtggtggtcgtcgtggcaaagcggaggttccgcccggtctgagagctcacctttggtaccaatggatactcgacacggctgcatcac
accacatgacttggtgcaaggccctgttcgatgagttggacgagggagagttcgaaagcgtcagtctagctgacgatagcgagcttgctatcaaggga
atggggaaactcactctcaaggtagctggggaagatggggagcgcgtgctgcgactgcacgacgtgctctgggtgcccaacctcacgtcgaatctgct
gtccgtcatgcgggctgtggagggagacatcaggtttgagatggcacctggagggatgcggatgggttgtgagggagacatgtcagtattggccccac
atgtcaaggagcggggtgggtgcatactcaccacggaaatcaagggatggcaagcgacggcgcaatacgtgcgcacgggaggcgcgagcctggaagct
cgtctgcttcatcaacggacgggacactcctctcccaaggtcgcgggcgtaatgtgggacaagggctgcgcgaagggaacggcagtcagcaagagtgc
cttaatccaggccagtcacgactgtgacgactgcaagcaagggaaaggcgtgcgcgcaccgttcccccactcagagacggtttcgcatcgtcggctga
gcctggtccatgtggacgtcatcggtcccatggaggagggaaccggtggggatggggagaaatacacattcaccattgtcgatagcgcaagccggaag
gtgtgggcgtatcccatggcggcaaaggggaacgcactgacggtgtttctcgattgggtgcgccgcgcacagaaggagacgggcgagcagctggtggt
ggttcggtcagacaacgggggggagttcatcaaccgacaatcccaagactgggccaaggaactcggggtttggtgggagaccactaacccatacacca
gccagcagaacggagtcgccgagagatggaaccggacactgcaggacagaatgagagccatgctcctgacgtcaggactggacaactcgtactggcca
cacgcaatgcgagcagctgcttacgttctgaaccgtactccacggttgaaggacggagggcgcatacccgaggagatctggacagggcgcaaggtaga
cctctcgaaccttcgcgtagacgacaaagggatggaaggtgtacataccgagcaagtccacccatcggatgagcaccagccgggacgtcatcttcgac
gaagatcgtcggtaccaggaccttccggtcccccccggaagacgggctccctggatgacgtgctcgagtggcacgatgagtggagtctggtggaggac
agggatgaggagcggggagatcagtggtcgggagaaggagttggagcagcaggagcggaagaggcggcaggaccggtggaagtagagggtgaggggag
actcaccaaggacggcgctcaggaggagcggcaggcggatgaccggagggtggtgaagtcgacggagaaggatgcgggagatgtggcggagctggatg
cgaatgcggaaggagtgggggatggagttctgaggaggattggaggtcgaagaggcgatggcgccagcgatcagcgacccaaaccggcaagcaccgag
cgacccacagacgcaacctcaggactcaccaccggcaccgacggcaacagcagcaccacccgaccgaatcccggaggcggagcgcgcgcacatcaagc
gcatccgggagagccgcgaaccgacgcggcgatcaccgcgcttacaccagcaacacggccaagccaagatggtgcgagcgtacgcgatggcggtccgg
gatccccggagcccggactccggggcggcgctccgctcagctccgtctga
>contig_14.contig_14.g133.t1
atggcagacgaactcgctgcgaaagtagagacccagctcagcacggacggcgccggcgtggccgagtccggcagcggca
aggccaacggggcgaacggggacacgaatggccaccagaacggcgccgagaatggcgcagcggacgacgacgatgatgaggatgacgacgacgacgag
gctacagcagagggcggaggaggtgctggcaccgcttcgaaaaagaagaagaagaagaacaagaagagcggagctgcgaagcggagagcgaaggcgaa
caagggcccgaacccggtcatggctcagtcggaccctcctcgggtcggcttgaccaagatctatgtcgatggcatcttccctgttggcgagattgtcg
agtatgaccggagcaagtgggacgacaataccaagcgcgtcacagacgaagagcgccgcgagcgcgagaagatcctgcaagaaggcgagggaaacaac
tacaacgtcctgcgacgagcggccgaggcgcacaggcaagttcgagcctatgcccgtcggtcgatcaagccggggatgacgatgacggagattgccaa
cttgatcgaggacaccaaccgtgcgctggtcgaaggcgatggcatggaggctggtatcggtttcccgactgggttgagtttgaatgaggtcgctgctc
attacacgcccaacgctggcgacaagcgtgtgctgcagaaagaggacgtactcaaggtcgacatcggagtgcatgtgctgggtcggatcgtagacagt
gccttcactctcacctttgaggacaagtggaacccgcttctcgaggctgtgcgggctgcgacgaactccggcatcagggagactggtatcgacgcccg
gttgggagaagttggcgctgccattcaggagacgatggagagccacgagttcgaagttgatggcaagcttcaccacgtgaaatgcatccagaacctgc
aaggccacagcatcagtccgtacgtcatccacggcgggaagtcggtccccatcgttgcacaaccaaacaacaacatcaagatggaggaaggcgagacg
tacgccatcgagaccttcggctccaccggacggggctacgtgcaagactggggcgagtgctcacactacgctcgtcgtcctcaccccccggcagccac
actccgggtgtcgagtgcgcgatcgttgttgatgaccatcaacaagaactttgggtcattgccgttctgccggagatacctcgacaggttaggcgaga
agaattacctgcttgggctgaagcaccttgtccaacaaggcatcgtgacagattaccctccgctggccgatgagcctggatcaatgacggctcaattc
gagcacacgatcatgctccgtccgacttgcaaggagattgtctcccgcggcgacgactactag
>contig_14.contig_14.g134.t1
atgtcgacatcctttgactcccgcctggccctgacctcgtcccgccgctccctgcgtgcgtctggctccctcgagtccg
tcagcagacagcgcagtatgaccgaaaacatcgtcctcgagaagcccacgtcccggaaacgctccctgcccgcctcgcgctccatgcctgtcgtctgg
gccgagtcgcaacagcagggcggcgagggcaacagctccttcctcgccgacatcacatgcgtgggcagcacgccgacgaaggacatgtcctggctcga
gcaccgatccaactcgtcgcagtcgacagtgctgcaacggagcatgcgcaacagccgacgcagcaattccagcagcagtagcagcagcagcagcaccg
gcagcttctctccatgggttggttctcagagctgctcgccctcgcccgtgctcgcagacaccgcaagaatggaacctccggcaccctgggagcagact
ttcgattcgtacgattcgcagcaagaatatctgcaacagcaccagcaccagcaccacgagcgcgcacatagtgaccacatcgtcgaccatctcgccga
cctggaccgctccatgactctctcctccgattccgacgaatacatcgaaacactcgattattcacccgctttttcggccgcgctccttccacccgcat
ctctgcagtcaccctctgcttcatatctttatctgggcgaacctaccgcaccacagccgccgtcggacccggcccatttgataccaggaaaccgaggc
cgtcgggttccgttggctgagatcccactctggtacgccgatgtgcgaggagaggccatcaggaggggaaagcacgagcgatccagtctctcgaactc
gatcgacttttcttcacctcatgttctctctgacaacacatcgcacaatattcctgggagcgattcatactacctatctccatcccaggcgtcctccc
aatcgtcgttctcggtcggagcagaacaaggattcgggaacttgtcctcgattgcagaaaacagcggcatgtacgatggccaccaactctttgtgctt
ccggacgacgagcagcttcaagtcggtggcagtccacgtcggaaggagctgaggtcgctacgacgccaaagcatctcggagcaacacccgtacccgag
caagaagacgatcgccgctcgaggtcggtga
>contig_14.contig_14.g135.t1
atgagcaacggcttccggagcgggatgagccgaagccacagcgacagcgccagcgtcgccagctttaggagcagtccca
gcggcggcggcggcggcagtggcagcttgagcgacagcgacatcttcgcagaccgcgatccacccatgtccatgcccgtgccgccggtctccatgtcg
gcccgctcccggccgctcacgatgggcgagcgcgacctcaacaagatggaggcgcaaatggaagatgtgagttgttgtgctcctcacccctccctggt
gccgcgcagctgtaacaaaactcatgcctatattcccaactttgctcaggctggatatcgagaaggcatcacagccggcaaactcagcaccttccagt
ccggtttcgacgaaggcttcagcaccgtcggcgctccccttggccgggtcgtcggacggctccggggcgaagcgacgagtctgtgcgtctatgtcagt
cgactggctgcggatctgcagccgcagcccgcaggtccaagcgcgcgtgagggctcatcggggcacggcgcggtgaacgacgacgacgacggagaaga
agaagaagaagaggagggttcgaatgaggacgggccacaacagcatatcgagctacagtatgaagacggagatgtgttgcccggtcggcagggcaggg
cggtcaatggacacggcggacagcactcgtcgacagaagctcttcatcccatcttcgccaaagaggacgtccctcccggccccggtcgagcacgagtc
cgcttaaagagccgaggagcgacgattacttcctccacacgaccatcagggaaccaaggcggaagtggaagcggaagcggacgacgaggtgtcggagg
cgcagtcccatcgagccggatgctcgctaacaaccctacgacagcccatctcaagcctgcggacatcttgacactcctgcgcgaagcgcaggcactcc
tcaaagacacacaagagctctcgctcgaaaagctcgccccgccggacgaagaggcgttggcgcacgagcacgagcacgccatgatggccgctgcaggt
gctgcggatggggatgcgcgcgcgggttctgggtcctccgtgcattggacgcgggagagtgagggcgagcgcgcgagacgggaggccatcttgccggg
gctgtatgcgcgcttgcatgcggtcaagacggttttggggctcgtctga
>contig_14.contig_14.g136.t1
atgagcgacgcacagcagtgggaagtccgcttctcaaacacgcacaggctcccgtacttctacaacacggcctccaacc
agtcctcgtgggagcctcctgcaggcctgagcgaggacgacatcagacagctgccgggagcacaccagttccaacagcaggctgccaatgctgcttct
ggcgcaggcggtgctagctccgacaaggtccgcgcatctcacttgctcgtcaagcaccgtggcagccgacggccgtccagctggaaggagcaaaatat
cacgcgatcgcaagaagaagctgaacagacgatccgacagcacatcgatgcattgggccccaacccatcagcagaggaattcggaaaactcgccagcg
tgcacagcgactgctcgtccgcctccaagggcggcgacctcggcttcttcggccgcggacagatgcagaaacccttcgaggaagcgacatatgccctg
cccgtcggcggtttgagcgacatcatcaacaccgagagcgggacgcacgtcatcctccgtacggcatga
>contig_14.contig_14.g137.t1
atggcgaacaagcgcaaggctcacgacagcggacggcggagaggcgcggaggtcgacaagctccagcagcaggaggacg
atctcgttgccagtctcttcggcggcaccccggcgggcaagcgcatcaagaccgctcccagtgttcccacagcaacgacggcgcggaggagcgacgga
atcgagcaggacggacaggatggggacgacgacagcgatgatctctggacggggctcgagcatgtcgacaatggtcaactattcagcgtcgacggtgg
cctagactctcaagaatccgacgaagaagacggagaagagctcgaagatctgagcgagatcgactacgaggccgaaagcgaggaagaggaggacgtcg
acagggagaaggaggaggagacagcaacaagaagaacatcctccgccaagcgcgaaccatcgggtcggaaaaaggcagcatggaccgatacagatgat
gcacaactcgtcgtcgctcttgcgggagccaattcgcgcgccgcagatgggagcttcgtcgggacgaagcggttacgcaagttgcgtcaacacgccga
cgagaaggaggtcagtggactcgaatacgaggcccggctgcgcaagatctttgagaagttgcaccctcggccctcatgggcatcgcgaactcgcaaag
gagatatcgactacaacatggccatcccacccgcttccacggacgcgctccttctctcggaactgctctctcgggatagcggtctggttgctcgcgcg
acgggccagagcaaagtccgcgctaggctgatgccagatggtctcgagatggagcggctgcgcaatgcgaacgagtctcagggacgcgacgacgatgc
tgcggtggagagcgtaggctttcatcctacctcaaatgctaacatcctcatatcggccacccgcaatcgcaaagttcgactgttccagatcgatggca
aagccaaccctctgcttcataccatcaatcttcccgacctcactctccaaaccgcgctcttccacccattgggcaccacagcattcttcgccggcgca
cgtcccttcttctacactcacgacttcatcaccggcaccaccacccgcagtcttccctggagaggaaccgtagacggcgcctatgacggcagcgaagt
cgaacgtgatctcagctttgcgagattccagcctttgcatggcacggggaacctgctggctattggcggtaagaggggcacgatccatctcttggact
gggggaacagcgctaattcggcgtcaggcaccaccggtcgaggctccctcgtcggctcgctgcgcatgaatgcgcctctggttgggatggcctgggac
ccctcggactcggccggtggcaatcgcctcgtcacgctctccaaggaagggcgcgcccacgtatgggatatccggaatatgcgctgcgaggcagtccg
gcttgatctcggcctgtactcccccaagggtctcgaagtcagtccgacttcgatcttgtcgggagattctatcgcgggcaactcgggctcgtcgcatg
cttggctcgtcgggtcggaggctggcattgtcagcgtgtacgacgacaaatttgcggctgtcggcggtgatgtctctgccacgagtgcacgcgggggc
gtgtcggcaagttctgcggtggtggaggtgcccaacttcacgtcgcgagagacgatgtcggctcgtaagacggttgacaacctcaccacggcgattac
gactatgaagtttaatcacgacgggcagatctgtgctgtggccagtcggaataagaaggactcgctcaaggtgctgcatacatcgacgctgcgagtat
ttcccaattggccgacctccgggacaccgttgcaccacgtcactgccatcgacttctcgcgccggggtgaattcgctgcgattggcaatagcaagggt
cgcgtgctctttgataactatatttggcaatcgcacgagatcgcagttcctcaagcggctctacccacagcttcggcagaagacaaggcaccctccag
ctttccgtttctttgccgggacgatggacctgctcacaaagtcacaagcatctcgggccgttctccggagggccgcgatcgtccttcggcccgtcaga
agatggagtaa
>contig_14.contig_14.g138.t1
atgtgggtcggacctggcgcaaattcaggggctccttacctcgagggattcgcgactcaagaaggcaagccagccaaga
aacagacagccgccgacttcattgcagctcacgtcggcgcggtgccgtccaactacatcgtctcctccaccgttcgggccaaactatttgactccctc
tactctcggctgttcgacgaccttccttccccgacagacctcttaccatcgaacgtcgggacgtcagtgagcacagcgctgtcccacctccgcgcatg
cgattggaagctgtccgaggcgcagaagcgcgccgccgagcaggagcggttggccgcagagaagggcaagcaacctctccgtcccctcgatcctaaca
actccgagcccgacccatctctcgagctgggaccagaatatgggccggatcgcaagggaatgccatgcggtcacgtcttcgttaagggagaagccatc
taccgctgccgtgactgtgcacttgatgacacatgtgtgcaatgcgcgccatgcttcaacgcgtctattcacctcaaggaacatcatgatgttgtttt
ctctctctgcgaaaagacgggcgggtgttgcgactgtggtgatgacgaggcttggcaacagcctgtcaagtgcctctatcacgaccacgatcaaaccc
aagcatcggcttcatcttcgcgtcagcctctggacgaactcgaggcatcggccgcagatgaggacatgaaagacgacatcgacgtcgacgtcgacgcc
ggcaacgaggagaccggaacggtgcacagtttctttggcagtctacaaccactgctagatcgatgcccaccagaggtcgctcgcgccatctccaggca
tgtcggcgaagtgctcgacttcatcctagacaccgtcgagcacgcgcctgaagagacgctcggaaatgtatcagccattcgtggcgagcaggttgcgt
cgtcactcccgacactgcgctcaccactcgacgctgaaagtccgcgaatgtacagcttggtgctgtggaacgacgagagtcacactttcaacgaagtg
atcaaccaggtcatgaaggtgactcagaactcgacgcggctcaacaagcagcaggcaagggtgatagcggatggtgtagatgcgcatgggcgacaagt
catcagaacatcggcatcgctcaaggagctcaccgtgatggcgcagaggctgagcaccatcgatctcgccgtctctatcagacccgcatacgacattt
tcgcggaagaccttgcgggactgctactagactacatcttcgatctcgcaaacgcgacagttttcatccccccgacacagcaatcttctccaccggac
gcaggcaaggagaaccggcttgagtccgcggctccaacgctgagagcactgctcactgcgcaattcctgataccctggacgccgcagcggccggtcaa
ccaaggcaaaatgagtcaggaattcttcaatacggcggacttgcgtcgcgtggatgggatcttcttacttgaccacaagatgtggaaggaggcgcgta
tgtgctgccagagcatcctcctggctctgaccacactgaaggagattcgtcgcgaaattgcggtccgcttcgcccaagtctacgccaagttagccgaa
acattcattttcagggaccgcgagccagaccagaccgtatacttcctggcagtgcaactgttcacggtaccatcgattgccctcgagcttgtgtccaa
gcacgactatttgaagaagatgctgcagctcctccaagtgtgctgcacgactggaatgccgacagaagagaagttccggagattggaactaccgccta
caattaccgacactggaccgatcgaaactcggtggtcgctcctaaagggacagcggtgttggcatatcttctgtcatcttcgatatctgatcgcggca
gatggcgtgcagcggctcatcgtggaagaaccccggcacctcgaggactttctcagcttcctgcagatgttcaacgcggtcacgcccgagaaacgggc
ggtcgacttgcacgtcgagtacgagatggacgtttggtggctcgtctttcacgtactgtcccgtcttggcggctttgcccagctcttggcagtcgcgt
atgcgaagggcgatctcctttccctcgtgcgggcgatcaatgtgaccgcgcagagaatcaaggaggcgaccacccaactggcaacaaaggatgccaac
ttggtcagggatgcggaagaacctggccttgagcctgcgttccacactgtcgaggttggaggaaaggagtggcgtgtgcttcgcttccgcgtcgacag
gcagccggtttctttccatcaccctctgcactggctcctgtcaggcctattccggcacagcaagttgctgtcgcaagataatctcgaacagcacggcc
tcaaggacgtgtcggaaattttgacgcggactttcgacaccgatgacatcctgtctatgatggacttcccacttcgtgtctgcgtcaaggttgcgcaa
atccggtcaggactttgggtacgcaacggctacgcgatccggcagcagtcgcatcactaccgcgacgtgaccatgagggacaccatgtacgaccagga
tctgttcatgttgcagtgcggattcgtgctcgtgaaccaggagcagtggctcgcgacgctgatggaccggttcgacgtcgtcaagttcttctccggcg
actttgagcacgacgttctcgatgcacaacagctcatctacatcgttgaggagttcctgctgctcttgatcggtctcctctccgaaccttccagagcg
gccgagtgggaggtcgagcgtcatcttcggcgcgagattattcatgctctggccctcggccaaggcacctactccgaagtgaccaaactcatctcgga
gcgtctgaccgaaagctgcaactttgaccgcgtcctcacacaggtgtccaacttccgggcgcctgatggtaccgcggatctcggcatcttcgagctca
aggacgagttttacgacgaggtccagcctttcttctaccactactcccggaaccagcgggaacaggtggaggaggtactgcagcagcgtcagcggaag
aagggcttgccagactctgagcctgtcgggctgccccagaagatggacgtgccgtacggaccgtttgcagatggccggctgtcgagcacggtggtgac
atcgacatttgtagagatcgtgttcgtcgctctcgccaacgcatactatgcgatggaggacgttcccgatacactggtagaggccactcttcacctga
tcaccatcggtcttgtagagcaggaggctgcatttgctgcatggcttacaggtccatcggcgcggattgccggcacaaacccagcgtcctccaacacc
gaaaaccccgccgatgtcctgtcactcttgtgccggatggaaagtgatgccaacttcaaggcgttcaagcctcggattacctggatcatcgagcgttc
ggcaacactcatcgactgtacgagcaccctgcgaacctatcgcaagcaggacagcgatgtaggcaaggccaagtcggcggaggatgcaaagaaagctg
cggcgaaggcgcgacaggcagcaatcatgctgcagttctctgcccagcagaagagccttctcgaggcgtacggggacgaagacgacgacgacgatgag
gagatggatgaagaaacggatggagcggaggatacgaagccagctgagccgagctacggaagctgcatcatgtgtcaggaagagctcgactcttctca
agcatttggaagcttggtgcatgtgcagacgagtcggaccatgcgactgacgccgtaccacgagagtcgatactttcaacaagttgtcgacactccac
tcactctcgatcgtttcggcgcggatgggaagcgggtgcgtgcgcgtccagaggcgcggccgaatgttgccggccccacaccgacagggatgttccca
acctcagaacatcgcttcggtctgcacgcctcgacgtgtgggcatctgatgcatgtcacctgcttccagagctactgccaatcgacggagcagcgaca
caacagccaggtggcacggaaccaaccggaagacttggagcgattcgagtttgtgtgtccgttgtgcaaaagccttggcaacgtcattcttcccatac
ctcccggtccgaagcaagaagagaatgctgcggctgccaccagttcgcctacgttctctgactggttgcgcaagatcgacatcgatatcctgaaggag
tcgcgtgtatcggccagcgacttccaggacactcagcacggcacaggtacattcctgcagtggtatgctgaagaagcggagaaggcgttccggccgca
tcgctcgatgcggaccgataccggtactcccgagtttcagatgttggatcgacttgtgagcgtggtaggcccgctctcagccgagctcttggcggatc
ggaaggactggcaggcaaggagcattacagcactgccgagtccgaagatgtatctcccggaggaattggttgcgtacacgattggcatgctggaagtc
tctcatcgcggaatggggggagactcgagcatctcagcgaatgccaattctggcctggcgcgtaccgtggctggtgggctgtccgaacagacggtgcg
gctgttgagctcattgctgcactgtctccgcagcttggcagtctcggacaagcacggggagactggcttgatggacatgcgcaggggcttgatcaagc
gacttttgccccattggggccaagaagatgcggtcaaactgccgctgttgcttcgcgacccgctcaccatcctggtcgaaactgcgatcttggctccc
gactgcctcactcacgtcacatcgttgatgtactacgtaaccatcgtccaggttatttacggtctggcgcagtcgatcgtctggtcgcagggccagtc
agcgggcgccaatcgtgtgtcccagtacttgcgcgccagccatgtcgacccagaggatctcaagacagcgcgagaagtgttcccggacgtcaagtggc
tcatcacgaatgtcgtccaagtggtaggctacgttcgcggtaacctctcgattgggatcgaccagtgggatgacgattgcctggcaaaaacgatcagc
agctacacactacctttcctccgccgagcggccatattacactccgtcgcactcggcgagggttctgtcgcagcccttcctgctcacatgcgagacag
gagcgagtacgttcgactgttgaccgccctcaagattccctcgccgcgcgttgccctgcccaagagaggcgagcgccagactcctatgtctagtctga
tagaaggctggattcggcacgcctttgcaccgctcagctctctgttccgacccgctcccatctccatcttcaacccgaccagccgagcaacacagcga
ctgcttgcgttggagcatccacacatctacgagcttgtcgctttgcctgacgacctggcggatttgctccagcaggcgcagaagaaggtctgcaaccg
atgcggaacgataccgacatcgagtgcgatctgtctcatgtgcgcggaggtgcagtgctgccagatgatctgctgccagacggaggaggagggcgatg
aggacgccaagggggagtgtttccagcatatgggagaatgtgccggagcggtaggaatctacttcaagtcgaattccaactgtctgttgctactctat
caccggaacggcagcttcctcgcgtcgccttacctcgacacccacggcgagatggacgtcggactgaggcgaaagctaaccaccaaaggccttctgtg
gaagtag
>contig_14.contig_14.g139.t1
atggcatctgcattctctacgtcggacactgcgatcctcaccgcgccgatcgagctcgacccgctcctgcaggccgcaa
cttcggccgcccagtccatcgatatccgcacgctgtacgacatcgaacgcacagcttctaccattcttcaacatggattccgcagcatagcgcttcag
ttcccagacgaggcgctcatcgatagcgtgcctgtgtactgggcgctgcgcgatgagctttctgcaaagttgaaggtgcagaagcgctccgaccagtc
tgaagagcaacgtgccgggcctagctcacaaggcgcgggcaggaagaacactgcaacagcgatggaggaggatgcgttgccggagctatacattcttg
cggatacaagctatggcaactgctgtgtagacgaagtcgctgccgcccatgtcgatgccgatctcgttgttcactatggacacacctgcctcagccca
accgccaacctccccgccctatacgtgtttccacagctacccgttgacgtcacgcacgcggcgcagtcactggcgagctttgtgcttgacaaagtcaa
atctgaggccagcggatccaagactctcgtcctcacctacgacgtcgcgtacgcgcatgcctcggaggcagtccttggaggacttcggaactctacgg
aactcaaggaggcggggtgggaagtgttttccatggaggttgatacgcgcaggtcctttcaagaccaggttcggaagaggacggttcgtggtgtacaa
aagtcaacttgtgctggtgccactgatggtgcttgttgtaacactgcacccggtgaccggggccagacctgttcgggctgtcaagacggcggatgcat
gcagtcgagcaaaccttctacagcgagtgcttttgagtcaacggaatatactgagagccaagtcgcaagtcttgccctcgacgacagcaacaacaccg
acgggaacacgcctcaggaagccgccaaacaagaattcgacagaataccgcttacttcgggtcgatctgtcaacgtaccgcgtggaaggacgttcgag
gcctcatctagcaccgtgctttatcttggacccgagtcgcgcgctctgaccaatctcctgctccacctcggtccctcatttcccgtggtgtcgtacga
cccgactcggtaccaaccagatgcgccctcttcctcttctgctgcggcgccagtccgacttgagactggcaaaacgaatcgtctgttgatgcagcggt
atgccatggtccaacgcgcccgtgatgcatctgttgtcgggttgctggtcggcacgctcggcgtagcctcatacctgcctctgttggatcgacttcgg
gctcgcctaaccggatctagcaatactggcaacgcgaagacggcaaagaagaacagcacgaagggaagcggtgggcggaaggtgtacacggtcagcat
aggcaagctgaacccggccaagcttgcgaatttccaggagatcgaggtgtgggtgttgattgcctgtccagagaactcgctggtgggatccaagtctg
ggcttgggtcgtccggcgcaggcgggagcggcggcttgagtggggcgaacggacatggaggcgatttctggaggccgatcgtgactccgttcgaaatg
gaattagcactgggaccagagggcgtctggacgggcgaatatgaggtggatctggcaaaattggcggacaagctcgagaagacgagtgatgctcccgt
cggccgctctgatgaggatgccgaaaatggagataccgacgacgaggacgacgaagacgatgatgaggaccggccccactactcattcgtgacgggaa
cctacgtatcccgaacgaaatatcgggatacggctgccgacgacgaggacgatgcaccaggaaagccgggaacgacggttgcgcttcgagcgggccag
gaggtatccgtaatccaatccgcctcgggtctgacgcacatcggcggtcggctgacggaacgagagtggggtgggctgacgcggccggagggtgtgga
tcggtatgtgccgtctgtgctggaggtgggtcggacggggatagcgggtggatacgcgcacgctggtggggacgcggaaggcggtcatcaatag
>contig_14.contig_14.g140.t1
atgtcgggcggaggcggttacaaccatgcagggccttcttctgtaggatcacatccaccagcctggctcggcgtcaccc
gttcaagaaccaatctcttcctctccttccgggagtccgcgccacgcgcatctcgaggctttggggccacctcagcgccgttcataccgaatggcgca
ggcgagtcctcgcgtggacctgggaacgcacgccgcaaggggacctacttcgattcggcgggcgaactctactcggagggtggacaggcggagacagc
tggtctcttggagagcgcggacgacccggctggctacccaccgcggccgaggtcagctgctgtggatatgagcgcgctacctcccaaatgggtagata
tttcggacgaggtggattccatcctggcggccatcaagcccaagatcactcagcttgatcgcttacattccaagcacttgctaccgagcttttcagat
cggactacagaggagcgagagattgagcacttgacccaagggatcacgagggaattccgcaagagctccaggctaataggacaactggcctcgcagac
caacgcgctcgctgcggcaggcaaagcgagctctcatgagacgacgatggcacagaatgtgcaaacagcgttggcgactcgcgtccaagatttgagcg
gcgtgttccgaaagaagcagtcggtctacatgcaacgtatgcgtgggttggagattcggcaagcggacattcaggcggcgagtggactcggtgggaga
aacttgacccgagacagtcagcaagctgtgctggaggatgtcgagctgacgcgtcaagcatcgtcacgaaccaccgactcacagcttctgcttcagga
acaagagctcgcccctcaagattccgacacggcacagttctcaagacgtgaccgtgagatccaacagatcgccaagagcatccaagacctcgcagagc
tgttccaagacctgagcgcgctcgtcatcgaccaggggacacttttagaccggatcgacttcaacgtggagacgatgggtcaagagatgcacaaggcg
gtcgaagagctgaacacggcctcccggacccagcggaggacgggccggttccagtgcatcctgtttttgctactgtgcatcgccctgcttatcacgct
catcttcaccaaaccgctgtggagaagctcgccaaccccgccaagtcctgtccctccacagccgccgacatcggggacgggcggagatcgacctgctt
ga
>contig_14.contig_14.g141.t1
atgaggcctgacgagcggcttcacgagagcgtcagccacacgctgtcctccttggccatccgaggtctgaagggcgagg
ctgccgctccgcgctttctgctttggaagctctggcattcccacctgcccctcgcctcgacctcctcttgggatgtgattctcgacgatgagcgagct
tcctacatcactgctcgaaaggacgcccttcgtgccccggacggtagcctacccccggaactagatgcagactccagcatcactactgtagcaaggcc
gttggggcgaacgcagacgagctcgagtggcaaagtggacaatctgcaagtgaacaacccgctcagccttgaatcttccaacccttggcccgaacatt
ttgcatctttggacgtacttcaaaccatcaagaacgatgtcgagcgagcctttcccgactttgaagcggagaacacggagggagatgctggcgctgat
gatgaatcacattcgggattcttcaaacagggtcgggtagcacaagggttgacgcacatactctacgtctggtcgaagatcaatagcgacattggata
tcgacagggtatgcacgagcttgccggagctatctggctggccagggaacggatgagtgtggcacaatcggcggatgagggtcaggacctgctgtcca
aatttggcgacatccgttacgttgaacacgatacctacagcatctttgacgagctgatgcggacacatcgccaatgcttcgaatggaagcagcccgct
gcgcccgtggctcctcctggtcaggaagcaccaccatcgaagcccacagtctcggctatcattcaaagatgcgagcaggttcaggttctgatccggca
agttgatccgagccttggatccaagcttgacgagctcgacatcgaaccacagctttgggcgatgcggtggatccggatgctgttcctcagagaattcg
atctcctcaccgcattcaggctttgggatggtatcttcatcgcggacgcccactcactcgacttggtcaactttctatgcgttgccatgcttttgcgg
atacgaggcaagctattcggcgcggacaacagcatggccctacaactactgctgcgcttccctacggatcaagctttccctaccgacaagccggaagc
ggttgatttgctcattgcacaggcgaggcagcttcaatctgcacccacaccctcgactggtgtacaggttgtcatgcaaaaccgggacgagcttggga
tccaaatcgagcagccaccatcaggccccattgtttccgatccgccaagattgcggacagtggccgccacaatgggcccctccggtatgcgaccgggc
gaagcacggactgtgtctggcgcccgatcagagcgtcgccgaatcgcgcttccggatcgaagtggcacacaacctggcgttgcgtccccgacttctcc
atcgggtccctttgcgaatttcttgccgacgggagtaagtgaagcagcgaagggcctgtacgagcgctctgaaagtctcggcatcaatcgggcgctgg
cgaatacagtcacgaatgtgcaacgaacggtaaacgcatacgcacaacagggtgttcggagcggaggtgcggttgggagtgatggatttccgagaggg
ttcgacaacttgatacccagtacgcgtgccgagagggagcattccgctaccaccacgatctctccagttgccagtcctatcacttcttctgtcgactc
cgcacctgcggtagctcccagacccgctcccgcaccacggcaaaccagcacacgcgccttccaacgattcgagtcacctcctccggctgcatcctcgt
catcacaacttcagtcgactgcccagtcgcagtcgtcgccatccggacttttgccaaccgctctcggtgggcatgaaaggatggtaccaagttacgcc
acgtacacacggaccaaaggacgctctgcagtagctgcgtccgggacgtacccgcctgatcggaaggtcggcgaggagcagcagcgaagcgcacatga
cgcgacagctggtgtcggccgacaaaccggaccagtcatcactgccgctgggacaggaccgcccgttcgacagcagacggccaagccagtggctccac
cttcacccggcgatcctctcggtgctctctag
>contig_14.contig_14.g142.t1
atggaacgccgtttgggtcagcctttcaggtcgcccaacatttttccagggtcgcctaccaccaaaaccactaccacag
cgaatcaatcctcatccaccgagtatcttcacatacacgaacacacctgcgcacatgcgagcattacgtcctacgcctacaacagctgcgcgcgtgct
gcaccgagcccagaacttgccaaacagatacgaaacaggatggatccattcataagtctcagcccgcccagcattgctgcttctgtcgttcatgctct
gcttctgcccggctgccttcttttctcggctaccctggcccttgagtcgttgagtgcgtcaatactttggccacgtccgtacgtctacaatgccgttc
ctgctccttcgttgcctccattcgcactcatcgttggtgacatgctctcagttctggtattgctcaggccagctagagtgccaggaagcacagagctg
ggtggcgaggttatcagtcagtggagtgaagaggtcgacgcggggtcgcccaaactttccactactaacacgtctcgcgcgcgcttttctgccgactc
tgcggacccttctcctttctccgccgctgtccagctgggtgcttactgctggtaccaatcgctgatcacttcttctctcgccagtcatctccaacctt
gttcaatccttattgttgcagcctcttcggatcttcacgcctgctccttgccggctacagcttgcgctttgcgcgctctcgaatctcgtcatggcggc
aggcttcaagggccatccattttagacctgagccacacgaccgcgcagcaacgaactgcgcacgcgatcccaaaggccaaagcagactcgtccccggg
ttgcatacccccaacctctcacccgcgtcgacctatggcgacacataacgatgcacgggcatga
>contig_14.contig_14.g143.t1
atggtgacccaaacggcgttccataaacgcggaacccgccatgacgccgaacgtccaacaccaatcgccgaacgaccaa
cggccaccagcccaccactctcactactgagttcgtcgacctcatctacagactacagcccccagcgacgtcaagatcactcctcttcgctgctgcct
tccctcgtcctcgcgctcgtccccggctcgtccctgctcgccgcccgctcgcgctcgcgctcgtccccggctcgtccctgctctcggctcgtcctcgc
gctctcgctcgtcccctgctctcggctcttttgctctctctcgactcggctcttttgctcgctctctctcgacccgtcgctctctctcgactcgtctc
tttcgctcgccctctctcggctcgggctcgcgcttgtcttcggtctcctttttgtctttcagcgtacagccgtatacgtggacaatgaatctgatgcg
ctgctgccggcggaggttctgatcattttggaagaggcacgaaccggcctccgcccgtttcggacattcatcgaggataccgagcgcgatataatggt
cattccttcacatctcgtggtcttgcaggagctcattgacgcttttgcgtcactggtcagcgttcttccggctcgagaatacgattccaccatgcgtc
aaatgattttccttcgtgagcagctggacaccctggaacattcaatgccccagagaccgaccgagccactatggcaacgcaccatgagcggacgactg
cgcgtatacatcgacagcgacacactctgcgagctggtcgaaaaggaatccaccgacgatgtcattgccattatgctgggaacctcattgcggacggt
tgaacggcgtcgcgcagagctagggcttcggaaaaggggaggacctgcggttagcgatgatgaactttatgctgccatccgctccacgtacgccttgg
gctttgaggccggtgaacgagggatgcgtggagcccttcggtctatcgggctcagagtcagccgagagcagacggtcactgcctgtttcctcgcggca
actcaacaatggggctggcccagtcgcgtcagagcggatcatggcggagaaaatctgggggttaagggcaagatggaggaagcgcgtggtgtgcgtag
gggatcattcatacaaggtccttccacgcgaaaccaacgcatcgaacgcatgtgggtggacgtgcagcgatggacgacagcgaaatacaaagccatct
tcacgcagctcgaatccgatgggctgctcgatgtcagctcctcagtgcacctctggtgtctgcacctcgtcttccttcctcaattgaacgatgccctt
gcgcactttcaagattcgtggaaccgccacccgatgaggaccggtcagaaaaactggagcccggagcagatgcacaccgcgggcgttctggaagcaga
gaggaagggctttgatttgcggcggaggcctgagatgttggaggaggtggatgcttcggacgatatgagggtgcatgctctacgcgactttgcagatt
atggagcagacgatgggagagaagagcgtgtgcggagagaggacgatcctcatgtcgcggttgacccagtcgaacgtgatcttccaaccccgcttctg
gatccagccgttcggagttggattgagagtcaggttccttcaacctggccccctgaggaagatttgggcttgaacaggtactcacgggcgctgcagct
ggcgtcacaagtactagaggaatcaggatggatgtaa
>contig_14.contig_14.g144.t1
atgaacagcgtgctgccattctcatcaacgtcttccctgtccgcagtgtcaactattccggcgcgtccgggtctcacgc
aggcgtacacagcaagaacggtcgccccagactctgcctctcttctttctgcgcccgcccaccatgcagcgcagcgactccgcggtctcggtctccaa
gccggcccggtgcgcgctgctgctgctgccgccgctgggccctcgcatgactcttctctcacagccatggcggcccgccatcaaccgccggaggccac
gaagatcaagctccacaaggaaagcggcattgatgtggccgacgctggagcgtcgtccgacgcattttatcctgatggaaacgctttgcagtccattt
acgcaaggaagcaggcatacatagtctccatgcgacgagaccctccccagtccatctttccgccgctgccagcaggagcgccaccactacaggcggca
tttgacacggtcaaagtttctcaggtcggccacggcccaagctcaggacgtgccaccaccacgccccgtgcttcttcgggcacatctcagtgcggcac
ctgtgccgccgtcatgcctccacggtttttggccggtcacgaatgtcgtctcgctcgcgtgaagatggaaaatgtgaaggttgagaaaggaaagagca
gcaacactatcgacgatgcaattgaaatcctctccagcgatgaggaaattggggagaccccttctctggtccctaccatgtctcctgaaaaacaggcg
cccaagaagcgtaaggcctccagcgcgaaggagagtacgagtcgcctccggcgtgctcttcctgctgctgtcgcagctggggatgtcgagaacgaagg
agacggcgagaaagaaagggagaaagatgagacgaagcaggtttgccctgtgtgcgggaagaaggagacaccggaaccatggtcggaggacgagaatc
aatacacaagtaaggggaaggctgcagaaattctctgggtctgctgcggcgtcccttcttgcgagcagtggtatcattccgactgccttagcgtcatc
ccaaaggatggtatgaggcaagagatgcctcgtaagggaaaggcttggcgatgcggcgtgtgcaaggaggcaggccttatcgccaagaacaagtag
>contig_14.contig_14.g145.t1
atgtcttcctcttcttctgaaagcgctgctcaagagacgcagactcaaagtcaaggtgaggccctttcgcaggcgccgc
tcgcttccgccacccaggcgggtcagcgtaaggagaactgcttctgggcttcgacagaggacgagaagcttcttgatgtcctcgaagaaggcaaacag
cagggtaaggctagtggaggaggcttcaaacccgagctctgggttagggtccttgaagaaatcgagcctttgcacgagaagggtcgaaaaaaggccct
tgccgatgtgaagaaccattacaggaaccttaaggcccagtacaaggaagtgaaagagctggttgatatgagtgggtttggatgggatgaggataagg
gcgtggccacggccgacgatgcggtgtgggatgacctggtgaaacgtcgccccgagctcaagaagtggagacacaagtcgtttcccttctacacacag
ctggacagcctcaactcgaagtctacagccacaggtgccctttctcgggacgttggtgcagagggagaggccagcagcgactccgaaaacgactctga
gaagggggacaaggaaggcagtgacgatgagaatgatgtgggtagctgtggttatggtgatttcatctttctccttctctcatgggtcaaattcctgc
ctcccgcaagcgcaagcgccccctccggcgttggtgccctggcggagatcgccactgcgctgcgcgggatgagcaaccaggacgagggactgggagag
gccattaccgagcttctggatcgtgacagcgaggcatttgaggtcgacgagcttgcgtctcttggactcgcgctcgccgacaagcctcgccttgcctc
tgtgtacaaatcgtttgcagagagacctgatcttcgtcagggcttcctgcgtaagatcctggactcggacgcttga
>contig_14.contig_14.g146.t1
atggaaatggaaaccgaaatgaaaatgaaaaaggtgaagggaacggcgttccatagcttcttgcatgcacggttcacac
atagctttcagcgatctaaactcgagaagatcatcacttgtatggaacgccgtttgggtcagcctttcagtatggaacgcggaacccgccatgacgcc
gaacgtccaacaccaatcgccgaacgaccaacggccaccagcccaccactctcactactgagttcgtcgacctcatctacagactacagcccccagcg
acgtcaagatcactcctcttcgctgctgccttccctcgtcctcgcgctcgtccccggctcgtccctgctctcggctcgtccccggctcgtccctgctc
tcggctcgtcctcgcgctcgtccctgctctcggctttttcgctctctctcgactcggctcttttgctcgctctctctcgacccgtcgctctctctcga
ctcgtctctttcgctcgccctctctcggctcgggctcgcgcttgtcttcggtctcctccctcattccagcggctcgcgctcacgctcggttctgcgcg
gccactcactgcctcgcactccctctctttgctcgcccttgtctttcgccttgtccaccgttcacggtcgaccgcaccagcagcggaccttgccgatt
ccccgaaagtgctagtttcccgacgcgactatgagttgttgagagaagattatcggagtctgagaacggagaacaccacgctgcgcactcagctgcat
gaacgactgacgcatccagtgccagctccgccgagctccacctacagtgcgcgctccctaccagccccgtctcccacagtcccaccgcccacgcccac
gctcctcctctgccgagggttgcgcccgacgccgcacgcccgcacgcgcttgagtctcgactctacgcttctcgacagttggtcgacctccttccccg
agccccagcccacgaccccacagattctctgcttgtga
>contig_14.contig_14.g147.t1
atgggggacggagagatcgaaatcctcgatgatgccgacgatggtttgtgcatgtttgacggtgagatcgggagcaaag
acttcgcatcaaaacatctggctgccacgaacaccagcctgcgatcgccaatcatatcacgtacgaccgctatgaacttcgcaagcggcgcaggagca
agatggatcccgggctctggccatcataacgggcagggtctggcagcggagcatggacatggtcagcaggcgccgaacgcccaacgtatgggtcagcc
ttcgccgatacaaagtcagcaccagcatcagcgtcagcattctcagcacagctacggatatggaagacactctcacggtccggcgaacatggacgggc
agtacggcggaggccacgttcttcccggatcctccatggacccgcatggcgcgactggattcaacaatcgcttcaatcactacaacccggcccaaccg
cctccgtccgggcaagccccatcgacacctatgatggaacttgcaggcaatcttgcacctcaagcacatgcgacgcaccttttagaccaggatactcg
cgcaagctcgtcttatccgggtactctggattggcagcggaacggaggtcaattcgccgaggaacagatggaattgcggcgtcaggcttcgtctgctg
ccaccaagcgtagacgcgtgactcaggacgaaaatgagacagtggctggcgaaggagaggaggtgggagaggaagagggtcaaggtgacgatgcacgg
gctcggatcgaccacattacgagcactgcaacctcagaggtgggactcagcatggaatcgaaccatcggagcctggacttggacaggcctatcccacg
cggagtcaacacatggaacaagctggagaagtggatcaaattccatcctgagcgtttgacggattgggaggcggccaatccggcggtatcgacgccag
gagcaagtcactccgcacgaatctcaaagttctacgcgaacgcatcggcaatagttcgcaaggagttcgaggactggtggccgctacacctggtaacg
gcgccgcacgaggagcgaatggcaaactacaatcaggcccacaaagtcctaacgaaactaatgtgggacatggagcaggattacggggtctgcggatt
cgctgttctggcacatccagaccccgatgtgaaggccgcggtggtggcctctgagcacagcgaggacctcttcgacggatgcgtcaaaaacttaaacg
ctactgggactgtagccaaattcgccaacctgttcggtgcagcgacaaagaataatcctcctcccgcatgggtcatcgccaccgaacggttgaacgcc
ctgggcgaaggagaggccgtcaaggtggtggagaaggtcacgaaagtaccaacggaaataccctccaaagcggcatcgaaaacgttggtactgaacct
catcaaatggatcaacgatggcatgcgctcgatcagcaaggagaaggaatctgaatggatgaaggacaccaaacaactgaagagtatgatttacaagg
gcgttttcaagaggatcaatgacacaggcctgtgcgtacagggctggccaatcgaggcaaacaagatgttggacggggacgttaaagtgacggtccag
ggtacaacaacatcaagctcgactttcacgattacggcgggaagtcttcggaacacttcaaggtggaaaggcagcgaggtacaggcggttcaagaggc
gctgaacatgaacaccctggtgttaaagcgcgtctaa
>contig_14.contig_14.g148.t1
atggccacgtctccgagcgcgaccacgaccgtgccctcgtacaatctcagccaagacgaccataccatccagccaaact
ctaagcctaacgtggtctccgacggccagatctttgggttcacctgcccgaagatgggccggtctccctactacctcccgctttacttgcccatgccc
gtccactcgcccactctggtccgcgacccggccaggagcgcactgatcgtcaccctccgcaaacctcagcctggcgtgcacatcccggggccctcgct
cctccagccttcactccacccagacctgcccttcatccccgaaataatggacagcggcgcaaaaatccctgtcagctcgccggacaccctcgacaaca
ggcaaagctacctcggaatcgactga
>contig_14.contig_14.g149.t1
atgggtacccactcaggcgcatttgtcgaaagtgcaggaactgaagccagcataacctcatcagcactgtccgcagctg
gcgatgatgacgatgatcagtccagcgccgccgccaaagatgccggggtcagggacgcgatcgcggccgctgctcgcgttgcttcctcgccctctccc
ggcaagatctacccatacggcttctgcggcgcattcactggtcccttccccccttcatcatcaaacatcagcttgggcgctgcctccgtcactggcag
cgcaggccgcacagtggagagcgccagcggaaacgcgtccccccatcccgtccgtagcagggtacacgaacttcagcaagacgtccggcggcttgcgt
ggggacgtcggaggaaggttgctcagctatgtgaagaggagaagtgggacgagggaaggtatctggacggttacgtggatgagtttgaagaggtgtcg
gaaattctcgcttgggtgccagaggaccgacccggcccttcggccgcctacctcgccctcaccaaccagtccgaggcggaggaagccccgtcactcaa
gccgttcgacaagacggcgcgcgaggctcaactagctgcgctccagttcctcgttgctgggagtatcagcacaccggccatcatcacttcatccgacg
acctttctagcggcgccatcccgcgtgctgtcagtcctgcctcgagcataacgggcacatccggttttgcgcaccagccactggacggcgccatgttt
gcgaacacggtgatgtccggtacgcccatcttgcggggtgcgtcccctgatcctgttggtttgtttgccagtaccagcgtgggcgcgaatgctcccat
ttccattgcgggcacggcggggatcggtgcgggtgggttcggatcgagcggcgctatacaaccacacgcgacatctaaccttcccctcgtcacctcgt
cgttcgagtccaccatctttctgacatctctgggcgatttgacgcggccaacatatcagatcagcggtaggcgtcgaaaccatggtaactccgaggag
ttggctgcctggcgccatcattcaacgtctgaggttatcaacgcctcgacaacgctcactcctcaagcatcacatattggtacatcacagatcaatcc
caacattgcggcgatccagacaagtcacggcctggcgtcagaaatctacttcctgcccatctcccccgaatacgtcccgtatgtgcccgaacaggagc
gcccggacggcgtcctgcttaccttcggcggtcagaatgcgctcaacgtcggtgtcaagctggacaagatgggagttttcgagcgtgctcggcagaac
ggcatgttcttccttacagaaatcaacatctccgtcgccaaatcggaggctgtctctactgtgccagaggcactccgggcagcatcagagattgggta
ccccgtcatcgtccgcgctgcctatgccctgggaggtcccggctccggctttgcggaccatgaggatgagctccgggatctttccgcccgctccctga
gtctgtcgccccagatcctggtcgagaagagtctcaagggttggaaatag
>contig_14.contig_14.g150.t1
atggagcactttgatccgctcggtatccacaccggtgtctccatcgtagctgcgccgtcgcagaacctttctgacgaca
actaccacatgctccgcacggctgcattgaaggtcatccgccatttcggcatcgtcggagagtgcaacattcagtacgcgctcagcccagacagccgc
gagtaccgcgtcatcgaggtcaacccgcggttacgtcggtctagtgccatcgaccatgagctgatgctgctcgccaagcagcgcggtttctctgatag
gcagattgctcatctcgtgggcgcgaaggaggtcgatgtccgccgggccagaaaggcctttggcatcacgccttgggtcaagcgcatcgataccgtcg
cagctgaatacccggcccacaccaactacctctactctacaccacctacaacgcacaagcccacgatgtag
>contig_14.contig_14.g151.t1
atggtcctcggatccggtgtataccgaatccgctcttcggtcgagttcccctggtgtgccgttacatgcgctcgctgga
tccgcgggatggggcacaagacaatcatgatcaactacaaccccgagacagtctcgaccgacttcgatgaggctgaccgcctctacttcgaggagctc
ggcttcgagcgtgttatggatatctacgagctcgagcgtgcaacgggtgtggtcgtttcggtgggtggccagctgccccagaacattgcccttcgtct
gaaggacgtgggtgtgaaggttctcggtacggaccctctcatgatcgactcggcagaggacaggcacaagttttcttacgtgctcagtggtgcggcga
tgaacgtcgtttgggacgagtccaccctcgagcaccacttgactgctgccgcgcaagtgaacactgactacccggttgccatcaccaagttcatcgat
ggcgcccaagaaatcgacgttgacgcagtcgcacacaagggcaagctgatcgtccacgctgtgtctgagcacgtcgagaatgcgggtgagcactctgg
tgacgcaacgctcgtcctcccaccatcttctcttaaccagaacgaccttgctcgactgagggtcatacggaaacctccgggcgagggagagacggagg
ccccactcaaggtcatcgagtgcaatctccgtgccagtcgcagtttccccttcgtcatcaaggtgctgggcaagaacttcgttgacattgcaacatgc
gccattgtggaccaagacgttccagaacccatggacttgatgcaagtcgaccgtgactacgtggcagtcaaggcgtctcagttctcgtggacgcgtct
tgcgggcgcagatccttcctcggtgttggtgagtcgatttgatactaatgaaggtgctttatcgtctgctcacccgtccgaatctctcatgtaccgtt
ttcaatcaccagaaatggccagtaccggtgaggtcgcggcgttcggcaaggacatctacgaggcatactgggcctcgatcgctttcacaaccggcttc
cgcgttcctgaggcgaataagggtgtgttgctcggtggcgacgtgacaaagcctcaattcgtagagattgcgaagaagctctgcggcccctcggcccc
accattggcttccacctctggccagtcttcactgcctgagcggccattcaaacttgcgtccgatccttcccgctccacggccccgtcgtccaacgaac
ttcaccgttgcgcatccatcgttcgttcttccactgcccccgttgtttctgctctctcctcttcacttttggcgctcgtccacagtaagcacacacac
cccaccgccgatgagaactgttccacgccgtatcatggagagaaggtcgaatccagcgtcctccagtaa
>contig_14.contig_14.g152.t1
atgacgtctactaatcccatcgtcatcggttcgtcgtctccacccccgccatactcacctcgtcctccaagatacactt
ccccttcaccttttcgtgtcttgcagcccgttctcacgtacgcagctgttgttgcccgacgccctgttggaggttcgatcccggcccccgcttttcct
cgccacccccctctcacggttcagaccccctcctccgtaggttcgatcccgggtcccgattttccccatcatcatcctcccacgggtcagacatcctc
ttctgttcccgtcgttcacgtgatccccgactctcgagctccagtcagaggtacacgccccctttccccgggaccctcgttgagcgacgatgacctcg
ctttcactcctgtgcggcgccgcttgccaacgactcaacgtggtcgggtcagcctggttttggaggacgaggccgagtcggatgattctccgtccagt
gacgaagtgccccccagccaaacttcggaagggccaggtgacgatgtgcctgatgccgaggccatgtcaacggatggagacgaatcgggcgcatctgt
gcaagctatgctcaaggatgacggcgaatcagagtccgaacccgaacctgataccgacgaggatactgctgtatccacgcccccaggagaccagaatg
aagccgaggacgtcgataacgccaaggcggagatcatcaaggcgctccgcaatcctaccgggacatggcgtccctatgcagctgagaattgctccacg
cgcaaggtcggggtcaagtccagcaagactcaaggcaagaagcaaacacaccagtcctcccagagcaaaggcaagggcaaacgccgtcgatctccctc
gcccatccagcaagatttatga
>contig_14.contig_14.g153.t1
atggacgacaacgactcccccgatgtgtcactcgcgtcgtcatcatcatcatcattctcgtcttctaccgcgccttcgt
cggcctcgtcggcatcttcgtcttcaccctcgaagagaatacgattcaacccgtctgaggacaatccggacgtcgtctatgagtggattcacgacgat
cgatccgacgagcctctgttgccctggcgccacgacgacgtcggcaagactagagctgacggcccgggccttttccccgctcgtcgcctgtctaacgg
ggaagttcagattcagtatttccccaagttctggagtccatgttggcgtctctctttgaggcgcgccgctcgcgcgccggctgcaacccagcttctgc
tctcacccctgcccctggcactttcttctgcgaccagcacgtatctcttcaccacgctcgtgcatgtccttatttttgcagataaaggaagccgtgaa
gggaaccgctcgccttccgtttgcgtcggtgccggccccgccgccgttgctgctgctgaggacgatccagccgcgtccgacgcaccaccgctcggatc
cgacgtcgaaggacgagaaggaccctccgtcttatgcgtgtga
>contig_14.contig_14.g154.t1
atgctggttaccgcgtcggttccatgtggcacagagacgcggtactccttcatttttcaaggctttctcctctcactgg
cttcccacatcattgctgacgcgcactcgatacccttcaactgtgtctccatgcccgtagtacgagcgcataagcgtatgtcccggaaggtgaccgaa
gccgcacctcgacgcgccatatggtcccataaggccaccggctcaggcaccaggcccaccttcaccctccagaatcgatcggcacgacccttatccaa
tatttttgcggcagattccgtgtctacgggcactcaagatccttcaaccagcgtaccgagccgggatgacgactgggtggactatggcgattgtaatg
agggttttccgccgtcggccgacctcattcaaaccgacgtacccagagcttctcaacccggctacggacgaaaaggtcgccgccagcagcgcacggtg
cgtcgcaagagtcacaagcgccgggagaacaaggcattcaatgtttgggctgaagccttgcacacgctcgtcatcccatatctggaggcgacctcgcg
caacctccctggacccgcccaatgggcgtctttgcagtgtagctgctactctttgcactctcaaagcttcagagaaacagctccacccagttcccaca
tcgccctttttaacttcgaatcggtcgcaatgcagcctctctggtcgtgttcaaactacatgttagccgtcctggttcgcgccggcctttttccagca
acccccgtccgacctcaagcagcgttttccttcggtctcctgcgattctttcgctcacttcaggacaattctcgcgtcggtgcattcaactttatgaa
tgcgcttgtccagttctttggagacggtacgtctctgatggccgcctgtgcagccatcccttctcaagacgtcgcccggcgtcaactgcgtgcgtcct
ccaactggttccacgcactcgaaacacacagcctcgccaccgttcaacaaccccacccacgaccagtgacgatgctcccaactcaagcagagccaatg
gttgtagcaaaactgcaacggcctttccttcgcgaggacgatctctctccttccctggatgatctctgctctcgctgcccagcgtgctttggccattt
cggctccaatctcgagtcatctactgctgcccgcgccgacaatgaagccgaacctcagctcatcatttgccttgacggcaactttcagcacaaacgga
gacggaagaatgatgctgtcaacaggaatccactccctccttcttacttcctgtccgaccgtcagctggagactgccaagcatcatttcgaaagcctc
tcaagtcagcttgggcctgcaactggatgtggctctcacgtgaaggctgcaatcgaccagatggtgaagacgacgctgggtcctttcgacatcggagg
agtctttggaatgacttgccgccacggagcgcccctcttcctagcagacgtcaaggagtccggtgaggctcactactacgcgtacgcactaattcaac
acctggtcgacacgtgcggtatcaagctgcggacgcttggcatatgctacgacatctcatgcaaaattgatgtttcgccacgcatgaaaaaggctttc
cagcgtcagcccgtcaaagttgccttgacccgaggcatgacgaccgttcagcgcagggatactctttgctctcgcctctccaaactctccacgcagca
tcgaaccaactctgtaaggctcctcgcaaaacgcctccagcgagtcatcagccttttccaacaaggtatccacgccctccgcgaattaagaccgctcg
tatttgacatcaagaccacgttggagaagaccaacaagccatcgttggcagcacaggcttctacgtccacctcatctactctcgatcgtccaccccct
tcaagttcaagtacatccgtgcaacacgcagacacttcaaaggacgaagaatacatccggcgagcaggaatacctcctgatttaacaggcgtatccgt
ctatcttcatgggaaggccgttgcccgccgagaggccgcgtttcaaccagcgtccaaacgcaagaagaatcgagcaaagcgaaaagatatggaacaat
cttccaccgtcttaaacgaggtccaaagggctcgcgagaggttagccgacgccaccgaacgcctgtccgaacaagcacaagctcttcatttgcccttg
gctcaatggcacgctctcacagactcgatacgtcgacgccagtccgaccacaaccatgctctgcaagcgcggttatctgtgtctaaggcaggaacctc
caaaaaagcgaaggcgctccttcaacccttcaatgatgcggtcaagtcatacagcgacgtatcaaaggcaaacggcagacttcttctccctgacgcag
acgagcgtgccactcggtccgaacccaacagtgttctcgccactgtcgacccggtccacatcacggttgaggcgctcttcgacagagaaaccctgata
tacctcgccgggctcgtcacagcaccggacttcacgatagaaccctgggtctctagtccggtgctagctgacgccatgaacaggttagagcttctact
tcgcctgcaagaagagcgccggcgaattgacgtagaagtccgaaatgcctttgcatgggtcgcaagggaacaagcgcgattatcccagctgcatcagc
atacagcttctatagttgtcaaagcacatctcggcagacttcatgccaaactcaaggccttggaaacattctggcggccacatgcagatgtcgtcgcc
gcactactggcttcggactcatacagtcaaacgggagttccctccattcttcacgacaaccctgactcaggcgtcgagcgggatggcatctttactca
agacatcgaccggctatcccgaactcttcacccacgtcggcccagacggcgtcttccccaactgagcgccccggcgccactacacgtacaaagaatga
acgtggacccgggagctattgatcctccatcagacaacactgggactcctatggacgacggcgaagaacgcgatggcgaaggttctagcgcggatgat
aatttcctgaatattatagatctgaacgatctggcggacagcgacgatctgacggacagcggatactggacagaaccagaagatgtgtcgggagcaga
agaggatgaagaaaccgacgcagacaacagcgaggaggaccggtgtggagtcgatagcgaggtggaaacggacaacacgctcactctcgcgctcgccg
cgaatgaatgctcgctcggtctttctcgcgcttgccgcgcatgctcgttctccgccggcctttttctcacacagcttcccttcttcttcatcggagtc
ttgggcggcattgacggtgtctactttaccaaggacctcgcacgccagcttgccgttgtctacggacaagagcgcatcctcctccgtcctcgcgcagg
aaaactcggtctcggaaacagcactgcctacgtacactgccgcacgcatgatgatggcgaagtcaacgccgacgtctcccaccaccctaagttcatcc
cagacatgatcgccctccaattcgaggcatccggcccatcgaccggcgcagtcgtatacagctggatcccttggctgaaacccgtcagtcgaggcgtc
aaccccagacacgtcagaatcactggctccttccggctgtaccagcgacctgtgatcgagcgcgaggtcatgtcggagggcaagagaaagagggacga
ctcccgtacgctccagaccctgacctcggccttacaacccctctctggcgcctcccatatcgcccacaaactccagcacacccactacctcgccctgc
tcgccagtgtaggcgctgcggttgtgctgattgtgttggcgggcatcctggtgcctgtggtgggcgcggggaggacggggagtgcggcgttgggtgtt
gtgtatgctttgtttgtgcttctggcggtcggcgcgggctttacggggaccacgatgctgtatagcgctttcgttggtggggagtgggagaagcgctc
gctgcgcatcatcatgaagaccatcgagctcgagctcacgctaatcaaacagcgtctgaaggaatccgacccacgcacgtccggcaacctagctcaat
catcttcctcctccgaaacgacgactggtgctgctcatagaggctccggctcgggctcggcgcgacaacggaatgggggccagggccaggaccgtgac
gggcaccacacgcctgcaggcatgatcgacccggcgtcgggcaacaagcaacttcacgtccactggaatagtacttgggttgacctcgaggatttcgc
agaccccactctcgccaggcatctctacatacgaatgaaagcctggatgcggggacagcgtcgcattcgacgcgagctaaatctgatacagccgcctg
cccacgaaagggcaccgacgccagtcaaaattgagaagcaatccgcctctccctgcctgcctccagctgaaatgaagccacacccatcagacgaggaa
caagctctcccagacttcgacgcggtcgacgctatggacggcatcgaacggggtgggcggcccaagaagaaggcgcggcgtgggaaccgggccggcca
actggagcggaagaagaaccagaaacggccgtggcctggcgaacgtcttctcgaaagagtcacaatcggccctgcttccgaccaccctcggccccatt
cagtcaggagcagcacctccagccacttcctcctcctctccatcctcgcctcaccacccagcaacagcagcagcaacatcagcacccacgctacgctc
accagccgccacagcactacgctcatcgtcaccctacccaccctccgtacccgtaccactcgccgccaaccagcgcatacccacagcagcagcagcac
cgtcaccagcaccagcagcactacgcctcatcgtcggcctaacaccatccccaccacactccctcccattctctggtccacgtcggcgcccgccaact
ttgacacgggcggctcagaggaggaacaactgcccttccttgggctggcgtcaccgccgacgcgtcaacgtgcctgggacttactcaaggttcttgtc
actgccgatcttgggttggtcaaggcgcatacattgagcatcgtggcccccatcgctctcgtcagcgcctgggaggaacgcgatcagctcgtgcagaa
gaacatgctcgtctcgctcctacctcttctccgcgctctgccagaaacatggcgcgtcgcggactcggcgctaggcggagacgaggatcaggatgatg
atgaggatggagaggagggcagtcagggaggaacacaggatgaaggcgcgggcccatcccagcggaaatcaaaaggcggagtttcttcgagcccctcg
ttctcagctttcgagaagtggatacagaccgggtgtggcggcacgccggaactctgcttctccaccatcgtcctcttcctagtcacgcggcgcatatc
tcggccttttgcgactgcaccgtcttcctcgtgcatcgtttgcttaaagctcccactccctccccctctcaccaaccttcaccaagcaagtccgacgg
gaactcgacctcctcacggaactctacgaccttccgtctttcgccttacactgctccaacccacacccgaccacaccactcttctcgtccacaccctc
tcttttgcctcctccttagccgtggaacagcgtccgcaggcgacgacggtggtgacgcccttactctttacctgccacctcttcgccgttgccaggac
cgggtcacctgtcgctctcccccaggagccaccgcctttgctcgtgtacaagtggtgcaacggcatcaacaatctgcaagatgtgagggagacgagtg
agggcgagtgtggctggcacaaagtacgaacaatgcgcgccatgcgtctcttcggcaagggcgctctcgcccttatcgctgtgtcggccctcctcccc
ggctcagcaaacggcctcgaagtcagcatcacgcagctcacgtgcagcttctgcgtctacactgtaaccctgactgaaggcgaaatcaggcagggttc
acagatccggttcaccatgagcagcggtggcgcgaacggacagacaaagccggctgagacttctctccaatccgcgggcatttcatccaccacacctc
aaacttcgattactacgacctgggccacgcccttcaccagcggtggtgaggcccaagcagtgtacgccgtccttgatgccgggggcaatgtcgtcgtc
gatcctgctaccaactcgtcgtccacgtcggaggtcaccctcactgccaacctcggcacctgcactacgactaccagtacaactacgacgacgaccac
gacgagcacctccacgagcacggccacagctaccacgcctacgacgactaccgcggcccctaccagtaccgcgagtacgatcgcctcatctacgtcgg
gaactttcacctttttcaccgccattgcgacggccactcaagggcagagcactttcatcaccgtcatcacggtaacgccaacgagcaccagctctcct
cccagctcaggttcaggccagagcaacggcggagggtcaaatgccggcgccatcgccggaggcgtggtcggaggtgtccttggcctggctctgctcgg
cttcctgctcctcttctgcctgcgtcggaggaataagcatgatgagcccatggactgggatgggcctagtcagtcgagcgccggagggcccgggcgcg
gcaagctgttcaacccgatcatgcacgacagctctcatgccgagcctactgttcatccgggaagcttggccgccggtggcgcgtttggcggcgcggct
tccgggtatgaatcccacgacgggtatggtggctcctctaccatgggtgccatcgatgacgagtcacgggttcgaaggtga
>contig_14.contig_14.g155.t1
atgtcatctacgcgctcaatacatgaagccgcgtgttcggccacttgtgcgccagcaacaacgggtccaggagcgccca
tcacgtacgaccctagctcaacctcgccaagggccaactcgggagacgattccatggacgattccatgtcagagttgctgcagcagctttcggcggcg
ttggagcctaccgcgtcccaagcctgtattgcgagacttaatccggccaccagagaggtgttatcgtccgcctattatgccctcaaaggattcgtgga
tcagggaatcaatatggattggagtggagtacaggcagccctggatcatatgacggacgaagccgcccaagataccgtcgtcaacgtgctcagacagt
ggttcgacaccgcggcggtctgcaatctcgaagacgcgttcaggaaattcctgccgaatcaaggcggcgtgctcgaagccccacaaccaacgactgaa
agcacagaggctcagaaagtcaacgagactaacggagaccaggatatggatgacgaggaaggcacggatgacggccatgggcaaggcgcggttgtcct
cggcgaatcatacacgcaaaaccagagccattctagccccttcggtaacgagctttaccaaacccagcccgccctggcgaacacggacgccaaccttt
actgcggccctctgtcggcaagtcaagttcgctctctactttcgaagactatcagcgagaatgcaagaacttcgctcacgggacgttcgacggggtat
atgcagttctaccactttaaagggctcgttccggtcgccgaaacgtccgacgaacacggcgggcaagaaatgtggcagtgtcgcatctgccacaaaca
ttacaccaccccgaccagcaaggtttcgaacctaggaacgcatctttacggaactgagaagcgaaccggatgtctctaccgtcggggggaaacttccg
tcgagcgtgttatactcccaacccgcaacagagacgggacatcaaaagacctgacagcagaggatcctctggtccaaactcctcccgaaattgaggag
atgatctcctctttcccacccacccagaccttggcgcaggtccggtcaatgagcagcccaccctccagctattcgcccgcagcgtcagcagaggccta
ccaattccctccccgaagcccccaaccatcagcaatgtcagagcacctgcgcccgctgctgacgctccttcagcccgaatcgccttcgaccccatacc
cgagacggctgcgagtgtccgggcgggcggtgcggacgaggcctcatcggaactcgctcacgatcatcccgtcgcacacgtcaggcaagctgaacttg
aaggcggagtcgtcacccaccgcaagcggcggtattgacgaggagggcaacagtgatgataatgatggtggagagaagacgccgactccttcgatccg
gtgccgacataactcggttgcggagtctacgatgtcctgtgggcctgatgcggtcgagcgattgtcggactggttcggcgatctcatcacgcccgcca
tctacgccttactcgtgatcatcggactcccactctacttcgtgctcaacttctccctgcccctgatcctcggcctgaacctgctcatcttcatcggc
gccatcacggtcgttccccccaagatccgaaggttcgcccacctaatcttggcgacctccatcttgaccgtgctcgtcatttgggcgctggctgcgat
gaaggggaacggcttgaaggagacgctcttgggctcgtaccaggtcggggagaatgcggttccatgctaccgctaccgagccgagctgagggaatcct
tcttcaagctactccgcgtcctcgtgccctgtgctgcgctctccctcttcggctggccgggctttgcccaattgatcaccctggaccgatcacgaagt
ctggcgtttgccgctcgcttcattgcgacccccttggccatcgagttcaacagcacgttgggcggtgacgaaaacaaagtggtcattctcgtcgtcat
cagtgaagttgtcgctgccatcttggaagagcccttcttcaagctgatgcaccgtgcacacgcccctaacttcccgatgccaacgccagagacctcac
ccaaccgtggcaacaacaagatgcaccgacggccaatgtggccctatttctccggcccaagcaccgacggccagccctcaggttccatgcgaggcccc
cacatcatcgaacaacgtggttcaggcgttcaggccgggccggatgccgatatgtag
>contig_14.contig_14.g156.t1
atgagcacctcggctcccgcactgaacgagacccacgagcggcccacggtctggtccaaggctccacctcgcaccgttg
acgaaactctcgtggctaacgtgactacggagctcagggagaaagatgactggcgaaagaaggcgcttgacccagagatcatggccaaatggaaggct
gaagccatcaaggagttcaaattctctgagtcgatggcccagtaccttgaggacgagctcaaatacgaggccgggctctggcacaatgaagagctcgg
catcgaaagcacaggtgtgcttggcgtagttcgtagtgacaagctggtcaaggacgatgtcatcgagaagctccgcctgctttccagcgagctcgagt
cagggccagagaaggattggcatcccgagtccgatgaaactgtgcttgatgtcgtgcatccttcgttgtactgccttgtcgacgaccatacccggctg
cttggtgaagacgaagaagcactgttccccgaagacagtcgagacctgggcaggtggtttggcaaattgcccgatatccacgcaagcgacgagagcct
tcaacgttccgacgaggtccccgttgcacacacctgccaatggcttcctgcagacttccaggtcgacgagcagggcaaggtcaaggcgctttcctaca
tcaacaatctccatccagaccgcagcaagccaacgggaaagctgtacgatgtcattgaagagacactgggagcattcattccaatgttcgaagcgacg
tttgccgaatatcagcttgaaggcttccgaaaagaattccgaaagggctcagacaatgcccactggattgaagaattttggaatccagctgctcctgc
ggaggtaccggtcagcgaattggcgaccacagcagaagatcgcacgtatctcaacaccgatggtgaaggcgcgcacgacaaaagtgcagagtcagtcc
aagcaactttcgaccttgcctcttcggtcactgacgctccactgtccttctacttcccagtcgcatcgagtatgcccgaagagaatattggaccgaac
cgagagtgggtccggattccggtggagaagtttgaacctgtgaagatcaacccaatcagcctgaagaatcgacgattgcaagtaatcgtcaagatggc
gaccattcatctcgacccgaagaagccggaatacgaaggcggagcatggcatgtggaagggacgcatcgagagaagatcagcgctactgggatcctgt
actttgaccaggagaacatcgaagaatctgggctgaagttccgtggctccatcgacacatctcttgcgacagaagaaattccttatgagcagaacgag
tttgacgcgatcatggagctctacggtttcggtaccgactcagagacctcccaggtactcggcaagatcagaaccaagcccggccgttccatcgcatt
cccaaatggtctccaacaccaggttgcacccttcaagcttgctgaccctacaaagcccggcttccggaagatccttgccttcttcctcgtcgatcctt
tggagaaggtcatcagcacggcccgcgtgccaccgcagcaatacgattggatgcggacctactacaaccaagtgttcgcttcccttcctccaacggtg
cctaccgaaatccggcaaattatccttgcgcacgctgcaccagctgcgatcgtgtcacgcccagcggccaatcgggccgaggacggtcagccacagcg
acaacgaccccgtctgaacgcggacaaggacgaatcatgcggcatgtcgattgcccaggcgcgcgagtaccgccttgcgctgatgcgcgagcgggcca
agcaggctgtacacattgaggaggagaatgagcaggggttctcgttttgcgagcactga
>contig_14.contig_14.g157.t1
atgctgttgacgctgctgctcggatcacgtggccgagggcgcgctcgccgtcgcggtccaagccggcgcgatgtttgcc
tcgccctcgccgtcgggctcctctcgctgctggcggtgctcgggctcggccgctccttcgtcgacctggccagctcgctcggtctgagccagcagtgt
cgcatgtcgcgcatgtggcctgcctatgctgtccaccatcccgtctcgccctcgggcctcgcgcgcaagtactcgctgttcctctaccgcgagcgcgg
ctcccacggacacccgcaggacgatcggcccaggggcacacccgcgctcttcatcccaggcaacgcaggacattatgcccagattcgcagcgtcgcaa
gtagctcggcaacccagtactacgaggataacggtgccagcatgcccaaacaggaatgggcccgtgcccgcggtcccgtcgactggtggaccgtccac
ttcaacgaggacttctccgccttccattcgcagacaatgctcgaccaggccacctacgtcaacgaagtcatcgcatacctgctcgagctgtatgcgcc
gatttctagccataacgtcacttccgtccccattctcgctcattccatgggcggcgtcgtcgctcgactcttgctcgaccagcccaactacgtcccag
ggagcatcgacaccatcatcaccctcagcacaccccacgccttcccacccgctccctttgatcgtggcctggagtcaatctacacccgcatcaatcgt
cctgcgcacttgtactctaggcagatgctcgatgcaggcaacaacgctacaaagcaagaagatgtttggcgctcgttcccccactttgccgatgtgct
cctcatcagcatcggttcaggcgctcttgacacccagatcacctccgagagctcatcactcgccctcggatctccctccctgcccgcgctctggccaa
gtgcacaagccatcagcaccttcacatccgccctgcccgctctctggagtagcgtcggacacgtctccatggcttggtgcgaccagctcagggaacgc
atcgctcgcgccagcatgatggacgcactgcttttcgcagatgcacaatcccgtattggtgttcagcatacgcgccagcgcaagaaactttgggagcg
cattcttgggagcaatgcagagtggggactcgatgaacctgatcggcaacttcagcattcgcttccgcttccggaatcgtcccaaaacattcagtcgg
cagatttggaaggtcaagactcgctttctttcgatcttctaggaaagaatgcaggacccgccctcgacatcgaagtcatcacagacctagctgtcggc
aacgatccgactctcgggttaggggtagtttctcagccagagctcgtgatcctcctctgcaaagtccccagcgcacaagctagtccgtctaattgtac
aatggcgtcacctccctcatacgaacttctcccaccgtcctccttccgcccgacgatgtccgcaccaacccagttctcaccttcgatcctcttcccac
acgcagagaccaggtacgagcttcccggccagggactccgacgatggcgtgccagtgtggccgagcttcgcgcgtccggttacagctcggtgaaagtg
tccaagctctcgaacgctcgaggctcgggctggttccgtgctgggtggactccgtctgctcccattgttgtgacacccaaatcggcacaaaatcccgc
tggggcactctcttctgtcaggctcgacattgctgacgctctcagtcagcacccgtcgggctcggacattggccctgtcgtccgtttcctcgtcccct
cgatggactccagtctgctcgcgtatcgccttgtggtcaatatggagtttgccagttccgattctccacctatcagcagtacgcttgccttctcgccc
atgctgcatgctcggcataggggcactggcgacgcagtctggttcccttctcttttggaagctcaggagagaaacggcggcgcgatcagtccatcagc
tcacaatgaccgtctccgaatgagcctgtatgccagctcccctttcatcgcacccgcctcaagcgcccagcaaggcacgttgttctccctgttcttcg
acccgagtgcgctgaaagcgtcgagcgggagggacaagaacgctacccctcagatcggaggacttcacagcatcacggtacagatcgactggatggcg
agtctgggtctcctcgcgatgcgctatcggttcgctgcgctcgtctttcccttcgccatgctctgtctcatcgccggtctgatctgggacgactggaa
ctccccatcggactcggagagcaaggctcggtccgaagacggcgatatcgagacggctttggagaaagtccccttcccggccctgttgtcctcgctct
ggatctacggcccgcgcgtgctcttgatcctgagcatcgcaagcatggtgctcgcgttgctccaggcggccgtcgtgaagatgagcagcgctcaggac
gcgtatgaccagggcatgttgaactggcttttgggctacccaggtccggcttcgttctccttcatcgcccttggacccgtccttcttctgtccacatt
cagcatcctcgtcgtccaggtcgtcttcctggtcggactcgtccgggttctcacgatgctcaccgcaccattcacaggccggtcttctgcgagtgggg
atgcgggtgagggacggaaaggcaatgttgaggttgttggctattcgcgaacgacccttctcgccatcgggacagtcatcgtcgccatcttcttcctc
atcccataccagctcgcgttcctcatcgcgaccatggtccagctcctcaacgccgtccgagcctcggcgacctggagtcgggagagaagacaagccgg
atcgtccgctcacggtaggatcactgcggacctgagcgacagcgcgagccggtatcaccaacagatgctggttttggcgctcatgatgggtgtcctcc
ccattcgggcccccgtgctcgtcgtctgggcacgaaacgtcctcttgggcatcagggcaccggcgacgactccaggcttgggcgatcataatgtcctg
gagattgtgtcgttcatcctgtttgtgcaggtgggcacttcgggacgactccttcaacgagcgccgagcaggatgcttgcgcgtatcacgcagctgct
tttcagctttgtagcgattaagtcgctgacgtggggcttgcggtacacctatctgctatatgacggcctcaacatcatctttgcctggcttctcttcg
tgcagtggagaacgcggaagctcggtgccagttcgtcaacaacagccggtccgtcttcacatgactatacactccttcgtcagcgtggtgactatgac
gggattgaagagaacgctgcacaagctcgcgctgaaaacggtcaggacgctgctgttcattccgccacagcagggccttcagcccttcaagctcggca
ttcgagaccagggccgagtcctgcgctttatgatgagagcgctgctgctcctccccaaataatcaaagcgaacaactcggcacccatcctccgtatgg
acattcccgccgagctctcagcgtccaccgtcctacctccttccctcgcagcctccgccgatctctccaaccccagatcaaagcccaccaccacaatg
cgcactcctcatgagaatctggacgacttgctcaagcgctatctcgacctcgcagcgacgtatcacgccttacgcaccaggagcgccaaacacttcgc
gcagggccatattgatcttgtgcgcgctcggatgcaggtcggtgggtggaacttggcaaagttggggaaagatgggtgggacgcccggttggctgcgc
agactcaggtgcgagcggtgtgggtgaataaggaaagggaagggcaggaggaggagtcgagccggctgcttgggttcgaaacattcactccgcgtccg
tcgacggacgagggggacgaagagaaggagggggtacaaccgtatctcattgacgaggacgacgcgcccgctgtgctgcgacacaggcggaagcccaa
ggcgacctcggacgatgctacggctgcagagacggataaggatggggggaacaagcatcaagaagacgaggacaagaaagagaaggagaaaaaggacg
gcaacggcgatgacaagaaggccaaaagaccgccactacctcccgacccgctctaccaattcgcagccctcccgcctccctcgctacgatcagccaaa
agtcacttcgaaaaggctctgtccctgtctatcggcggcagcggcagcggctcacagacagcggataactcgcaccagccggatatcatctccgtcgt
ccttgagatggcgcagctctccgacgctatagactctgccagacgtacgatagaacagtaa
>contig_14.contig_14.g158.t1
atggcagcacccgcatctactaccgctccagcaccgacggccgcggcagccaatcagcagccggcatgggtcctcccca
cacagcgacagcccacgcccgccctgcacgtctacaactcgctcacacgctccaagactcccttcgtcacccgcacacccggccagctcacatggtac
aactgcggtcccacagtctacgacgcctcccacatgggccacgcgcgcaactacgtctcccaggacatcatccgccgcattctccgtgactactttgc
ctacgacgtacacctcgtcatgaacatcaccgacatcgacgacaagatcatcgttcgcgcacggcatcggtaccttctcgcccgttttaaacaggatc
atgcggccaagccgatatcgaaggaactggttgaaactgtgcgcctcgcttggtccgccttcttcaagagcacccttcagtctctggctcctcccaca
gctcccctcgacgacggcgaagcaccgtccgagcgcgcggttgaggacgcgcaatgggagtccatttcccgtctccggaccactgacccggaatgggt
acgcgtcaattcggaaaagcagcccaagttgagcatgtggttcaccgccctcgacagctcccgtcaggccctcctccccgccgtcgcctctctcgcat
tcagctcatcagcgaacacagccacaagcgattccaacgacagctcagcggaactatctgctaatctcatcaatgcctccgccgatatcattgccccc
tacctcgacgcacaacaaggctctggcatctccaacccctccatcttccgatctctcgccgcccactgggaacgcgccttcttccaagacatggccag
actccgtgtcgaacggccaacgacactcacacgcgtcagcgagtacgtgccggagatcgttacctttgtccagaaaattgtccgacgcgggttcgcgt
acgaggacgaccgcggtaatgtctggttcgacacccgcaagtttgatggcggccaatcgggagcattggaagaggatggcaaggaagtcgatgggcac
gctcgggatggagaagatggcgaatggaagcatacctatgccaagctcgcgccctggagcaagggcaaccgcgaactcatcgaggagggcgaaggctc
tttatctacctcgaccgcgaccatctccggtaagcgacacgcgtccgactttgccctctggaaagcttccaaagcaggagaacccgcttggccatcac
cttggggctccggccgacccggctggcacattgagtgctccgtcatgggctccgacgtcctcggcgcccagatggacatccacagcggcggcgaggat
ctctgcttcccgcaccacgacaacgagctggcccagtccgaggcggccttcggttgtcgacagtgggtcaactacttcttgcacacgggtcatctgca
catcgaagggatgaagatgagcaagagcttgaagaactttatcacgattgaggaggcgctgggcaagtatactgctcgacagcttcggttggccttct
tgaatacgacgtggaatgcgaagatggactttgggaaaaacagcatggcggctgttgcgagtgcggagcagacctttaataactttttcgggaacgtc
aacgccatggttcgagaagccgccgcgcgcgaagtcgaggaggccaagcgtgccgaggctgaagccgctacattagaagccactgccgatttgtccac
ctcgggagccaactcgtcatcacattccccaatcaccgtaggacctcacggctacaacaaagccgaagcggagctcatggcagccctgacctcatctc
aagcggccttccgacgcgccatggccgactccttcgacacgccccagggtctgagcatcctgctcgagctcgtatcgaaagtgaatgtgtatgagcgc
tcgcgtgcggctcgggctgaggtgaatctgggggtgttgcaggctgtgggcagttgggtggggaaaatgttgcggatgtggggactgggtgaggggag
ggttcgggagagagagggtgaggttgggtggggtactgcgcctgaagttggacgggacttggagggtgatgcggccggttcgggcgaggttgaccgag
aggcgctacttgcaccttacctacgcgtgctttcgagcttccgcgacgcgactcgttccctggcacgaaccgcagcttcagctcccgtcgaccccaac
tccaaaccgaaatacccaagcgaactcctcgccctcgccgaccgactgcgagactttgatctggccgagctcggggtgtcactggaggaccaggacga
cggcaaggcgctcgtcaagttcgtctcagccgaccaactccgcgcagcgcgagaagagaaggaacgagcgatccgggaaaaagaggagcggaagcagg
ctgccaaggtagccgctgaggccaaaaggcgcgagatgctgctcaagggcgccacgcctgcctcggacttcttccgctcgaaggagacgtgtggggag
gtctttggtgggtgggacgagagggggatcccgactttggatggggaggggaaggagttgagtaagaagaagaggaagaatgtggagaaggagtttga
gaagcaggttggggcgcatcaggagtatcttaaggcgaaggaggccggcgagatttga
>contig_14.contig_14.g159.t1
atggcagcagtggtaccagcagcagcaggacagggcgaaggcggcgcgcccggggtcgacggacaggacgggcccgttc
ccgacatctacccggagaacctggcgtacaacgcgaagcagatctacttcctccgctcaacagcactctccctcgcaggcgcaagcgcaggcgtcctc
ggtctgcgcaacctctccggcttctacttcttcgccgtcactctcctcctcacgaacctcgttctgcttgcgtacaacgcaagggcccagccgagcaa
gtacgtccctcatctcggcacaatcgcgactcagccgggcgtggtgggattggcggtgcagggcgggcaggagaatctgttcagttacgtgctgtggt
ggactttttggtacggcatcgttcatggtgagtaa
>contig_14.contig_14.g160.t1
atgctcctcagcaccacgcaggctgccgcggttctgtcagcttcctgcggagctgaaggaggagccgctgctggtggcg
gtggacgagcttcccgctgtcctgcgcttcgaaggaattggccggtgcggatgcggaaggagcttcgatccctcccagccaacctctactcgctcctg
tatggtcttccatactcgtggtgtggtgaagagagaggtagaggtgcagcaatgcacatgcagacgacgcggagagaccagaacgattggccagatct
tgcgtcgtatcagctcttcaattggtctgtggatctggtcttcacacacgagctaatgaactcctatacttcccagcttgctgcctcccctaccccac
tttctgcattccacaccaccatcacagacgcctacatcgagaaccactgcgatatacacttcgtcgccaaatccacattcatcaaagtctacttcgcg
ttcgtcaggctgcaggatgtcaatgttgcctttgcttgcccctcttgtggccccaatccatctgcaatcatcgccgatggagtggtgttggctcatag
cacgaagcttcgtcatacgttccttcagcctccaactacgcctattggtcacacaaatacccgagctatgcccaacaaagtactccagccattgccaa
ccttgcccctgcgaaccgctctccgcgaggttgcggacaacctgcttcctttcaccaatgtgcagcgcgccatctctttgtccagcttccgagaatcg
atgaagagtgcgaatctacgcggtctcgctcctcagcgtgaagagttcctccgccacctccaaacgttcgtcgattgcagctgtcgaaacgagctcct
tcgaaatacagacctttcgttcgccttacgatgcttgtttcgcgagcttgctgccgaagagggcatttggcaaatgtgtcgtccgatttgcgtggagt
cgttgcaacaactttcgagcagtgcggtcgaatttccctctgcagcctttactccccccgtcgtccactccattcgagaccttctcagctcaatagcc
aagttggtgggattgcagcacgtcatgttcggtatccccaaccccaccaccagcccagaccagcccaacgaaccaatacaacctgcattcgattccct
tcgtcagccgagcgtcccctacacacagtctggatccttgtacggcgcagctcgatgtcgtgacaggcctctttaccccagatttggggagaaggccg
atctaaaccattcggacgagcagcagagttctggagatggtcctggtccttgcaggaagttcttctccgactacgtgtcgcagcgacagacgggcggc
atcatggcgctctggtgccgtcacctggtgtgtgttgggttccacatcattcccaagtgcgagggacggaacgatgtcttctctgcggtgttcacaca
ctggcccaagccacccgacacgatcatctacgactttgcctgtcaactggcgccgtacagcctcgccagggagcctgcattcttcaagaatgtcctgt
ttgtggtggaccagatgcaccaacatggtcatgctacgtgcacaacgtcttcgtttctatctacttacatgaacacgaatccagagctccagaacatc
aacagctctgccgcagaatgtggcaatgcaggactgtccaggatcaagaagtccgtctcctactgcagccaagaacatgcgatgctcctgatcaagca
gttcctaggtgtatggaacagacgacgtatgcgtgcaatgttaaaggaatga
>contig_14.contig_14.g161.t1
atggcgaccaaaagggcaaagagcggtgagcagcgcgtcagcctgattgaaccatgtcccgatgatgctgatacgagta
tacgaccgtttctcccttccagcccctcgctgcaacaaaggctgcacagaccccgacgacccaacccagaaggctctgaaggcgcagtgcgcctgcag
caggaagaggagcagtcagttacagaaactcagcaggactccagcgcgggcgcaccagcacctgctcccgctccagaccccgctctcgcccctggacc
cgcgcgcggcacctcacagacaggctcagagtccactgctgcgcggcaggggggagaatcttcggcggttttcgatgccgccagcacgattgccgctg
tcgatcgtctcctggccgaaacagcatcccaagcagctcaggcagcagccgagcttgatgtgcagctttcaatgccatcttttgcgcgtacgcccgcg
aatgcgattcagggcgcggacgtcgatcctcccagtcccgcacctaccagtccagcagcaggaaatggcaacgatacattaaacaatgagacaaatcg
cgaatcccacgtgggaaacatcgaaggggaagcacttcccgcggcagatcaaatatcacccgaagtagcagcgggagcaggagtggaaaacggactgc
agccctctgctgaagacaatgcaaacgctgaagacgacgaggaccagactgggccgatgaaagattcagagcagcatcacatatggtacaaccttggc
aatgcacacgattatgttgtgaaaaactttaagagggagcctgtcgccaaaaagagaagcaagattctgaaccggtccctatggagagtgatcaagtc
cgctgctgacctttccgcacgaacggacacggctatgtttctcgcctgggcaacgttggagcccggaaagcagaagcacaagcaagttgtctgggcga
gcgagaacatatgcgatcctgctcgtccggtactgcacagcatgactcgcgccatgcacgataaattccacgccgacattgccgtctatcgcgagaat
caagtcgcggaagctgcgagacatgcggcagagaaagcaacatggcaggcagagcggatcgagcttctctcgcgcatcgcggaactccagcataatcg
tgccgacggtgagggaggatcaggatcgagctcacagctgtag
>contig_14.contig_14.g162.t1
atggcttcactcagcttcccattgcccgacagctcttggcgccttgcctgccctttcctcagccgacctcccagcttca
gcctcagccaaccggaagcacatcgaggcgatccggcatccaacgccgtcaacaggacgccgccatcgagccagcctccaacatcctcggtctgcgcc
gacattattcgggatcttgaggagctactggaggacgaagaggaggaggaagtggtggtcccgagttcggactctctgatggaagatgttgacatcac
tctccagccgtcccccgtcaaggcaatcaagcgcaagcgacgccagtcgatgtcggacagggacgcacgggagttcctccgcttcatgtcgcgcaacc
aactcggcatcggcgcggttctcgagctcttctttcctggcccggattccgatagcaaggccgccatcccaggcgacgatctgctctcttccggatcc
gacttgacggacaagacgtcatactcccacacgatgcactttcttcggaacgggaccacacggtggttcaacaaggttggagcggtctccattgcgcg
caggtacaaggcagcgccacagcccttgctcgacttggtgctggaaatggtcaagaaggagtccaagaacgcctccaggaacgagtacttgtgcggcc
caccagcaggcaagaccaccatctccgatttacgcgacttcgatcccgaggagtccgctcaactcgtcaggcgagacatgcccacggtcagcacagtc
ttgtcggcaatcgcgggagtgcgggacgatgaagcggaggagactgaggtcacccgcgtggaggacaccgagggggcgggggacgaacctatggtcga
acaaatagaccttccgggacgcgtccaggctgtcagaattcttcggcggtacggtcatcggtcacggtccgcagtcgtaacatcggcggtccactccc
tcctcttcgcccgcaaccagcagtgcaataggtggccgttgcatctggcggagcgcgcgtacctcgtcgctcctcgcgtgttcgacagtatggcgaag
gacgaccatcggaggagcctcgagctccttgcgcttccgtcaaccaccttcagcatctcctacgacaatgtcaattggatgcgaggaatacgggacaa
gcgcgtggagaagaaggccgtcatgatggcagctgtggcgggaatggcgtacatcctcaactatcaagcccagtacgaccccgatacacccatctgct
ccgagagactctatgagtcgacattcggctcggggctcttgcggccgacgacgacagtgtgctcacagttacttatcactaagtaccgcaaccaacaa
gtaggcgaagtgagaagtgtgaggattgattga
>contig_14.contig_14.g163.t1
atggtgatgagagtgacctccaccacctccggcgtctcgactgaaagccccagtcccgccacctccgcgtcctccggct
ctggcgcgtccgcgaaggtctacaccgttaagaccgaggacaccggcaccttcgacggcacccccgaaaacctggagcttttcctcgctcgagtccag
gcaatccggttcgccgaaacggacgcgggatgggaccgtgcccgtgctggcctatgccgtatcgattcctggtttgaggccctccgcgagaatttctc
gccgcaatccaccgtcgtccgccaacaagcccgcgaccgaacgtgggatccggaccacgaggatatccttggcttcgtgttcgcgaagatcgccttgc
tcaaggtcggattccggaacatgtccgaggaggatgtcgtccaggagatcgccgatcgtctgcccgtcgacatccagatgcttctccgccagccgcgg
gagcgccaaccatcgctcgtccggcttcgagaggagttgcggatccaggaggtcttctggcgcatccgccacaatcggcccctgcttccctcctcggc
cgtcgagaccgcgagcccgtctctcgtcacgggtggccaacggacctcctcgtttgccaagttgatcgttccggccgcacatccggtctccgcccagg
cttcgtccgaccgtcgccctttccgtggctccgtcgcccagcgccgcgggaaggcatacgccgaggacttcgatccatccctgctgggccgcggaaag
agtcctcgaaccggaaaggagaacactcccaattaccgggtgcccggcaccgatgagacgatctggtgcgagcgaccctgcaaccgctgcggcggcgc
tcatttcgacttcgcccacgaccactcggtctcgaagccacaggctcggttcgctgaggaagcagacgacgatgcaaagagctaccccctcttcccgt
accaccgcatccacctgaacgatgccggctcgcctgccctctcctcgttgcttgacacgggtgcgtcgttgtcctgcattgacgcggcgttgctggca
aagctgggcgggacgccgagcggatcacccatgcgcgtgcatggtctaggggacgtcgagactctcggctgggccaccatcacgttcttcgttccggc
tcgggactcgcacggcttcgccctgatgttggaggtcgagctggacttccatgtcctgcctgctttcgcgcctggtctgctgctcggcctggacttca
tccaaggccacggtgtgaccatcgacgcgccgcgcgggaaggccactgtcatccgttacgcgttcgatgttgccgagcatctgccgagtcccgctgcg
aaagaagctgtcgtgtgttgtgtggagtccgtctgcttgccgggtcgatccatgacgtggatacccgtggatgttgctgcgttgtcgtccgccgttga
ctacacattccatccgcggttgatgaccgacccggatgaaacgatcaaggtagctggtcctgctgcgctcggcaatcgctcgacgacgcatgccctct
tgggaaactacggcacacgccccgttcacctcgaccgccgcacacccgtggctgacgccgttgcagcccagcttggcgacgtgtctgccgagccggat
gtgagccaccgcttcgagctcggctacgctatgcctccggccatggtgcaggccgctgcgaccgaccctggcgcctggacgccctctgccgccactgg
tgatgacgtcgacgacagtgtcgcgtctcctctcgactcgttcgagaacgtcgaggagccggccgcgtctttgactcgtgacgtagagaccgtcctcg
tcgatgaccatttccgggtcggcgtcgatgcatctgggaaaccgcatcctgatgtcgtgtcgctacttcgtcggcatgaggcggcctttgctcttgat
gggcgaccagggttgatcaggggcgaggagatgccgattacgttgcaagaaggggcgcaacttcgtttgactctgctggggcggaaggtgtcaggcgc
gggtgtcgctgtgtggcaagaccgcgccaaggctgtgttggatctgcccgcgccaaccacgctccgggacctgtaccatgtccttggcctgtttggat
attaccgcggctttatccctcggtatgcggagcgggccgagcccttgactcgcttgacccaaggttggcgctgggagtcggtcggcgatcggacacgg
ttggtccggaaggacgggaccgtagcaaatgcagacaaagagcgtctggagtggggcgacgctcaggagcgcagcttcgtcgacctgaaaaatgctat
cgctcgcccgcccgtccttgcgcatcctgacccgacgcgcccgtacgtgctgtacgtcgacgctagcaaggacgcgtttgccgctgtcctgcaccaga
tcttcgaagatccggtggctgatacggccacagctgcgttccctcttgcgcctgctgctttggtgtcggctgagcgctggttggcctggcttcggacc
gaccgtttcttcgggccgattctccgccgtgttgagagcgacgacgccagcgactctgagtggattgtcgatcaaggcttgctgctgcgccgtgtgga
tggtcggttggctttgcccgaggccgctgctccgctggtgtttcgttcagtccacgatgacaacggtcattttggttacacgaagacctgcctagcag
tgatgaagaactactggcggcctcggctggcggagatggtgtccgtgtgggtgcggcactgcgctgtgtgtcagcgcgtgaagctgagtcgtcgcgtc
ggcgagttggatgtggacaaggacgcgcagttcccatttgagacttgctcctttgatctcgtgcttggcctgccacggtcacagtccggaaacgatgc
tgtgctggtgatgcacgatgtgttttcgcgcatggtgttgctcgagccctgtaaagccaggatcgacgctgccggcatcgctgcgctgatcagcaacc
gcatcctgcggttgggctggcggcctcgccgcttggtgtcggattccgaggcgcgggttacgggtcgagtaatgcaggcgttggcggactcgttgaag
gctcggctgaccccatccccgcctcaccaccagcaggcaaacgtcgtggaacgagcggtccagacagtgcagcacgccttgcgcgccctgacggcaaa
gggcgctgctgggtgggatcgtcgcgccgtccctgccgtggaggtcgccatgaatagcaccccaaatgtgaccaccggttacgcgccgttcgaccttg
tattccttgcacatccgggggccgcgcatgccgtcatcgatgccggtaatgcccgacccggggagtcgttcgaggaccggctgttggctgcgaatgag
cggctcgaggatgctcgtcgagccatcggcgtggcgcgcgcgcaacagaaacgtcggtacgacgcgtcgcgtggggcgttaccggtgctcgctgtggg
tgacaaggtgttcgttcgtctgcgtgaccgtcccgttgctggattcggtcagggcaagcttgatgggcgaaagctgggcccgttccgtgtcggcgagg
tgctatcggaccatcgggtgcgtttggacctgccggagtccctggggatcggcaaagagttcgctgtggatcagttagatgttcctcctcgctcgccg
gatccgttcgctgcgagcagagacctacctgatattgttcctcctctggccattgccgacgatgccgcgcccggtcgtgctcttgttgatgatcagag
gcctgcggccgagccggacgcgcgtttcgacccggacaggggaccgggtaccgcagcgggcggccttgctgatgacgaggtagtcgagaatgtcgatc
cgatgctgcggccacgggcgcggggtgcgccgtctgctctgcgcgacttcgttctgtgcgtccaaggcgcggcggttgcggacactgtggtggccacc
gcggaggcggctgacgttcctatggctgtcgggattgcgttggccgctgctgcgaatggcgtaggagaggcgcccgttgttgtgccgactgagctgct
gaggggcccgctgcctgcgccgaaacaagtccagatcggaggccggtcagtgatgttgcgtgaacgacctattgcgtatcaatcacgacttaccaccc
catcggagaaacgcttggtggctcccgagcttgagctttgctgcttcgcgtgggcttttgcccgtatggcccacttgctcgaaggcgcagagatcacg
gtggtaacggaccatcttcctatgggcgcaatgctgcagtccgatgcgggcgcacggtatggaccgacgatttcgcgttgccgagcgctggtgctgcc
gcacttacactcgttccgcttcgtacaccggtccggaaagtcgcacatcaacgtcgacgctctttcacgcttgccagttgctccttga
>contig_14.contig_14.g164.t1
atgcagcgcaaccctcgagaccagcttcgaacaaaggctgctccggccggattcaacccggcttctcttctccctggcg
tggcggacgagaagcagatgctggaggtcatcatttcgcatgctgtgcgttcatgggtcgactcgcatccacggtccggtattcagcagtccgacatc
gcaccgccccctcaagtcctccctttccttccgcgtcgcacacagacgttaggcctacccatactcagcctcgatgaaggctcagtggctggaaacat
tgcggtcatcaaggcctactgcaagttcctcggcatcgacacggaagcgatctctgaagagcggatgctgatcatcgtcgcagacgccttcacgattc
ttcatctgcgctctgggcaggcacgtcggctgtatgatcgctcgaagacaccggcgctcgacaagatgcagggcatccagctttggtctgctctcttt
catctgcagtacacctttcagaagtacttccttgacgcccacagcggtaccgtcgccaatcaaagtcaaatcagcgcaagagttctatgcgacaaagt
cggcatgaagaacctgtgctcggggaacaccgacttccacgaggcagacgcgttcatcaagatcttgttcgcagctttgatcgacgcgatccttaccc
cggcgctgggtgagcaggtctcaatggatgcggatggtggaggggataccaatgcggacgatccggagcaaccattcgtcgacattcccgtcgacaca
gtcgtatccaaggcacgagcgctgctaaagaatctcctgcacggcgatgcggagtccgtggctcttcgacacggggacgaggacaaggccgacttgtt
ttttcttcaaggtcgggagatgctgagggacgcagctatctacctcgagctgaaggactcggtcaagaagggtgacccaggacgccttcttgtggcgg
ccaaatttaccgtccctcggttcgcagcgaccgagcatcatcggtacgtctccgaggttctggaaatgctccaccaggtccgacacgagcttcctcca
gcgttggcgaccaccatgatgtcggcgtcacttgtgaatcactccggtcgttccgacacctggcttcctgcggaccttgacatcgagcatcaagtgaa
tgagctgaagaatgtctttaaggtgacagcatcgtcagacgccgtacgaaacggacacatcggtcaaatcatcaacattctgcgggaacaacgactcc
gatggtaccttgctgtgggtatcagcagccgaaactccaagcactccgagcggtcaacgcacagaagcatccagctactgtcccgccacgtcatcgag
caagccgttttccagtggacttctggacgacggtgccaagcctacgagctcaaccggggcgacgatgttcaccgtcggaagaagatgaacgaacgcag
tccaaagcaagccaaggggctcgcgactgacttccacgtctacggattcgctcggctggttggtgggggaggacaagctggcatgctctcggattgga
tgtcgcgccgaggacgagatatgggaaaggagacagaggccaccagcacaaacgacgcgaccatggctgcgcagcccgatgagcttgaggaggccgat
aacctcgaggatcttcttgacgacagttacttccctgaagtcgacgttgacgctctcatgggtggcttcgtcatgcttcaagatgaagagaacatgac
caccacagccaagccaaggcgcatccaaaacggacaccaccaccaccacaacgatcacgatcacgaggatgacctccccaacggagtcaccaagacga
atgcacaacccaaccaagccgagcacgcagacggagacgagatcacgcccttcccgctacccgcagcccacactacgacccgctcctcatccgctcac
cgtacaacgtctcaccggcgcccaggcactctccctcctcgagcagctcgtcgccagactcgtgggggcctcgaaagatgggcaggaggaggtgcggc
ggcgaacgacgcgctcgccaggggaagctcgacgggtaaagtacggactaccatcgagtggatccgatctgtgctcctcctgcacacctcgtatctca
tggccctcccgcacctcaccacccgactcgcatcgctccatatggcactctcgtcccgcctggcctcccataccaagttgctcggcctccagggcagg
ctcgagttggtcttgagtcagatcgagatcagggctgcctatgctgctgtggcgggcaggggggcacagggggtaaagtcgcgcttggctaatgcggg
cgcgggggctccggcttcgggatcgaagaagaagggtgcgaagggtcgcggtcgcggtcctgctgatgatccgacgcgatggatcgagccgagcgatg
atgcagatgacgatcacatgaagcagcagacacagaacacagaggcacagaacacaatacacatgaaccattacacaatgatttactgctcaacatac
tcatcggcccatccatctggtcgggcatcggagccatttagctga
>contig_14.contig_14.g165.t1
atgagcgcatcaacacaagacacgcaagctgcggcgccagcacggaaacgccctcgcctatctcgttacagcaacgttg
agctggattgggctgcagctgagccaggactcccttacccccccaaacaatggcaaaaggatgcggtggcaggcctggcaagaggtcaggatggactt
gttatcgcgccgactggctctggcaagggctatatcctcaacttactcctccacatgcttcctgataagacattcgttgtcatggaaccgcttcagag
tctgttagaagaacttgcggcccggatgggcaaggaggcagtctacatacatgcggaaaatcgaacgcccaagctattcgaggagatcaaggccggca
atttccgcatggtattcgtctcgcctgagatggccatcggaaacgcatttaaagaggtcctgctggattcgaacttcaaggcatccctgggcggtatt
gtgttcgatgagtgccaggtcctgaaggactgggctgtcgactccacgttccggaaggggatcaaagacgtcagcatcctcagacatttggccgacat
ccccgggctcgcgatgagcgggacccttcctgccaactatcggaaggaggtcctccgccactttgagctcaacgacccttttgtccttgatatcggtg
tcgatcggccaaacatcgagtatgtcgtcgcgccgatccgatacccgcttgcttcctttcgcgacatcctggcgtggctgcccgagctgcatggaacg
aagccggcgaacgacgcggagatgcgggcactaaaggagaggtgcaagccgacgatcatttacaacaataacaaaacgcaacagctggagatgttccg
tcaagtccaggcttggtactcacggctcggactggaggacgtcgttctcctggtgtcggcagacatgagcgattctcatcgcgctcaggtaaaggatc
ttctggaatcgggaaggatcttgtgtgtgatcagcacaagcgcacttggtatgggagcagacctgcaaagaatcctgagggtcattcagtggcggatc
ttggactcacttgcagcaattatgcagcgcctcggtcgcgctggtcggaatccgcgaagccatgccctgggtgtcattcttgccgatccttgggccgt
tcctgcggcgatggccgcacctcaagcccaagctgatgctttgctcgcggccgaggtgggtgaagttgacgaggaggaaccagcgggagccgcagagc
cggaggcagtctcgacgaggctgaatacgacggcagacgaacaaatcgtcaaggtcgttcatcatgcgctcctgcggaaagggtgcatacgtaccatg
atcaatgacttcttgggccagccttcgcccgaaaatgtgccgtcggcagaatacatcttcggtcccaacatcgcaaaagatggaccgtgctgctgcgt
ctgcaatccgaaggagctgccgaaggttcctgacgctctgctgccggagaaggtcgaagaaggtcgagctcggaccgggatcacaaaactgcaggagt
ttatcgagcccaagctccgtcagtggcgacaaacacgatggaaggaacattggtcgaaggtggaaggcgtaccttcgtggctcggtattgcctacttc
ttccgatccgaggatgtggcttcagtcgtgaagaacctcggcaaaatcgacaaggccctcggagctggacaggacgatgctgttggggactacgtgca
gatggaagcgaagtcagttgtgcagcctgagttgacggcatggctgaaggagaacattggaacgtacgatgcggagcgcaaaaaggagcgcgaacagc
agaaggcagaagctgatcgtcgtgccgatgaacgcgctagaagtcgggccgaggagcgtgctgcgaagaaagcacagagggcttcacaggcagcggca
agcggaaatggtatggctggaggcagtgcagtagcgagcggaagtggtacggctgaaggtagcggaacggggagtgggagcgcgcctgcagggattgg
aacgcagcgaacccacaagcagtaccactga
>contig_14.contig_14.g166.t1
atgcccatacattctgctcgtcgccgtcgtctgctgcttgcgctcgtgctcggtgccgctgctgttgcgctctctcctc
aacgtcgcccagtctaccttatccgtcgctcgctcgttcctcccactcagtcggccatcgcccgtgtactgcgaacgaaagacgacatggcatttatt
gctgcgtttggctttgacgtggatattttccgtgatctcctctctcgctactgtccggccgtcgtctctcgtgcaatctgggtcggtctcgaggcaat
gaaagcaatgatgagcgaggacaaggacgcttgggcgatacgctggctcacccctgagatcatgggcgccatggccgctgccgtgcgcgcccgcgagc
cccttctcaagcacgtgttcgggttcgtcgacggtctcaacctgcgcatctaccagccagggtatgtcgaggaacagaacgcctactacaacggctgg
ctaggagacacatactgcagccaggtgataatctttctgaccaatggggagattgcctgggcaagctttaacaacgcgggatcatggcacgaggctaa
gattgcgaacgggctctacgacatcctaagcaaccccgagcgcaccccggcacctttcgccctccttgccgactccgccttccccaacaaccaggagg
tgtccggcaagatcctcagcaagccgaaggagaatgtggcggcaaaggagcaagacgggaacacacaccgcctgtgggaggccatcatcccgcatccg
ccagcgccaagctgcggaatggggaatggaaccctccagggtgcgtttggctttgctacccttcgagctctccgccatgattttccacataacataga
tgatgagcagatggtactccccaaaggtgtaatgtaa
>contig_14.contig_14.g167.t1
atgagcggagtacggagcacgaaaaagcatcccaaaatcagccggaacgccctcgacgacatcgttctggacctcgtca
acctcagcgaggacgaggacgacacggacgctatgggtctcgatgacctcgtcgccaacgtcacgtcgacgccatcgctcaggccgccgagcacgtgg
tcaccgtccaccgagggcgatcaagagccccctcgctaccatgacacggctttctttggccggtccgacgagttcatccagacgatctgcgccctgcg
cgaggaacatccgacaccctcgccctgcggcgcattatgtcccgcctcccgaacgcgacccgacgcttcgacttcggccatcgatcaccctagagcaa
gaacaagttccgccgcaccgactttgaccacatgccttcgggccgggaacacctcaactcgcaagtttgttctatgtcaagcagctcaaaaaccagta
gctttcgcgcctccagcctctcccatctcgctcggcgacgaggaagagctcggagtcccgaagaaggcaggcaataaacgcgctgcctgctggtcaac
cttccagcaactgtctcatgagcagaaggtgcagtgtatcgactgcaaagagaagctcagcttcatctccgtctcccgtaccggtacctcgtcgatga
cgcgccacctcgtgtcctgccccaagaagaaggctcgcttggagccgggacagcagctgctccagctctctcagtccaagatcactgtcgacgtcaag
aagcagctccatgctctcgtgcagcggtggatcgtcagagaccagcagtccctctccgtgctcgatcacccggacttccgggcctttctctctgctct
ccctggcgaccacatgtgccccagccgcttcgtcatgaaggcctcgatcatgtccgactacgccgccgtcaagaacgcggtcaaggcacggcttgctg
ctgcgccaggcaagatcgcgctgaccaccgatgcatggacggccggcaacggggaccagtacccagtgttgaacatactattggagtatggattcctc
tgtctaaccgcgcattggatcgacgagcgctggaagctgggcaatctgcttctggacttcgccccgtttcccgtcccccacacggctgccaacgctgc
cgatctcatcagacgcgctctccaggagctcggcatcgagaacaaggtctccgcgtgcgtcaccgataacactgcctcggcttacaacatctcaaaga
tccttggccagcatatggcccccgccagcttcttccaaggccgctgtgcggcccatctcatcaacctcgtggtcaagcacggcctggacgacgccggg
cgtgacgagatcttcaacaacctgcagcgtctcgagcctgccctccggatcatgttcgccgagcgcgcacacgcagagagcgcctggtctgagcctgt
ctgggtcgctatacgggacatcgtcaagatccttgccgtcttccgggacgtttccgagcacctgcagggccgattgttccctacgatgagcactgcgg
cgcagggatttgtgctgatgacccaagagctgaaggatctgcaggcatcggctacgctttcaacctggggaatcgagatcatcaagttgttccagacg
cgactgactgagtatcgtcatcatatgattgacacaaacgtggttctatgggctacaatactggacccatcgatgaaggcagaggtgatcgttcagga
tcgagtgcaccgcctgtacgacgtcacttcaagcatggccagtcatctcgaggcgcactatcccactcccacccaaggattcaaccaacttctcccca
cgcgtcccggtaatcagccaatctcggggtaccagaagcgcctgcagaagtttgttgcggagaaggaatcaacagcaatccccccaaggaagcagctg
gagatgtacatggccgagcctaccatcgctaccatgtctccttctgatgctctcacgttctgggctgccaacgagggtcgattccccagccttgcagc
aatggcgcgcgacattcttgccatccctgccacgagtgttccttcggaggcagcattttccagaggtggagagctcgttaccaagcgtcgaaatcgtc
tggctgggtctactgtcactgccatcatgtgcttggattcgtag
>contig_14.contig_14.g168.t1
atggaggtgtggactgccgactgcgagagcgacttcctgtactggagcgcaaggtaccgggttgtatattgcgcgatcg
ccgatcgagaagcggttgccgaagcactgagcggcaaggcagaagcggaactgaaagaaatatcggacgctccagaaactcctccgcccctctcgggc
acggtcagcgacaaggaccctctgttcaatgacgtttccgatgaggagtactccacgcctccgccggagtctaactccgatgttgttatcaaagaatg
gcatcttcacaccgtcgcgctcatgctgcgcagcatgagtccagaagccctcgtggccaagctgaagcatacgggtgagtatatagggggtgaaaaca
tgagtgtccggctcgacgccgcgacgctggacgagcgcggccggtttatgacccctgccagcggcaccgagcctgcgcaggagctgcgctggtcatat
gccgccaaagggcgctcggcgtttgggttcgtcaacgggaaaaccggcaacgcattcccgccccagtgggcgaacaattcgacttgtccttctaccgt
cgagctgatcaggtccaactcccacaacaagtcagcaacatgcgaacgaaaagggtacaagggtgcggaagccactcatctcaaggacggattggccg
cagtagccaacagggctaaggacgagtttcgaattgttcctccgccattgcggagtgaggaggacgttcttcaaaatcttcctccgcagtggcggagt
aaggaccagccctacttggagtatcctccggaggagtcacgcgatatcaatggaaggagtctcagctgggcggctctgcgctgtggccacgtgctgag
cgtgcgctgctggtggaggcacggagacgagttggattcggaacgggtcactcagcggaccaccgaccacgacctgttgatgacgctcggggaagacc
agaacctgcgttacaacgctgtcccggacgtaaccgtgcttgacacggacctgaagcagtattactga
>contig_14.contig_14.g169.t1
atgcccaagcatttaagcgcaagcgcggccggccacaagtcgagcgcaaggagaagggacaagggccttcctccaggca
ctgcagcatctgtggactcgaaggccaccgataccctgatgcttctcccgtgcgcacacatttgtgcactagcggcgtctctcaaaaaggctgctgtc
ctctatacgcacagctactggtcaaccaagcactggcgcgcaacctaccagaaggcatacattgtggccgagctcgacaatctcgacgccaacgagct
cgatgcgcctgataccagcacccgccaaaagaaaggacgccctcaaaagcagcgccgcgaagctggaaagggcggaagctctacgctgtcgcctgcac
attag
>contig_14.contig_14.g170.t1
atgagcagccaaaacaacatccccacccttcagcttaagcaggagttcgactccgtcgccgccttcaagctgcaggtgc
gtgcagttgctgccgcagagggttggaacgctaagtatcacaaatccgaggccagctacaccatcatgcgttgtcaccatgacgactgcacctttcgc
gtccggacaaagaccaccaatggcacggtcaaaatcacccgcctcgtacctgctcacacttgtctgggtgtcgtgaaagagggtagtaaggcttccaa
tggtaatcatcaccttgtcgtggctaaggttacagaaaccatggtcgtcactgcccagtcttccggcaaagcaatgcaagcccagctcaagcactctc
tcgggcacgaggccaatgtgcatgcattatacaaggctaaacgaaaaataatgggcgcttccctgggtgacgaggtggcgagcttcgtcgcgtgcccg
cctatgtggacgccttga
>contig_14.contig_14.g171.t1
atgtctggtcgacagtcacctttgcttcctggcgaggtcggatccgtctctgcttcctcttcttccgctgaggccccgc
tcgacagcaccgccaccgctctcgcgaacattctggccgaggtcggcggactgcggcgctcgattcaacgcctcgacgaacggatggacacagtggtg
gacagggtcggccggatggaaacttggatccccaacgacgggggagatacgtcctcggatcgccagctcgacgccggttccatcgacgacaccgaccg
acccaccatcacccgcctcgatccggccctcacacacgcggccgtcacgtcctcaatcgatccgacacgcgatcttccaccccacctcataccccgct
catccatacaaccccctgctgcccgccaagttgattctggcggccccgagtctacacgcgccggatctgagcgcgcggtgtccgagcacgccgcgtcg
ccctctcgtcctcctcgaccggacagagccgctggtcgctccgctactccacacgaactaaagcccccgcaagtccaggcgttccgcgcgcttacctc
aaaggagaaggcggccatccagcgcctctctgcactgctcggccggccggtccgtgactgccttgacggcgacacttcgctagacgatctgctggccg
atcaagttccgggatcgaacgggcagccccagccccgcgcaccatcttccaccaccagtccggctcggcccatccctccgaccaccccacccgactcc
cctccgctccacgtgctcctgccagcctcttcgaccgcaccaagtcctccttggggacgacgaagcgaatcggcaccggcgcgcgtgtcgtcagccga
acttggccaccccgacaccgcctcctcttttggcctcgcctcttactccggtggtcaagaggacccggatgcggagaacgggtacggctgcttgctct
cctcccgcggtgtgttttctgcgctgtccacctggaacggctggccggggataagcctgttccgccacgaccaggatcacatcaaacacacgctccag
gcggcgcatgtatgcacacgcatctggctcgaacagacgatggcggtcgacactgccgtagtttatccaacccgcttcccccaccgttccacagtcca
ctaccatacaggcggcatggccttcgacgagctcaactggctggcctaccgtgaagtcaacctcatggctctggatccttcaactccggccctctcac
tccacccctctcgtcagtcgtcacacacaccggctaaagcaccattccactcgtcagcactcagcagcccgcttgttgttcccgcgactccgccccga
ccgagaccaacttcggtatcaacatcggtactcggttcgggcgcacgcattttcacaccactcttgccttcaattaccttcgattcatacagcttcag
gtccattgccattccagccaccctctcttcgcatgcgcccgtcaccaatcggcctgctcctctcatgcccgctgcccttcccagtttcgatcacgact
cgggacagtcgtcttttccgtggcggcacgtgctggatgaccagcgctctctatcttatctcctttctcttatctcctcttctcccctttctctcacg
cactccgcatag
>contig_14.contig_14.g172.t1
atgaatacccacagcagcgagcgacccatcaattcccacacaatggatcactcaaccaaagatgcccagattgtttcac
atctgaaacaggtccacggcatcagtgtgccgcagcagtcagccaataaagctcgactcgcaattttgggctcgcgtcaagaagaccaactagcggag
tttcggcagatcgaagcgtggctccgtctcgtcaaaaccaacgacgcggacgcgcatgttgagcataaggcagagaacggtcgctcttcctgtgcttt
cgtgtgctccggtgctgctcgcagtgcctggcctcattgcaaacctttcttcgcaatcgatggcacatggaccaaaaatcaacacggaatgattctac
tgctcgctgccgctatggacgccgacgacaaccttgtcattctcgcctggggtttggtccaaatcgagaccgcttccaaattcaaacctctgatgacc
gagcttgcggccctcagcaccggtgctgcagaatacttgcgcgactcagaggatggaggaattccgcacaagttttgggcatcctatgcattcccggg
ccgacgaatcgaccatgttacctcggaagcagatcctagctccacacccccacagcctgtttatcgaggcacttcagcactctcgcaaactcaactgc
accccagccagtga
>contig_14.contig_14.g173.t1
atgggtgatccagacctcaaacaaaaacaaaaaagtcaaagcgccgcacatggccttcccgtggccacctcggagctca
ctctcatacacacccctttttgctacctcttcctcctctcttcttcatcaagatgcctgcagtctcctccctccggcctcatcaagtccgtggcgact
cgccatacccgttctctgcccttgctcaccatcggcacgtcctcaaacccctacaccgtccttgacagcgaggacgacgccgacttccccaccggtcc
caacccaagcaacgacgacctcttcacggtcagcgaccacgagatggaggaagcggttacggacgcaagcactatcgccctcgccgaagccgtcgaag
aggctattgaaggcggcgccaacggcgaccctcccgactacacggagccttcttaccggcagcgtctcgacgacactctcggcgcattctccgtcatg
cccgccgatcgccgacgcgtctggttccaatacttccggcgattcctcactccggagatcgcacaagaggtcgagacacgcacctgcaacttgcgtgc
gaggaacgacacgcttaccagcgacaccgtcgtgctccgccgactgctcgccaaggtcggcgacgggtccactcggctcaacatggacccgcgatccc
aatggaccaagaccaagtttcgcaagtccgacttcaaggagatgcccccacgcaagattcgggtcctcgctcagcaactcctcaaggctgcgaacggt
aacgcctcccaccccatcaatcgacgcatcacggtctgctcggcgtgcatcgaccgcttcaactccctgtga
>contig_14.contig_14.g174.t1
atgtcaactgagcagaggccacagaacggggacgacgggcagtgggacgatgagccggcgttcctcagcgaagaagatc
cggcggaatactcccgccgcaagaaccccactccgaaccaggatagcgtcattaagccgtggaaggtccgaaaccttgaggactggatccgcccgatt
gcgatcggcacctttgttgctacgcagacgacgcagccggactacatacagggtaacaagtttttcgaccgcctcaacgctgcgacgctcgacgacaa
cggtcgtttcatggccccaaacagcgatggtgtgctgcaggagctgcgcttcagctacgcggcgaagggcaaggtcgcatacgccttcaacaacggca
agaccggcaccgcgtttccctctcagtgggcgtccgaggctaccaggccctccagtgtggtgatcgagacttgccacggcaacgccaacatgcgccgg
aagcggaccacggagggtagtcgagagtacaccatcaataccaacaaccagagccctaagacctggtccatgtcgacctcgctgccgcctgcaaactc
tcaggcggacaccgacctccgtcgtgccctggccgcctatgggacccgcatcaaagcggactccgtgctccgcaaaatagctccgcggactccggggt
actccgggctccgcaaatctaaacctagtaaaaagcgctcaaatctcgctccgtgctccgtacccgtgcagagcgtcccccggagtccgcggagctcc
ggggaatgctactccgggacctactccgggaagatccttatggagcgggccatatttgtgaccgcgggcgaggcgctcgagcacggtcgcccctcgga
gatgcgaaaggatcacaacctcgcccgcacgataggagacgaacagggcgttcggtacaatactgtgccggccgttactgtgctcgacacggaggacc
atgacttctggaaagtgtcatggcagctcgcccacgagctcccctccactggcttgtgggagatcggtttccatgtccgggcgtacaagtcccgcgcc
cggaacaagttatacggtcgagagtcagacaaggtgttagagtcatag
>contig_14.contig_14.g175.t1
atggagaagctttctctctccccatccacggcgaccatcttgcgcaccgtagcaagtgtccaggagcgcaagattgaat
tgcttcgagtggtgttcaactcgatgccgatgcaacgtagaggtgaagtgctgagcggcacccagcacaaattcaaggtttataatgtaggtgcagct
actccgacgggaccctcgttcctgcgtcatgcccgttcgaagtcggttcaaggcatcggcgacttttctcgtatcattgccagcaatacaaccttccc
ttcgccatctcgccttctgctgcgcaccggttctcagtcccccgaccgtcagggtataagtagcgcgaccgaaaccggcttcctcaatacgtcccccg
gacaggttcggactctagcacgacaactacttgctgccgctaatagcgacccggaccatccgatcatcaagcgcaacgctgtctacgacgtctgcata
cgccgcttccagactctctga
>contig_14.contig_14.g176.t1
atggacccctcatacgacttctctccccgcccagtcactcccatacataccccgtccaagcatcatggtctgcagcaag
acctctacgaatccccaatgtccaaccagtccccaagcagctcggtggtctcggattcagatcttggcgacactgagaccgtctacagcgagtctgac
tgtcacacggaggacggcgagtgggaaccagactttgttgacattcaagatcattcgaaagacgacgaagattacaatccgcgtaaggatgacgtcga
gatggtcgtcaacattcctgccccggcttctcgggctgtgtcccgcccatctacctcgaccagtgatgatgccgccgtcgcagtcaaggcgttcgcaa
cactcatcatgaagccgactctcgacctccttcacgtcgaccgccaacaccgctttctgtctgcactcaaatctcgatgcgacttccaggcgtacaag
accgacatcgacgacgcttttgatatactttgttgcgatgccaatcggcgcatcgcgtgcgacgggtgggcattccctagctcgaaactgactttcga
tttttggtgcatccagctgttcaggtcaagcttcgctgagcgtcgccgtgccgtggtctgcgttcttggttcggtgctccttgagcccgacttggtca
gggcgggtgacagtgcaggtgcacttgctgaagacgacctcaagaccctcatctaccatcctcgagactga
>contig_14.contig_14.g177.t1
atgcaaaccacttcttgggccgacgtcatctgggtcggccacccaggcaactctcccaaggatctctctgcccgcgcat
ggttcgtccagctcgacaagagcctgaatcagcaagagactcgtgaagtgacctccgacaaagacaaacgagtggtgttgcgagctttctttcggtgt
gcggggcgatgcgcaatgtcaaagcctcctgtacctgcggacgaagaggattcgggagaggagaccgaatctgagggcgtcaaaaagtggagaaggcc
gaagctaacccacccgggagtgcgagggtggggtacgactcatgacctcggtactgccaagatctacagctgcggcaatcatagagacgcaaatgagg
cagatctgcaatattcgcgtcggctccgtttgtacatggaaggtgtggggtcccagcttcgagaaggcacgagcgccgacacagacaccgcggctctg
ccaagagcatacccatttcccgacttcagaatctcgaaggcgaggaagattgacgctgtcatgaagggcatccgttcgtccaagcggttgcattcgga
cccttttgcggcggtcagcatgtttgtcaaacgaaatccgagtctggtgtttgggtacgtaatgtattatgtgggaaacttccctcagtgtttgaccc
tatcgacttctgtgctgtgggtgccgtgcgaaacaattgccattatgcttcgagccttggaagtagaggtggttgcagaggcagaggcgatttgcaat
ggaagcacagatgatctcgcagaaatggaacagaaggagccgctgctactgaagcatgctctgcagatccaggcagtacaagcgtggagccctgcggg
tgtcatgattgacaagtgtctcgcagagctgaacgcaatcaaagaggctgatcatttgtctcgcttccgggaggactcttccgtctccgcacaatctc
acgactttgtcaacgccgacgctcgactggatcaagattccgacgacactttactcccgtattccgctgccatcagtggcaacaaccaccgcacgcag
tctcctccctccggcctcatcaagtccgtggcgactcgccatacccgttctctgcccttgctcaccatcggcacgtcctcaaacccctacaccgtcct
tgacagcgaggacgacgccgacttccccaccggtcccaacccaagcaacgacgacctcttcacggtcagcgaccacgagatggaggaagcggttacgg
acgcaagcactttcgccctcgccgaagccgtcgaagaggctattgaaggcggcgccaacggcgaccctcccgactacacggagccttcttaccggcag
cgtctcgacgacactctcggcgcattctccgtcatgcccgccgatcgccgacgcgtctggttccaatacttccggcgattcctcactccggagatcgc
acaagaggtcgaaacacgcacctgcaacttgcgtgcgaggaacgacacgcttaccagcgacaccgtcgtgctccgccgactgctcgccatagtcggcg
acgggtccactcggctcaacatggacccgcgatcccaatggaccaagaccaagtttcgcaagtccgacttcaaggagatgcccccacgcaagattcgg
atcctcgctcagcaactcctcaaggctgcgaacggtaacgcctcccaccccatcattcgacgcatcacggtctgctcggcgtgcatcgaccgcttcaa
ctccctgtga
>contig_14.contig_14.g178.t1
atgcgacagcaggctcgttctcgtcttcaaatctgcctccaagatcatcaacattcgactcgagcacttgccccaccag
ccatattgcgaccgtacgccgtaccatgccatctgaggtcatcgaatttatcgaggcgcgtctggactcgacagtcgacaccaagacaaatctaccag
gatttgatgtcttcggccgagatgcgatcgaaggccaaggatatcactcagaagcaggtgtggttctggtggcgcgcgggtacctctgcctcctggca
actcagtccggatcctttcgaatccatgaccaagtcgttgaatggagcaatgttggcgcgcgacgatggtcctgatcaagcagctagagccatcgagc
ccttttccagaccctctggctcctcatcaacgtctgtcccgctatcaccatcttctcacgttctagagatctctttggacgcaacctacggaaccaac
agtagcggtcacgagctgttcggcgtacttgcggagctagatggaacaggtgtgccgttaatgtatctgttcatggatacgaaggacatgcttgggga
caggcgcaaaacggaaatccttaccgagagcttagctatgctcaaatatggtaacggcaagaagacgggaacgaacaactatcagcccttcgacgctg
ccgcaacggtcctcggtctcgaggtgtgctggggcgtaccgtcgaagcgtcggcatgacgagcgcgtttgcacctgcggctgtcggtcagacagtcaa
tgggacgatactgggcggctagaagtgacgaaggatgaaagcgaagaccggatcaacttccttttcagacattttaatgtgcatccactgtttcccac
gatcttcggagcggtactcacggctgagcagctacgcgtacaggcggcaacagaggcatatcagtactgcaaagtgcaagcagcgtggctgggcgagg
gtctgggcgtacctgtgaagaaattggtatcggaaggacgaatgggaactgcgggcgagaagtgcaaacgaatcagttccagttctgaagaccaccat
gatctgcgaaagtcatcggcgcaccatcaagcacgactaccttcactgcttcgcccgtccgcgtatccttcatcctccgcacaagactcctgccgcat
gggtccaagcatcaacagatgcattgacagcgtcgaggagatctcaacttttaacagcctcttctctgttttcctcctccatcctgcgcaagagctca
atatactggtggagcaactaatccagcctcatctggacgcggcgggtgcagcagcggaactgctcgaatcgctcaccatcagcatcaaaggacgagac
cctcgacctggcgagctgcagcaagtgctcctgaaggaaggacgactgcggtcgcgagaccagatagcgcaacagcttctgttccggtgccccgttca
agattgtagaggctcatccggctacctcaagagcctcgcccggcactgcgccgtccagcacccacagcctcttccatccattgaagcagacccatcgg
ccctacagatctctggccaacccgtccacaccatcgccccggcgtcctcggccacgatcgcgttcgctcacgagagcgtgtacgtggccgacgcggtc
cgctttggcgcagtcacctggacgcggaccaacctctcactgatcgccgcgctcgcaacttttgcgttgctcctcaacgtcgtcttctgtctcgtgaa
cgccgcgatacagagctcagctggctcggcaactatcttcactatgtaa
>contig_14.contig_14.g179.t1
atgtcgacaccgggcttggcatcgacagcgccgggagtgggagggacgccagacagcaaccagcagcagcagcagcagc
agcagcagcagcaacagccgcagccgcaggagcaggaggcagcactgcgggctgcccttgctgagttccagcgacgaggcctcgctgcgactcggaat
caacaacaccctctcaatgcgggcgcagcggcagcgggagaggccaacccggcagcagcagcaggtaacaatgagaacgaagcgctggctgtccgtcg
aaatctcttccgcgcgtctctcggcgccatcggaagcatgaaccgcgtccgccgcaccttgctcgccatccgtctcctcctctccatcgcacagatcg
cagtcggcatcaccatcgtcagtctgccgtcgtcccatcacgactccttcgctactgcacccaacgacccagagccagagatctgccagccctccgcc
atgctcgtcttcctctccctccacatcgtacgcgtcgccatcaacttgccagccgatgtgtatctcagtatttctccccatcgctccaatcgcgcaag
gagaccgggtgcggacgggcttgaggcacgcgagagaaaccgcgccatcgggaacatctacctcgatcgtcgcatcgccaaagtatcagacctcatcg
ccctcgcacacgtcgtcctcttcatcgtcggcaactacaccttgtactcctcctccgaatgcgcaaagccccccgcacgatccgtgcccctcttctgg
accactttctcctttctcgccatcgactatctcagcatcatcgaagtcgccatcctcgccctcgccgtcatcttcttcctgcccgtcgtcatcttcct
tctccgcctctttggtattgccgatcgactgcatcagcccgaaattcatcccgaacacaagaagatcagccaggagaccgtcgatcagattcccctcg
tattttatcggccagcagatgaagaggaggaacctgggaaggacaagcctctcgaggacgcagcggccgtcccactccctccctcacgagcagagagc
cctcagcccaaggcgccaacttcacctcatcttcgcacccacaccagagatgagagtacagcttcgactgtcaggactcgaaacagcatgacctcggt
ccgaagcgccgcctcgggatcacatccagcctcaacatctgctgccatcccaggcgcagtccatcgacaggggcctctctcccgcctcttcttcgccc
gaaggagcagtcgaagaagcatcggtccaccacaaccatcatcgcctcctgtcgaatcggaggggatctccctcgacaccctcggcccttcatcaaca
gcagcgcacaactccaagctcgaccaggatgacgacgtcattcaaccaacctctccgtctgcgggcgggatgggagcagggtatggccgtacacatcc
actgccacatccactccacccgttaccagcccatcgcgccacctgtccaatctgcctgtgcgacttcgaagagccgccagatatggagcttatcaagt
gggaggccctcgagcgacagcgggccagggagtcgaaggccaaggaggacgaggcggggaagaagactgaggccaataagggggaagaacggcaaggt
gcagggcaggtgggcagaggagggggcgaaggggaggaggaagcagcagcggtagcggcgaatgcacccggtccatcgacgtcacgaacacgcttctt
caagaagccatcaaagtcaaaacaaagcccatcgacaccagcctcgcccaacccgaaagcaacaccaccaacagccgagtccgacgcccgcctgctcg
ccgacgtggatctcgcatcggaggctctcgagccgttaaggctgatgtcctgtaccacgggcctcgtggaatgcggtaagggcacaggcttggaaaag
gctgaggatgccaattga
>contig_14.contig_14.g180.t1
atgtccgtgcatcgctccctcttcacccttccaccctcggctcctcatcacaacgacagcgccgacttcccagcatctc
atctcgccgcgcttcagctacagcccatcactcgcccaaagagtctctcccgtaccatcctcgcccaggacaaacacaagggcggcgtacatgccatc
accggacgcgcactcaaagcacaaggcgtacaagaggccgctcgtcgtttcggattgcgcgtcctagagggcgcagactacatccccggcatcggcaa
gattgacagcagtgttgacgaagaaggcgagagttccgatgaggacgctgccccgcttgatcctcatcgctcagacgatgatgacgacggccacaatc
cgattcttcggcctcgggtgcatagcgacggcgagccggaagaagagatcgacgacgctgcgacgaccaccacagcaacaaccctctccaaagcatcc
tcctccgccatcataaccctccaacagtccctcctctccagccccccgctcaaaacatggacactcctcctcctcggcggcggaaacttcgcagcagc
ggtcatcgccctaaaccccttcgtcgaactctcgctgctgggatcgagcgaacaggcggcgagcttcatcagccagtatgttgctcagcgcttcccca
atgcaccacgcagtcagccacagccacaaccatcgggagcaggagcatcttcttccccgtccagtcaaccaaggcagcagcaagcgaagcagcacggc
aaacagaagctcactactcccaaacagcgacttctccagccagccactgcaaaacgagtggttaaggagataccagaggcattcgggcccgtcggaac
cgtctaccacaaggacaaggacttcgttctcgacggatatcgtcgccccgctgtcattacagcaccgcatggcccggcatctgtccccgcccctccgc
ctaccagcgaaaacgaagccgcttcgacatcgtatcaacagcctactctgatagcagcagcagaacagcaacccaccgcggatgtagccgcacccgaa
ctcgagaccatcgcgcccacagctgccatgagagagctcgatgccctccttgcagagctcgtcgtctccgaagacaaccagggatcagcacctccaga
gctcgtcctgtgcttctgtcaaggacgcgtacatcctctccacccacaacaacccctctgcccaacctgcgccctcccactctgcacctccctcctcc
cctctcccctggcggagggtgcgaagaacgcgtcgaaagagagtgctgccaggaacaacaccgccactccgacagctgcagtcgtcactccagacgaa
gccgatgaaagcgacgacgacgacgcggacgccgacctcggctcgagcgcagtcgaagtcacaatcaccatcctcgtgccagacacagacgacgacgg
ctggcccgcactcgcacaccaagctccgtcctccctctcctccgctgctgacgtcgacgaggcacaacaagcggccatccaacgacagcgcgccatgg
ctcgtaccgtcggaggtcatcggcccctcgccaatccccggctggaggcggggagtagaccgacatatacggcgcgcaagaagcgcgaggcgaggagg
gcggagcaacaccgccgcgcttccactgatactcccactcgcgaacgaaatcccaaactcggccgtatggttcgacgcgttcccctcgcccagcccac
cgccggtcatgagccggtacggatgatgccggagagcgaggagggcgcggaggaggaggaggaggcggaggaggatggtagggaggacgaccgccgcc
gtctgcgccaccgaaggcggatcgcaaaagccaacgccctcaccagtccccgctccgctatggactacgagcacatgtatatcgttcttcgtttccta
actgcaatcaatctgttcacatggaactga
>contig_14.contig_14.g181.t1
atggtggatatggtgcgtaaggggaaggttgacgtccttgttgacttcttgtccaagtacgaggacgagctcgtcaagc
gtggcgggggctggggacctgctcttgccgatggtgatgacagatcgagtgtcacagaacaaaagaacatcgacacgcctttcccgctgtggtggcgt
gctcaggaagctgggatttcgctggacgagctgtcagacgcggggccgggcgagaatggagacacaccgccggcggcggtagaagcgatcccgacctc
ggtccccaacaccctcctccagctcgcagccgaagcaggcgtagaagagatcgtgcaatacctccttatcgagcgccgcgcagacccagccgcaccaa
tcgcacccctccaccgccgcaccacacccccgccctcatcatcatcagacgcaccggcgatcccgcaccggaccgcatacgacctcgcctccgctcgt
gccgtgcgggacgtgtttcgccggctgatggtcgagcagccggactgggccgagtgggcgtag
>contig_14.contig_14.g182.t1
atggcgccgtctcataagatttggaagccttacgcccgtacgcacggcgagcgacctgcgcctgagcggcgacgctgcg
acgcgagcgaagcgcaccaccgactgacgcgtctctcctgcctgcctccatctatccagacccttcgcccaacatacgcacacccgcaacccccaggt
gtgctcgtcacttctcaaacaccctctacgcatcatctccaccctgccgcctcttcttcacaaatagaaggggaaccatggacaatacaatcaacatt
gcttgtctcgcctccatatcaccgtgattatcacaccctctggccgctcccggcggcggtatctggccctgcagcgagcgtgcaactgacccggacat
tggcgaaaacggccaacaagagcgacatccgcaacacttcgtccttcgagaactattccgcttatgtccgcatcgtgatcgccgagggacgcacgcct
gataccgtcttgcgtctcctaatccgtacatatgagagatcaacccgtaagaaattggaatggggaatcgggatccccgcgcaccctgcgtccaggca
tatcgacatcctgggcaccgccttcagcgactgctctcaggagtga
>contig_14.contig_14.g183.t1
atgtcgtcggcatcgcagtccgaccctttctcgcgaccgcactctcccggcggcttcagcattgacgaggaggaggagg
aggaggaagaaccggcctccgaagacgaggaagcgatgcggaggaacgacgagcacaatcaatccattcttcaggctgtgttacaaagccgaggcgcg
tgggcaccaagccagaatcgacttcagggattaacgcagcgcaagtccagcaaacaaaagaaggagaagtggcgcctggttacaacatgcaataccca
gcatctgtaccagtggttcgaatctcagttcaatgattactcctcgcatgacctatcgaccgtaccctgggttaatctcacctggatgggtcacccag
gtgacagtcctcgcgacctgtcagctcgaccatggttcgttcagttcggggccggagtcaacaacaattctaaagacattgctactctttcgaggaag
gagactgctcgcatcgttgttcgcgctcatttccgttgcctgggccgttgcgttccccatccggtcggcggtgacgaagaggaagaggacgagacgga
gacagatgccgatgccgatgagtcggaatcaaaaattcccgagaattccaaagaaatgctgcacggcatcgaatctgcggacctaggcgccctgcctc
gacaattcacccgaccgccgtttcgcataccctcccacaaaaaggtcgaacagttaatgaaaaaccttcggtcttctaagcgcctgcatcaagacccg
ttcgcagcagtcaacatatttgtccagcgaaatccggagcttacgtttggttaccagaagctgcaggttcgggctaagtcgttcaagttcagcgtggg
gatcaaatccctatggtcaatacaaaacctgattcgtcatcacggacgcctcatgcatttggactcgtcgtggcgcaacaaaaacgaaaataggtcgc
ctttgaccttcgttacgattacaaatgaagctgatcatatggttccctgtgctgcctacctcagcgccaatgtgactgctgcctcaatcggctcgttg
ttaacagcgctacagaaagaggtgatggaggaggtcgagcgcatttgcgacctcggagagaaagaattgaatcagctccggaagcgggaccctcagct
ggtcaagcgtgcggcggatatacagaagcgaggggcgtggcagcccgctggcgtcatgattgacaaatgcacggccgagctcaatgcaatcaaaacgg
tgtggcccgaagtccaggtccgcctctgccagttccacgcgatccaggccatcggccgttgggatacggactcaacccaaaatctcaagaacaggaag
tcacccggcatcagtattgcccaaaagctgctgatttgtattgccttccgtgaggctcagcgctgtcgagacggtgctgagtggtcccaatttcagac
cgcattcgaaaaggaggtgaattcgattctggcgcgctgcaccgccgcagtgagaaaacaagtggtgtcgtacttccgggagaattggtggaatgata
cctggagggatattgccacagatattgggctcgaagacacacagacacgggaccatgctaatacaaacaacactatcgagcgggctttcaaaacgttc
gataacatttttttggcgtgcagggtcaacaaaagaatcgatcgcctagtccatatactggcgacggactggctgccctactacgagcagttcagttc
aagcgaaccccgagttaacccggaagtcaagcaaatgatgctggatgctcacaagctgtgggaactgggtacagctatcaggccgggaccgaacaaca
cgttcctggtgtgggatacaattaccacgacaacgaagcagggcgttaccctgaagagggcaaaagagttcactgtcaatctacagggtcaggtcttc
gctatggatgatggtgcagtaaaaactggggttaaacccgcgaaggaagcggctagccagcccgacgaccccaaggccaacaatattccttccggaac
gtcagccggaagaccggcggccgcgcaacctatgcagccgtcacgttcgaaaacagggtcctcgttgagattcagccaaaaacctgggaagcgtccga
aagcaaaagcggacatattacgggaatattattcacagcagaccgtgcaaggcgtgcaaggggccagctcgcctagttgtgatgaatcaacgccccag
agtgccacaactgccgcggaggcctccacagcaaaccctgcccagcccaagaaccctatccccacttacgaggaacagattcaagggataatccgaaa
attggattccgaggccgcagggatccaactgcccggcagcaaaatcagcacctggctggtcgggacagatttcaaggccttcctcagccagcaatggc
tcactggcacactgattgcgttgtggtgcgagctcgttcgacttcactaccacgtcaatccaagaaagcgacctcttgattttcagggcgagccggtg
gaacccactcggacatgcctgacttcggtaacgctgttcacggagacatgggacgaggttgtgatgaaacatcgtatcgaagatatggaacaaggttc
ccttctctcgcaggacaaactagtgtgccctttacacctaggcaccaaccactgggccacagccgtggtagacgtgggcaagaagactgtgacggtca
tcaactcgattcccaacgaagcccaggccaaatctgtcctggcctttttccaggaattcctgccccggcgtgcagagcacgagattgggaaaggtctt
cttgccgtcggtcgcgggtctcaaccagacgactggatcctggcaactgaccctgcagcagagtccgaatacccgcgacagcgggacaattccagttg
cggcgtggtcacctgcgcggtcatactggctgtcgcaaaaggcgaagccccaacgtggcaaaactgcggctacaaagagcagtatatcagcatcgaag
aagccgacaagttccgacgaaagcttctctcccacctcgtccctcacatccggcaggctctcgatggggccgagctcgacaacaaggtccagcctccg
acagcatccatcatcctagtacggcaacatcacattaaccatcggcctctccgtccccaccctctacttcgacgacgaccaatcgcaacgtcggatcg
cgcgtctcgtgcttcggggggaaggggggtagcagtgggatgcaacttcggcaaagcgggtcgtcagtgctggggcggctcggagcggttatggacgc
cgtcgcctccgcactctaccgcgtcaggatggaagagccgtgttcgagcgtctagcagaccgataccggagaggttgctgccatacagcacgcgatct
cagccagtcagcctcgcgccaagcacaagcttctcccacagccatgcatatcgatcaggagcggcaccagcaatgacgcagcaatcaacaggttcgga
tcaagaaaaggtcggtggatcagttggcgaccagattgtcgtcctcaaccctcagcgggatctcgcacaactaggttgcttcaatggagaccgagcca
tcgtcgacctcacagcagcgcgcgtctcccgcctgggccagatctctgccccccttccctcccaggcacaatcagcacaggagcgacctcctctggga
cagcctcgacgacgatgtgttcgccggttcgccctcgtagaggagctcgtcagtatgcacggagcgctcccacgcatgcgaccaactgcagcgaagca
ccgacgtctacgaccctatctcccctctgactattcgcctccatcctccgctattggcagcggaccaaagactactcgggactctgtcagctgtgagc
acgacgggggctggatgcgtcgcgtgctggaggagtcgcttcgtctgcttctcgcctggacctggtggctcggcagtagcagcaaggggcgcgagacc
ctaagggcccggactcctgatcgcactccacgccctgccctccgcacgtcgtctccctcgccggcttaa
>contig_14.contig_14.g184.t1
atgattcaaggatcgaccgcaatctccaacgcagccaatccgtcatggggacagcgggacattgtcccctacagactca
cacccaccttccagcatcagcgcaaactcaacgatctcgtcaacgcacacatcgaccagaccatccagcgaagccccgctaccggtgtagtccaaacc
tccttctctacactcacaccagctccgccgtcgcaaacccccgaacctcatcaatgggccttcaggccggccctcgccaacacgaaaggccatttcta
cttgggcccattggagccaagcctggtcttggccttgctgtcatccgccgggctcagtaagcacgcggaactggcactcaccggcaccgtaggaggct
acctgaaatactaccactttcgtggccattcccaaacaccttcatcacgtcgccgagccgagaaaacgccttctgcagaggaacaggaatggtggcag
tgccgtctctgtcacggagacttccacatccggccgaaccacgttacgaaccttggcgcacacctatacgggaccgcgagatcccggggctgcttgga
ccttcgcgccgacaacccggctgaatggatcccgcctcccgcgcgcgatccgtcgggaaaaattgtccgcattcgccccgacaccccaacaccagccg
cccgcgctcctcgcgggtcacagaacaaatctcgacagccggtcgcaatctaa
>contig_14.contig_14.g185.t1
atgccgcacccgtaccgtcctcaacacccacacacaatcttccccatggcggcggctcgaccgtcctccacatcgccga
cggctatcggcatcctcagtggtgctcctgcttctgtgatcggcgcttctggatcggccctacctgccacgcctggagcagcggctggagcaggcgtc
ctttctcactcggtcgacggacgagtcacgctgccgtctcgctccgccgctgctgccttgacttccacacggcgccagtgtacccgcgactgcgcccg
ctctagcgaaggcttcgtcggccaacaagcgcaggcgcgcctctacgcctgccaagaggttagagcacagtcggccccgccaccacggcacacacaca
tccagacccagacgcaagcgcagaggacggcaagaatggcacacacaggtcagctcccaaatcagcgcccgcctcccgaggacgcaagcagcgcccgt
ctagcgtcgagtcaagttcatccatcaggaccgacccgcaatatcgccggtggtgagctcacttctgacagccgtcgtctcacccttcttcctcccct
ctcccttgcagataaccagatccactgcgccgacccgggcgccgacattggcgaggtccccaaggctgcgcagaccgttctcagactcggttaa
>contig_14.contig_14.g186.t1
atggtcgaacccagtcccttacatgcatccacggctactcacacaggccagacggcaagtacgacccacgttcgatcgg
caagcgcagcgcaccttcgttcccttgaggaacgcgtagcttctcttgaagaacagttgcgggcgagctccggcagtaatgtcgcttcccagtcgacg
cctttctccacgactccgcgtcagcgtaaagagctgagtcgtctgggccgaaacccaaacggagggccttcggcgcctccgatttcgaagaagcaatc
ccacacaaagctgcgccggcattttcgtcggctggtgtacgtcggttacggcagcgtccgaggtggcaaaaacattgttcggctactgtatcctactc
gtggttcctggccaaggcatgcttcttcttcccaaagtatcagcgcgtcagcgtccggcgagactcaaacagctgaagaggagctcaccagtgggaac
caacttcgtttacacttcggccgtccatataacgatcccatcaaccaaacccagctccgttcgtacttcaagtacatgctcgcgcacagacaccgatg
tggagttcctgccgacatgacccttgaggagctcatcgtcgtctgcgccactacgtttgatggctgggctacggcatacacacggtcgctgtcctctg
ctggccggcgaatggcggaagctgcgaaagctcgagcatgccacgcagcgcgtcgagcccggaaagcgacagcacgcgctggagccttgcggttgcac
cggtactacttcttctccgacggcgcaaaggtccccaagacgccaaacgatgctgaagaatcgcgccatgtacgtcgaggagcggttcgagccgatgt
cgagtttgccgctcagccctgtgtcatgagcgacaaggaagaggaggatgaaccagcggatgacgactcttcagataacgacgggatggaaccggaca
gggttcggcgtcgcgtagcagtggagtggcgatctgcttgtctcgtcacaaggctcgaaggtctggacaagaagcgtaaacgtcagccctacaagcgt
attctacctcctacaaagctccgaacgctgccaccaggattcaccttgccttcgagtatccgtcgctggatggttgcacggtcttgggcggaacagaa
ccaggacgcttgcgtcgatgtttccgacaacgctggacccttccaagggccgtattccgtgacgaacggtgcaaaggactggggcgaagacccagatt
ggtcgatgatttccccgcccaaccaacttgacgacgaagagaacggcgatgatgatgttcttgccggaggttcttcgtcttcgtcctcgtcgaggcga
cgtcgtggaagcacctcaagcacgagcagcacaagtagcagcgttcagcgtttgttggatgctgagttcggaggtgaggaagacgggtcgcaatctgg
gatctga
>contig_14.contig_14.g187.t1
atgaccttattcctgccccacggttcgaggttgaaccactacccggagacgactcaccctcatcaacttcaatatttga
cgctggacattgtggttgcggagctacaccgtctacacacagatggccttcaagtccctgaactacgcgaccctcaaactggccagcacctgaggata
cgggttcggcttgcgcgcctgctggcagatacggatgcacgaaccaccactgccggctttcccagccattcctccaaaaagcagttctgtccgtggtg
tactgtggatcaagaggagtgggtggatctgctgttgcgaggagaagaaggaactccgcgaagcgaagctgatcatcgccggaactgccttaaggctc
taccggatgcggtaccaaagctgcgacctttcgaggttgaagctcttcgccgcaaccacggcgcagccatctgcgttctatacaggctccctgggtgg
tctagcttggcgcatgcgcctgtcgacgtcatgcacaatctcgacctcggtctgtgcaaacacttctggatgcagacgttggtggatggcgacctggt
cgactcaaaaaatctgagtctctgtaagtcaattcttcaagaaacaacgtaccccaccggaatcaccaggatcagtcccgatctgggatcgacttcgg
gcggaactccaacagcagctggctggtctatcttgtcacgctacatcatgccagtactcctcgcttcatcttggtccgtccatctgcacaactccgag
cagaagatgttccacagcaccaagaaaaaaatggtcaaacaaggattactcgctgcagccgctagctcagctgccaacccagctatcgcctcaacctc
cgcatcagagcccacgcctacgacgtcagactcctcgcaatttcccacgaatgcgcagtccagtgcgccgctcgacaaatcccgcaaaggaaaaggga
aagcaaagcagaaggacgataaggaaccaaagaaggataaggagccagagtatacgaaagccgtctcacttgtgacgatgctggaggcgtctctggta
ctggcactggcttgtcggcttgcccatgccaggatcattgacgagacgcggatcaatttgcttcacagaagcttggtggcctttgccacactcattgc
ctccgagatcgaatcgacatggattccgtacaactttcacattgcgctacatattgcggaccatatccgccgtcatgggcccgcatgggcgttctgga
gttaccctcaagaacgttcatacgggttgatgaagaggatcagaaccaacaagcaccgaggcggagagctagagcacacgatgcacactcgaagcgag
gatcgccatcggatcaaagcgattctggagtcgacgcccgtcactccattatcgcggattcttcgggacagcatcgggtcggaggagatcaccaagat
ccccgcacccgcacatggagaatcgcagggtcgcgaggagagcgagggtacggacagcgatgaagtcggaagcgacaacgacgaaccccaggaatgca
tggtcaccctcagcattgcagacctgcggcgaatctgcgctttggccaatagggatcgagactcaggccaagctttgttcgttccaatcatcaactac
tctggaacttctccccaactggtcctcgatacccaagcgtacttcgtccccaagctttccgtcggcgagttcaccctacgacccagaagcaagcgcca
tggacccagatcggatccatccgcatgctttgtatctactgcgacgggaccaaggctggcgcagtttcactccgtcctccgacttccatacttcgacg
agcgcatgcgagagcagcacaagcgatatgccgtggttcgtgtccttgacgtcgttgcctggccgaacggacctggattctcatcctccacctggaat
gaactcggatatctcgccgctcaaccaagttcaggcgtgcgaacgatactcgacatcgacagcgtgttgggacccgccatcgtcctgcctgggtccca
catgttcagtggtcgagacggccgacaagtgagaagggcagccaacccctcgactcacccctacatcacctcgactttgactgcagcaccactggacc
accattcgtgtccgacacgtggagtctcgcctgcattccctacgccctcctctcccgccgcttgcctcgctcaagttctcagacccaacattcaggtc
cgcacacctgcgggacggttcattgagatagtcccatgcgatccggttcggataacccttgcgcttggctggatccacacgtccgaagggggtaatcg
cccgatcgtcgttcccttctgtctcctgactcctctaccaccggcaccgccggcggtatcaccgctcttccgcttcagctcgcccgctttcactctgc
gcctcaccctcgatccaagccgagtccgaagcctgcggcgcccacagatcacgcagcatctccctcgcccgcgccaaatcattacgcccttccccagc
tcgggtatgtcccatcaacaacctgacctccgcgcgcagcagcaacgcccgcgacagcgtcaacggcatccccagcgcttgagccgtatcgaccgctt
cgagcgcgtacagctccgcgtcgcgcccgctgccgcgcgtgagagcagcagcctcccgggcgcaggcccaaacggatcctcaaccccaagaatcgccc
ctcccgaacccgaagccgaacccgaagcaactttcgccgacgccgccgccggcaccgcaccacacttcttctctcaagtcgacgtccagccaccctcc
aaatcccccgcgcaagcctcagcctcgcacacgcctgcgcaaccatcgcctgcctctcgagcatctggaactgctcgagttcatgctcctgttggagg
tgaaggcgtttctatcgacaagttccggaggccgaggacgaggccgaggccgaggccgaggccgcccgctcgacagaatgacgagaagggatgggcag
tcatggtccaagatgaatggtgcttcgtcttctcggtacttccgccagagcgagtcgcgtccgatgcagcgatgttgctcttcgcccgtccttctctg
agcgcgacaactccaccgctcgccctcctgtcaagcaaaggcgtgttcaaaccgtggcagggacatcgagatcctcgtcgtctttga
>contig_14.contig_14.g188.t1
atggagcctttctgcgcgccagaccatacggcataccctgcagctcacctcagcacccagaacgacatagcgttgcctc
ccccttcgtccgatcgagatctcaaccacaccaagacccccgcgccgcgagccaggcaacgcccagcaatgccgtcgtcgaacagtcaagccatcgcc
atcgccgtcccctccattattgtcaagccactttgcacacctctcctccccaagcgtcgcgcggctgacgatcccagtccggacggcgtaccccatag
gtcggttggccatagggaggaagaagaacttcctcttgtgctgtgtcgatcggtgcgtctactcggtgcgtcaactgcgtcggccaacaggagcacga
ccaaagtaagtgcgccgcccaacattacgccactgcccgacaccaccatcgttcgcggtaccgttctcatgagaccatcactggtggtgccttccaga
tggacgagatcctctacgagctccgcccagcactcttccggtctcaactgcggccgatgggactacatcttcagcttcatcatcgccaacgcttcatc
accgagggaggcattcgctccaaagtcgccgcccttctcggctactgcacctactggggtggaggatgctgccactgctgatatttcgcgtgtcatgc
tctggcactgggtctaccacggcgcatcgactttcgcctctggtgcagctcgtgaagtaggtttcgaggtcgcgcacggtgtatactgtattgaccga
tcatggcaagacgatcgagagcgcgtccgacagcaacaatatatcctccttccatcgtcaccactcagctccagcgccggcgtagcggagcctagagc
cccaatcccgaccaccatcctgcaagctctcaacagcatctccggccccggcctcatcggcagcggtctcgttgacgacgacgacaacctcatccctg
ggctcagcatggggacccgctcctcatcgtcgcgacggcgagaaggggctcaaatcctgctcctactctcacccattctcaacacacaagagaacacg
tacctcggccgggcagtagtcgacgacccgaacgtccttggtcgcgctacagtttgcttcaagaccctctggatcctcttccacctcgagtacctcat
catgtccaagtcgaacggcgtcgacattcattcgcgagctctggctaattggggccttactgtcgacgacattggagccgtctccatgcacggtacct
ccaccgctgctaacgacaagaacgagagtcacgtttaccacgagatgttcaagccaaggctcggcaactatcttcactatgtagctgctggaagtgac
tatagtggctatttcagcgaaaaagccaacgaaaatttcgcatggctgaaatatggtaactctagtagcttgccgagccttggttcaagcatcggtca
ttcgcccggtcacggcgtccccgccatggcgcagaagtggctacagacctccatcgtcgccggcaaccgtaacgcgtatgacatttctcccgagcttc
ggaacttctcctacctcctctacgcctcgacctccattcagcgtaccgttcaagacctgaatgcggctctcctaacctcattcggcttcggtcaagtc
ggcggcatcttccttgtgctccacccggcgcacgtccttgcccgcttgggcgccgacgagctcaagaactaccgaggcaagacagccaaccaccaggg
gatcacttacacccatatgcactcggcactcacgcacagcgacctcgtacaagtcaaggacgcccctccctaccccaaagatctcaaagatgccgtcc
ttcagaacctcaaagcccgagccggaccgacgctctcgggtacctggaccttcaaggctccactggcggccttccctgcgcttgctgagcgtaagaag
gtggtcaagttgacgacggcgaacgaacaggaggagggaattgcgaagcagatggtgggagttcaggcagttggtgtcgacatccaggacatcggcgg
gctccccgccgacaatgagaccttcatcgagcgaaacttcacgccagccaatatcgcctactgccccgcccaagtcgacgtccgagccttcttctgcg
gccgtttcgtcccctaa
>contig_14.contig_14.g189.t1
atgggatctcccgtcgcgggccgcacatccaccgctgccgacgatcgcaacgggagctcactccgcaagacgctcagaa
gatccataagcagagcatcggtccgcaaatccggagtccctcctccgcctgtgcccgaccttcccccgacgctcacccttcccctcgacatcgacccg
tctgccccgcccaccgcagcaacagcaacaacatcgaccccaaatggattgccccacccctttctcaattcgccctctcagtcccaggcccaatccca
gccacgccgtccaaaactaggcactcatactttcagctccaactccggcaacaacacacgcgtcccaaccggtctcaccgcaccagcatccggcgcca
gtaacaacaacaacaacagcggcagcaacaatggcgcgtcccccgccgcagcactcgcactctccgcatccgcatccttcgcggagtccgatagaaga
tacctcgcccgacaggccgtcgaagagatcacaaatgtccgtctgagcccgcatcatgccaacaccctcctcaccctctgcgcgaccgagatcaagaa
ccgcggtctagagacaccgggaatcttccgccccatgcgtctcgcagagtctcacaaggagctcgatgctctcatccgtctcttcttgctctctgttg
actcagaacgattcgcgcctctctttggtcggaacgggggcgccctcgctgcacagtcctacgcctcatctgcatccgcatccgtcgtcgcagccatt
gctcccgtcggaagtggggccgccgtcggtcttgctgcaggttcctgtctcaacgcgcctggcgaggtagatccactcggtctcgattccaaaacaag
ttcccttctcccctccaaacagtccgacctgcttcatctctttgatgaaaagttggatgccgcatccgcacaggcgcatctccacgaacgcatccagc
acgtctctgtcctcgatgtcgttgccttcttcaaatggggtctccgccatctcaaactggcgccagccgactttggcatcacgagcctcggtgcagac
ccgctctcttggtatgagaccttcaggcgcgatgaaagtgcggcgaactatcccctcaacgcatacagcaagtttctcgtgccccgtctacaggtcca
caccaagcgtctccttgcaactgtcttcgaagtcatgagcagcgtctcggcccaccacctgagcaacttcatgccagcatgcaccctcgtccgcgtgc
tcggcttctggctcctaggtcgtatcggaagtgaccaccccccgccgaacctgactggaatcacaaccagctggtctcgcgcttccatcctcacagag
catcttttcttggcataccttcgtgaccaagtcgcgcactccttgtacgagcttccgctccgtctgaccgagctcgtcgatggctatcccaacctggc
ccagttcagggaaggggatgccgtcattcgcgacgagttcctttccgacgccgaacgcgtctcgcgaaagacgccccagttgccccctacccttcgct
cgcgtcgcgtcgtcgccatcaaggccacccttcgatccgaaaacattatggtctctctcaaacggccccgcaccccctctgacaccctcgccgcagcc
ttgggtgcggagacatgcgatgctgaagaggatgaactcgtggcgtgggatatcatccagagagccgccgcgcgcgcggccggtggacgcgatcggga
gatgagcaatgccagtggtgggcttgtctcagcacatcggatgtccatgtctcaatccgcggtcaatctgggcagtccgactggtgacagcactgttg
aacaagcccctgcggaccctgccgtggcagcggcggagactcaccagcggaagcgggaaacagacgcgaagagagaagcggctgtgctggacgaggaa
catagccggatcttcaacctggtcgcgggggctattgcggtgcgtcgcgctgtgatagaggccatcgatccgcgcgaggcggcagccgctgcagctgc
ggccatgcctacctcgtacggcgcttctcagcagcagcagcgaagcatgacgtccccggtgtatgggtcggtgtacaaccggtacggcggccggaatg
gaaacccgtactcgcagtcgacgtcggaatttgctacattcagtactggttcagccggacggtcttcgatatcgcaaagctccatgaggtcgccgatg
ggatcgcagggtcctgcgcgagggcctacctccacaccgggggacttggtacgcgagcttcgcaagtcgacttccttcagcggcaagccttcgactca
cacgcgggagtcgagcttgacgccgcttccggaggatgttgatatgtcagggaagacgactccgctggggcccgcggctttggtgacagagaagggtc
aggcgcaggcgaatggaagtgcgaagggcacgagcgcgatctctgactccccctcctcgatcctaggctccgactgggccagctttgcctccggcgga
ttcggcgcgtcctcctcgaatgcggaactgacgctcaagagccccacgccattcctcgacaaggagctgtcatccccgacggaagagctggaggagat
gttgactcctgattcgaagagtcggattcgccgcgcgtcgagcagttataactcgatgaggcggaacagtcggcgggcgatgttgaacgcggctgcga
tcaatggggagtacagctctcccaatggcgcaggtagcgccgcggacggatctacgcccgggaccggaggcggtaacggacccgtgcccggcccgacg
cacaagctcgtcgcgctcgagacgattgagatcgacgaaacgctctcggcagcgtggcaagaccaactactcgacttctccctatgcgcccacttccc
acccctcgtcctcgccgcgctgaacagctcgctcatctcgacggtccacgcggccctgccggacgacgccctggcgctcagctggatcctgatcgacg
agacggtgatcccgccccgaccgccgttaccggcctcggcttccggggaccggggcgagtcggcctcgatctcggacaagcgctcgttgtttgcgcct
tcgatccggagcttggcgaccagtttgaggaagttgaggggtgtggggagcttcttgtcgaagcgaccgaagacggagaagtcgtcggcggacgcgat
gatgtcttga
>contig_14.contig_14.g190.t1
atggagtccatacaagaccttgtcatcttgcttcggcagcctgatgtcccccgtccatcggcgcagatcaagcaactca
ccagcgaattcgcgccgcaagactccgagttacgatcccagctggcttcctcatcctccgaagaggggtctgacttggcatcagaattagcgaccggg
ctgtttcgactggcggcaagaagtatccctcggaatgcagagtcttcctcaaggaaaatcgatgctcttccggaggatatcgagatctcgacctttgc
gctgcgactggccagaaatatcgtcgcaggatgtcaagaccttcaggacatcttctggagaagaatcgagattttggatcctgtactgtctttcatca
ccgcctttgcacaagtccatgacgagatctaccgacctctcactcgagcagctgtacagttgctgtccaatctactgatggcaaacgagaaggttcag
gccgctttttgggcccgatacgtggacaaaggatcggcggagctcggagagacgcagttgattcttcgccaacttgcaacctcgtccgtatgtcgccc
agtgctggaaatgctgttatccatcttggagcagtcgttccgggatttcgcggaggccacacatgacgcatcaagcagtccaattgaagagctggacg
agctttcgtccatgacatattctctcttctctcacctctttgcacgacagcttttcggtcccatgctcatcaacgtcacaccagccacatcacaggat
ggcgacgaagagttcgttcctcacaaccccgtcaatgcctcgcagcgaaccttgctcggtcttttcgacgcctacatttacgccggagccgaagacta
tggcagctccttgcagacagaaagctctcaagacttcactgatgcagacgccctgatatcaacatttgttcgacttgggacacatttgcgatctgcta
tgacccagcttcctcgccaagcttcaccaggctctggcagctcagaaggggcggtatcgtcaaatcccagctttgacgcgagaacactgatcggcgta
ccgcaggcaatcgtgctcctcgtccagtgcatgagcgagtggatggtactttcctccaagaggttggacgaggcgaaagaagaaggaatctcgagcac
cgatctgaaagagcccgccgtccttgcaggctgttatctcctggatcgaaaacgccagcttgcgaaagaaggccttcggagcgtggatttggactccg
cagaccctctagccaaccaagatttggacccagatgatcctatcggcgtcgccatctcactgctgcgcgaagccgcggctgtattccctgcagagtca
cccttcaagaattccaatccacagaatgctgcaccatcttcgacaatacccacggaagcaccagaaggtcatgtcctctcccacacaggcacctcctc
tctcctcgctcaatccagtgcagctgcagcctcccagctcgagaacgcaggtgggccagggaagatagctttcgcctacctcaagcgcgaactcgtcc
gattcgtgggcatcgtatcctttgtcgaggctcgtggtgcgagcaacgctgataaggcgggagtcagagatgtgcaagactacgtgagggcaatgggc
ggtctgtatgtcgtacttgggttgacgcagctggacgagctcaatccttacatccgagaacacgccgtcttcgcgatgcgcaatctgctagctggcaa
tcaggccagccaggacatgatcgcccgactgcgcaaagtggacgatccataa
>contig_14.contig_14.g191.t1
atgtcaaccgacctcgcactctcaccagaagacgatgaccaaatgatgacaggaacgccaacccaagccgagcgcgaag
ccaaccagctccgcttctccaccgaactcgaattcgtctcagccctctcctcgcccgcctacctcgtctccttggcccagcgtggattcctccagcaa
ccccgctttgtccggtatttgcactacctcgcccaacattggcggacgcaggcctatgcgcgtttcgtgaggtatccggccgggttgaccatgctgga
gaatctgttggaggaagagttccggggcgctgtgggctcggaggggtgggaggagatggtgaggaacaagatgattgggcattgggcgacatggcgga
ctgcttcggcatcgtag
>contig_14.contig_14.g192.t1
atgattgtgatcccggtccagtcggctgcggaactgctcccgccagagcacacccccgctgctgccgtcatcacccctg
ctccagcagcaaccacttcgcacaggccgtccacatcgcactcaaggagccccagtttgaccccagactacgatgctgctgccaccatcatggtcccg
cctgtctttggaaagctctccaaggacatcgctcgcgactttggtagactctacgaggctgtcgcaggagcacgccgaatcatagtcgtctgcggtgc
tggaatctcggtctcggcacccgccaacattcccgacttccgatcgtcgtctggtctcttccaaaaactaaaagaccaacaccccaatgcaggactca
caagcggaaaggaccttttcgatgctcgccttttcaactcggagaagacttccgacctattttataccatgatcgccgagctcaaagaaatgtccgat
cgagcacagccgacagctttccaccacttcctcaagagactcgacgtagagggaaggctgctcagagtatacacccagaacatcgacggcctcgagga
acgtgccggtctcaccttcggccttaaagccaacagtccagccgaacagtccagcaccgccctcggcaagcgcaagcgggctgaaaacaaagattgct
cgcacctctcggcagaaacagatacctccttatccatggccaaacgagctgcctgggctcgctctcagtcggactcggccgtgctctgggctcagcgt
gcagcaggcaaaccggccatcgacaaatcacagatgcccatgtttcctcgcacaatacctcttcatggctccctcaactcgatgacatgcgggcgatg
cggtcatcaagagatgctcgagaacgccttcaagaccgtcgctgagagcttggcagagtatgaagcctggcgattacaggaagcgcaagacctctcga
ctgatacatccatggacgatgccacggcgcctgcctcatctgcggctacatcccagtctactaccgttacctcgaaacgagattctcgcagggtcgtc
cccgaactcaagcgactcgatatccatgaagtcctcacctccctccgagccggcgaacacatcccctgccctcgctgcgaaactgccgacgaagtccg
gttagcggccggcctccgatcccgcggcgtgggccgcatgaagcccgacgtcgtcctctacggcggccaaaatgacggtgcggagcgggtgggcgagt
gtctgtcgagagacatcctcggtcttcgggacccgaatgagaccctcgtgccggagacgttgtctgagattcgggcccgagagcggaggttaatcaag
gaaggggatgctggcatcagtttggaagtcgggcaagggttgggtcaggaggacaccctcggttcgatgttctttgctgatgatgagccgatggcgtc
gcctggagtggcggaggaggactcggacaagctcgccccccttctcacggaagctttgacatctggtcccgtccctgcccttggggaccgagtcagca
agcttgtcaagacggcctccaagagcaaagcacgcccgaagctaaaacctcttccgccggacttgctcatcgtcgccggcacgagtctgaaagtctct
ggtaccaagcgcatcattcgcgaattcgccaaagcctgtcatgcccgggacgcccgctactaccccggcgatgacgacagtgaggaagcaggttcatc
caccgatgtagactctacccctcgacgacgtcgcggacagcggaaacgcagtgccactgtcgacggtgacgaagaagaggagagggcaggggactcgg
atgaggaggacgatccaaaggggccaatccggacgatcttgctcaactatgagttccccgcaccttcgtcgcagtgggaggacgtctttgacatatgg
atccagggcgacgtccaagcagctgcgcgcggtctatggccgatgcccgacacaaattctgccctcggtgcactgccgttgagtgaggacgacgacca
ggcgaccaaggtggctgcctgtctggcgggcgtgaacccatccgagtcctgggcgcatctgaaggaacatctggaagaacaacgtgcgctggagaaga
agtacaagtccaagtcggccgcttcgatcaagcggcgggcgcgggaggaggaggagacgatgccgccgaagttgatggcattgtcgttgagcacgctg
gcggcgctaccgatgggcgcggcgcagccggtgccgttgccgcagttgggtcggaagaggagcttcgtgaaggcgaagacgttgtcgtcgctgcaatc
gggtgggatctgggatggaggtccgggtcgcttcgcttcggcttcggcttcagcttcgagttcgggctcatcgtcgctttcgcctcctccgtcgcctg
actgctcgttattggagagagtgaccccggccaaggaagtcaagatggcatcgatcagtccgagcaagacccagacgaagcaaaaggacaacgggaag
aaggtgacgccgttgagttcacctttgaagaaggccaaggcgacatcggtcagtcccagcaaaacccagacgaagcaaaaggacgtgaagaaggccaa
ggcggcatcggccagtcccagcaagacccagatgatggaaaaggacaacgggaagaagaaggcgacgtcgtcgagttcacctctgaagaaggccaagg
cggccgtcaaggcgctttctccttccaagccggcagcgaagaaagcggcgagcagggcagtagtctctcccgtggcagctgaggcggcttcttcaccg
tcgaagaaggggaggaaggccaaggcttaa
>contig_14.contig_14.g193.t1
atgcgagccttcagcaccctcctgtctctcgtcgcgttggcttcctcgctcagtctcgcgacagccagcattggaagcg
atcgtcatgcgaatggtggactggagatccgtaaacatcatcatcacaccacgacgaagcatcatcaccgccttccctcggaaccgaccggacggaag
catcacaaaggtcaccacaagcccgacgcagacaatgaagacaagccgaagacgaagaagaagcaccactcaaccaccacgacgaagaagcaccacca
tcacactaccactcccgctcaggccaagcccaccagctcccacaagaccaagacgaccgcgaaggctgctaccactaccgccaaatcgaccactcacg
caacctcgcaccctcaagccactcacaagtatggccttctctatagcgacaaggtacgcggtgtcaatcttggcaactggctcgtggtcgaaaactgg
atggacaaacgtttggacacggctttgaacgccatcgcagtccacgctcctgcctcggttgtcaagaagacaaagggcaaaccgatcgtggacgagta
caccatgggcttgtacgccgacaaggaacaggcttccgccctcgtcatggaacacttcgaaaagtggatgacggagaaggactggaagcggattgccc
agtacggtttgaacagtgtccgaattcccttccctcactatgctttcgccgactgcatcgagaagggcgctccataccttcccctcaatcgtgttgag
aagctcaaggagggtgtcttgctcgcaaagaagtacggcatcaaagtctggatctctctccacacactgcctggctctcagaacggatacgactcatc
aggacgtatcggtccgcccggatgggccaccaaagcggactacgccaccctctccacgcgcgccttcaaccacctcgtctccatcttctccgaagaac
cctacgcatccgccatcctcgccatcgaacccgccaacgagcccaccgcggcacaatcccccgaaatcctcgccaccctcaagaagtactacccgctc
gcatacgacatgatccacaaagccaacacggtcagccggatccagcctgcgagcccgatccgatttgccgcccacgacggctggaagggaatgcggta
ctggtccgaacccgtcgccttcttcgacgagagcgcccggcagcagatgttcctcggcatgcacccgtactacatcttcggggacgacgtcaggaaca
tgacggactcgcagcgcattgccaaggcgtgcacctttggggagaagattgcgacgtacagtagcgtgtacacaattgtggcgagcgagtgcggaatc
aatgctcctcgaggtgacagtgggtggggtcgggatatgcaccaggccgatcatctccagtttgaggatccggaacttgactacccttttagcgacga
gtacatgcgtttcctcgccttgaacttccgtgcacaacaacaggcctacgagcgcggtgcaggctggatgatttggtcatggaagcacttccagcacc
gcgactggtcctacaagagcggtgtccgctacggctggttgcctcgtactcctgctgagctcgaccaccagccctttggcaagctgtgcccttga
>contig_14.contig_14.g194.t1
atggcctcgctgatcagtacaaaggcattcagcgcagtggccgtgtctctccgcgcggctcgctcttcaggagcgcccc
agaacagcattgcggcgatactttgcagccaacaacgctgccgacaaagtgtggcatcgaggggattccactcccgtagcagcggcagcaacaatgac
ggcgccgccccgcgatcaagcgttcgatggagcccctacgtcacaggcacagctctctccctcggcctattcgcagcgttcctgacctacgacgccga
gcaccggaaactgcacttcgacagtccccccggagcgcgcgtcggcatcatccccgttccctcccccggaagcggaccacaacgcaaagacccggcaa
caggcaccgaactccccgaatcgctcccgtccccgctctcctaccagggccccgagctccgcctggtcggtctcggcgtgcggacggtgtccttcttg
aaggtccgggtttatgtggcgggtgtgtatgtggatcagggcgcgctggagcgggtgaggcgggaggctggggtcggggcggaggtgcgtgcgctgga
ggggaagagtacggaggaggttgtgaaggcgcttcttgatgctggtgtgccgttcgtgatccgcatcgtgcctgtccgaagcaccgacttcaaccaca
tgcgcgatggctttacacgctccgttcaagcgcgtctcaaagccgcccgcaaagcaaatatcctccccccagcagcagacgaagacctctccctttcc
ctccaatccctcaagtccctcttcccaccctcggccctgcccaagggatccaccctcgacctcgtcgtccacccgtcctcgtcctcctcctccagagt
agcgggaaaggcacgcatggcgctctcgctggaacatgacgggaaagtgctgggtacgcttgccccgcctgtgcctgggtcggaagcttccaagggag
gctggagcgtcgcgaaagagctcgttttggcgtatgtggcggacaagaacgagatctcgacacctctgaagcagtctgtagcagaggggatgcgcgag
ctcctgggatga
>contig_14.contig_14.g195.t1
atggacgagacattggcattgcgcgcgcagatccaggcgctctcgggaaagatcagcgcacgtcgcgcagatccgcacc
catcagcaccagcagcaccgacaccctctcccgcttgggcggggagaggaagaggaggaggcgccaggggtggataccagccggcatatagcgggaga
ggcagaggcagagggagggggaggggaggtgctacgggaatgcagtggactggcggagctggggtgcggaacaagacactggtattgaatcagccctc
gtcctcggccgtcgacacggcgggaccaggaccggctgcgccctcttcagcatcaagcgcgtcgcggactccggagaatgcagtcgcgtcctcgtctg
cgccatcgggtgcgatcaacccggctgtcccctccggattcgtgaaacgtcacgaccgcggaagtatgagtctcgtcacgtccgacacctacaagaag
ctagaagctgcgcgtgctgcgcatgtagctgcgaagccagcgacaaaggcgcgcaaatcacgtcaagagatcttggagaagaggaagagggaccgaga
gaatcaagcaaaagtggcgcgtcttcaacaacacagcaaagtactcgcgcagttgcagtacttccggacgtgcaagcacatggacaccaccggcacca
gcaccgacaagaagtgtgtctacacgcactcggacaagatcggccctgatacgaagccttgtgagcagttcagcaagctgggctactgcgagaatggc
aaggagtgcgacgagcggcatacctttgagtgcccggagtttgctgcttcgggcaagtgctcaaacccgacgtgcagattgatgcatatcgtttccgc
aggcggtatggaggaagggggtgtaggggagctcgtcttcgagcgggatgatgctgctgccgagggcaacggagatgaggatgaggagatggtcgagt
ctccgaagaagaagggcaagcgaaagcgcgacgatggcgaagatgtcggtgatggggatctcggggatgaggctgaagacgacgtcgaggacttctca
tatcaacctctgaagaagcatcacggcaagtcgttcattacccagcaagacttcatctccttcggcgacgtcagcgaagaagaagaagacgaggacca
tgacgaccgggacgatgacgaagaggaagaccttggcgaggacgaggattctgctgccgatgatgacgacgacgacgacgacgtcgaaggctcggtcg
atggcgaatcgatcgcagcagaggagttcagcatgaatgctggggacgagactgaggacgcgttcgaggatgccgaggagggatcggaagccgaagca
gctctcggcgtataa
>contig_14.contig_14.g196.t1
atgtcgtgggccggcctcaagaagtccgtcaaccgggcgggcacgctcatgctccagaagacctcccaggttgacaaga
ccgtcgacgccgagttcgccgaggaggaggcacgctacaggacactcgagaaggagaccatgatcctccagaaagaggccaaggcatacctcgactcc
gtccgtggcttgtcctccgcccaggctcgcatcggagagaccgttgccagcttctacacagactcgtccgagtcggccatggcggcgaccgcatacaa
gcgcgcaacggaggaactcgacggcaagtgccagcgcgaactcgacgcccccttccgcgccaccattttggaacctatcggacgactatgcgcaatgt
tcccggaaatcaacaagacgatcgaaaagaggaatcgcaagctgatcgactacgacgctgcaagaacaaagcaccgcaagctgatcgagaagccgagt
gacgatccatcaaagttgccaagagcggaacgcgagatggaagacgccaagattctcttcgagcaactgaaccaccagctcctcgaggaattaccaca
gctgatcgacctccgcattccgtacctcgacccttcctttgaggccatggtgcggatgcaggcgcgctttgccgcggaagggtacgagaagatgggtg
gtgtgcaacgcttctttgcggagggtgttcgggaagaatacgcggagggacaacttgacatgcaggttgagggtgtcttgcaagagatgcgagagctg
tcgatctgtggcatgggcaattaa
>contig_14.contig_14.g197.t1
atgtcagcaccatcgggcagcacagcgccgcgaaagcgcgacgacgacgagctcagtgatatcattccaggcaccgccg
acctcagcaccgatccttcacgggctcattcaccctccgctgcagcatccaaagtcgattcagacggcgatgtcgagatggacaccaccactgggccc
gactccccctccaaaacgcaacgacagctcgaaaagcagcgcgagaagcaagatcaagcggcacagcgctcggcggcgaaaagcaagagggccgtcca
gaaccagaatttggaccagaccagagatcaacttgctcagtccaagctcgcagatagtatgaagcgattcggatacctccttggtcagacggaactct
tccagcatttcatcgacatcaagaaggagcgcgatccccagtttgccgccctcctcgctgagtcggaggaacagcagaagaagggcaagcgtaaggca
aaagcgggcactgatggagggaatcgacgtcgcaagacggagaaggaggaggacgaggagctgcttaacgaggacgacgaggaagctgaccaagcctt
ccggttcgagtccagtccttcctacgtcaaagggggagaaatgcgtgattaccaggttcagggtttgaactggatgatctcgctattccacaatggta
tcaacggtatccttgctgacgagatgggcctcggcaagacacttcagacaatctctttccttggctatctccgtgactactgtgacactcccggcttt
caccttgtcgtcgtaccgaagtctacgctcgacaattggcggcgcgagttcgacagatgggtgcccggcttccgcgtcataatgctgcaaggtgccaa
ggaagagcgcactgccgtcattcaaaacaagctgctcacacaggactttgacgtcctgatcaccacatacgagatgtgcttgcgcgaggcttcagccc
tcaaaaagctctcgtgggagtacatagtcatcgacgaggcccaccgtatcaagaatgtcgactccatgctgtctcagattgtgcgccagttcaactcg
cgatcacggttgctcattaccggtactccgctgcaaaacaacctcatggagctgtggtccctgcttaacttcctcttgcccgacgtgttctcgaattc
aggagatttcgagtcgtggttcaagggcaagggcgatgagaaccaggacatggtcatccaacaacttcataaggtgttgcggccgttcttgcttcgcc
gagtcaaggccgatgtcgagaagagcttgctgccaaagaaggagatcaacatctttgtcggcttgaccgagatgcaacgcaggtggtacaagtcaatc
ttggagaaggacattgacgctgtcaacgggatggtcggagcttccggaaagaaagagggaaagacaagactgctgaacattgtcatgcagctgcgcaa
gtgctgcaatcacccctacctcttcgatggtgcagagccgggtccacctttcaccacggacgagcatcttgtctacaactcgggcaagatggtcatcc
tggacaagcttttgaagaacatgaaggggaagggcagccgtgtgctcatcttctcgcagatgagccgagtgttggacatcatggaagattactgtatt
ttccgcgattacaagtactgccggattgacggcagttcggctcatgaggaccgtatcgctgccatcgacgagtacaacaagccagggagcgagaagtt
tgtcttccttttgaccactcgcgccggtggtctaggtatcaacttgacaaccgccgacattgtggtcttgttcgactcggactggaacccgcaggccg
acttgcaagccatggaccgtgcccatcgtatcggtcagaccaaacaagtctacgtcttccgcttcgtcaccgactcctcggttgaggagcgcatcctt
gagcgtgccgcacagaagcttcgcctcgaccagatcgtcatccagcaaggccgggcacaacaggctgcaaagggtcaacagtcgaaagatgagctcgt
ggacatgattcagcacggcgcggagaagatcatcaacaacaaggacccgatgatcattgacgcggatattgatgagatcattaggcaaggcgaggagc
gtacgcaggagatccagcagaagtaccagggcttgaacttggatgacctgaacaatttcaagtcggagtcggcgcttcagtgggaaggcaaggatttc
aagggtcagcgaatcgggtcgctttggattgagccatccaagcgtgagcggaaggccaactactccgttgacagctattaccgcgatgccatgcgggt
gacctccaagccgaccgctcccaaggcaccacgtgcgcccaagcaggtcgccaactacgattggcaattcctcccgaagcgactgatcgagttgcaag
accgtgagactgctgcgtaccagcggggcgtgagctacaaagtgcccagtagggagcccaaggacggggagacggaagcagagattgaagcgcagcga
cagcaggagcaggaactcatcgacacagctgaggggctgacggaagaggaggaaaaagagaaggatcagctgtcaacggaaggattccaagattggac
ccgacgtgacttccaaggctttgtcaggggatgtgaaaagcatggccgaaacaaccttgctgccattgctgcagagattgcggatcccaacaagacgg
aggcggacgtcaaggcatatgccaaggtattctgggcccgtgtctcggagctgtccgactcggatcgactcgtggcccgaattgaggagggcgagtcg
aagctccagaagcagcacgcatatgaacgaactcttcgagaatttgtgggcagcttccgatcgccgctccagcagatgaagctcccgtacacgcagaa
caagggccgctcatactcggaggacgaggaccggttcctgctggtccagctggccaagtacggtctcggtcgggacgacgtgttcgagcagatcaagc
aggacatcagccggttctccggcttccggttcgactggttcatcaagagcaggacgccgttggagctgcaccgacgttgtcagacgttgctgttgctc
atcacgaaggaggctggtgatgattcgacgatggcggatacgaaggcggagggcaaggcgaagacgtcgaagaagcgcaaggtggacgctgtagcatc
acagacagctcgcaagagcaccggtgggcgagcgccgaggaaacaacgcacctcggccgcaagtgcagccgccgagacctccaatgcaggcgccaaca
catccgcctcgacaacagcaggcgcttctaccgcaggccgtcgaaaaccccgtttccgcccgggcaccgtggccctgcgggagatccgcaagtaccaa
aaatcgacggatctgctcatcgcaaagcttccctttgcgcgagtcatacgcgaggtcgcgttagaccatgtgacagacaggcctaatgtggttggact
gaggtggcagagtagtgccattcttgcgctgcaggaggcgacggaggcgtatctggttcatctcttcgaagacgcgtga
>contig_14.contig_14.g198.t1
atgagcggtgcgaggggagatccttcggctcttgtcgaattcatcgctgggactgtcggtggggccgcgagtctcttgg
caggacatcccttcgacacgatcaagacccgtctacagagtcaatctctggctacctcctcagcctctacgtcaaatggagcgcctcccgtctaccga
aatgccatcgacgcatttcggatcatagtcaaggaagaaaagttcatcgggctatacaaaggcatcgcaggcccactgctcggcgtggccgtcatgaa
cgcttccgtgttcgggtgctattctctcgcactcagagctcaattaggtgccaacacctccatcgaagatgcctctctcggtcaaatcatgctggcag
gtatggcgtcaggcgtcatgaccgccctgattacaacgcctatcgacctcctgaagattcgacaacagaacgacacccgcgcagccacttcttcctca
cccattgccattcttcgagacatcgtgcgacgacaaggcatcactggactcttccgtggctacggcgcgacctgcattcgtgatacctacgaattgat
aaaccgcactttaatcagctttcatcatactacaccctatccttccttttcctccacgacagccgacccctctccgggtcccttgcccagcacgccgc
cccgcctttcatctcttgaactcgccctctccggcggtctcgcaggaatggtcggttgggcgtctacattctgggtggacactatcaagactcgcata
caggccacggaaaagcctaccagcggtagcctgtcgactaatgggccgacgcattcccttccgcgaagtgctcaggcgcactcgcgatccgtacagcc
tagcttggccgtcactgggactgctgcagcggcgcgaaggccgaatggaacagtcagcgccgagtcggaccgcttgttaggcaacgcagccccaacga
gtgtcagaacgtcgacccaacaacagtcgtctctcagcacaatgccagaacggaggcgtggacttcgaggatggatcacacgacgcaacgagatcgtc
cgagtctcgcaagatctgtatcggaatggaggcctgcgctcgttttgggtcggtattggacctaccatgctaagagcaattccgaccaacgccgtcct
gttcattgtatacgagtcaacgaagtctaccttcatagattggggatattga
>contig_14.contig_14.g199.t1
atgctgtcaggggaacgattcagctcactggaagctgccctcggtgccctcctcgccgtttgggaccttctcgatgtcc
ttccgtcggatttacaagaccgctttcccaactcgaaatggacccgtctcaccggcttagaggccaccgacgctgcgaaggcttacgtgctcagctcg
ggctggctggtcgatgctcagcgcttcttcttggaatgcatcgtagtggactgggttgacgacctcgcagagcctttgtcgacctcggacgatggcac
aaaatccaccttgcgcgacaaggcgatacaggcggctttcgctccccatgctgtagtcggcgtcaagaacacccaacaggctgggaagaaatctctca
ttgcggtcattgaggatgtcgaggacatcggagccaaatacgaggccaagctcgcggctgtgggacaaatcatcgcctccggcctgtccgccacctcg
caagtcctgacacgcatgtccaaagctcgatcccagtcgtcctcttcctcctccccgcaccatcagctcacgcaggaagcggccttctccgctttgct
tctgctggcggtgcaagacgatggagcggacagggaacgacattcgccactgagttatctcctctgcgccgcggctcggatgcgaaacctggcccaac
gggacaagttctggcaagatgtcgtcagggagctctgtgctgtacctgttcgtgtatcgaacgttctcggagcggccgcgggtccggaagatctggag
gagggccctttcttcgcagcgttcgcaactcagctcgaaggaatcgtgtaccattctacgacagcgagcgatagtgcgcggaaccaggtcagaagcga
gcatctcaaaatcttgttgcagaaattggtccggagcggtgtcaccggtcgagctgtcgaggtagccggcgccacggatggatccaaggcagacttct
ttcaagctctcctcggtagtgctcttcgaagagttcaggactccgttggatcggattcacaagggtggtcaccctcctacctgactagttggcatcga
ctcatccgatcactggagccgaccgagctctctgcgcaatttcttcaacatctagtcgcctacctcgacttcgtctgtttcgtttcccagaagagagg
cgacctggtgattgatgcagagaaggggcggatcggtgctgaaggcaggtcgtttctttccacagagactaccaggtccagtcttctcgtggcccgtc
tcctgaaggtcttcatgccagctccacaaggtcggcaggttcaagacaaggacacgaccaatgcaagatttgtggagctggctgcggatgctgacgat
gcagaggagatgggagaagaagacatgaggagatggcttcggattgtcttcggtgatagccagatcgctgctggtggatcgacctgctttagtgcggc
aatggctcgatgtctggccattcacgtcgcgccaacatcgggcaaaggtgacggcagcgacgaggctcttgcggctgtaattgcgcagaccgtcagcc
gatgggcttccgatgagcgagtgaggcgggcaagcgtggcggaacagcaatacctcacaacgcttctgctcagcctgcttgcccaatgtccaactcgg
agtagcattccagcacagacactgcaaggtccgacctttatccacggtgttagcgcccaccttagtcaccaggatccagcattccgacgactaggcat
ggtcgtcgcggagattctcgatgctgcagtcaaacaaggtgatccggctgcggctggtacgaccaagcgtctggattttgggcaatcgatgtggagcg
gaagaggggatgggaaggaggcgagtcgcgttcttcgtacgatggtggttggctgggacgtgtccagtccacttcgacaacagctacccctcgacggg
ccgaagcttctggaaatggtcgggctcgcacagccagctccaatagccgaaactcccagcgaggagcaagacgacttgtcgcttcctgtcattggctc
catgtttgcaacagaacggcaaccacccagtactcgcgcgctgcccgagcggagacctgcggcgaagacgactcaaggccaaggtccgatagagagtc
tgatcgaggagacctctactctttcctttcttgggggcggtaaggcgcgccgttcgcggcctctgatcgccgatattacagattcaggcgcttctgca
aatgacgccacggtcagtcggccccttcgagcctacgatctcccgaacgagtcggacctcgaggaatcctcctcctccgaagatgactccgacgacga
gcctggggaggaagcccttcctaaatcgagcctcgccaacgaagatgatggacctgaattggtcgacgtgacggtgccgaagaagcgacagcgaagac
gaccggtgtacgttggcgagcttgtcccgctgctgagatcgagcgagcgaagcgagagtcgtaaagggttgaaaaacagcgaggagctcatcaggagg
aagactggatggggcatggaaatcgaggaaacagctgtggacttggcgttggccctggctgcgcttcagaacaactggtcaaccaaacacttcgaaga
gcgtaggaccggcgcgctttcagcgctgattgtcgctgcgcctcaggcggcgggaggatgcatcatcgagcaatacttctccggccactactccattg
ctcaacgcatggccatgctgaactctctagtcgaagccgctcgcgacctcgctgaacgggccgggcagcaaacttcgctcacggccaagcagacagca
ggcaagaatgcagacgtgctgattaggcatgccgcaggagaggcgcgtcaatacggagaacaaaaatacccagcggtcagacaggcgaacaacctcaa
catcctacgtgctccgagaggcggcacgctgatcacggagacgtcttcgtcctcaagtgtcgctgcaaggcgggacggcagacctatcaatgttgcaa
gtctacccggagcttcgatctccaggctgccgcgatatcttgacatcgcctcgagcgtcttcatcttcccgctcatgaaccgcttttgggcggtgatc
aacgacgcaggagtgcgacagagtcggtcgttgcaaggtgcccggggcagtcgacgtgcccagtccgtctggcaaggcgcggggacggggtccgttct
ttcggccccggccatcggctgtctgcttgatgcactggctgtgatggccagcttggcgcgcaacgctctggacttccagcgagtcatcgtaccagagc
ttcttgagctgagcctggctacccctcgagctatgcttcctctgatcggccgcgacgtcgactcggacgacatgggccggatccacgagggcgctacg
acacttgccgtcgttctcgtcgatacggccagagaagctgattcgggacggttcttgcgccgagaaaagggcatgttgttgagggagctggacatgta
cgcggccgaggtcttcaaggtggagaatgaaaaggagaggggtacgagttcggccatgagccgggcgggtcgagccagtgctacgcttctgctccgtc
tgcaagagattcagtcgcaatag
>contig_14.contig_14.g200.t1
atgtccggcttcgactccggccgcatcttctccgcccaggtgctcgccggctcagaagagtcgcgcgcaccggacgcac
ccgtccagaccgaggccaccttcttcgacttcatccagcgcttccgacagggtaacagcttcatctaccgtgaccggctgcggtccaacttgctcgcc
aggcagtatgtgctcgaggtgcagcttgagcatgttcagctctggtcggctcagctcgcacaggacttgcgcgatacacctgccgaggtccttcctct
tttcgagtcggccgttcgacgagccgctcgcctgattctatacccagtcgcagagggcggtgtccggccagaagcaccagaatgccaagtcaccctcc
tctccagcgtgaacctgctcgccatgcgcgacctgcacgccgactccatctcccacctcgtccgtattcccggcatcgtcatcggcgccaccacgctc
gcgtcccgcgccacgtctctgctcatccggtgccgcgactgcggctcgacccgtcaactgcccatttacggtggctttggtggtttcacgttgcctcg
atactgcgacgcttctcggaatgactcgggcgcggggggtgcgatggctaagtgcagtacggatccctttgtcgtcgttcacgacaagtgcaactttg
tcgacacgcagacgatcaagttgcaggaggcgccggatatggttcccgtcggagaactgccgcgccatatgcttctcagtgcggaccgtgctctctgc
ggccgtgtcgttcctggctcgcggatcatcgcgacaggcatctactcgaccttttcgagctcaaagggagggagttctggtggggctgtcgcgattcg
gacgccttaccttcgcgtcattgggttggaaattgactcggagggcgcgggaggccgaggagggcagcggatgttcagcgcggcggaggaggaagaat
ttcagcgtttggcaaggacacctgatctctacaagaagttcgccaacagtatcgcaccaagtgtctttggcggagaggacatcaagaaggctatcaca
tgtctgctgttcggaggcagcaaaaagatacttcccgacggtatgcggcttcgtggagacatcaatgtactgcttctcggtgaccccggtaccgccaa
gagtcaattgctcaaattcgtcgaaaaggtctctcccatttctgtgtacacctcgggcaaaggaagtagtgccgccggtttgacagcatcggttcagc
gtgactcggcctcgcgcgagttttacctcgaaggcggcgcgatggtccttgccgatggcggtgtggtctgcatcgatgagttcgacaagatgcgtgac
gaggaccgcgttgcaatccacgaggcaatggagcaacaaacaatctcaatcgcaaaggctggcattacgacggtactcaacagcagaacatccgtgct
ggccgcggccaaccctgtattcggtcgctacgatgacatgaagagtccaggcgagaacattgacttccagacgacgatcctgagtcgatttgacatga
ttttcatcgtcaaggacgaacacgacgaggcgcgggaccggacgattgcgaagcacgtcatgaacatccacatgaaccgggcgacggacaatgcgaat
gcggtgggcgagctggacatcgagcagatgaagcggttcatcgcctacgccaagtgccggtgcgctccccgactgagtcccgaggctgcggagaagct
gtcgagccacttcgtctcgctgcggaagcacatagcccaggtggagcgcgacaacgacgagcgttcctcgatcccgatcaccgtgcgtcagctggagg
ccattgtgcggatgagcgagagcgtggcgaaagtgacgctgagtccgacggtgaaagaggagcatgtggacgaggcgattcggctgttcaagttttcg
acgatggatgctgtgcaggcgggcagtgtggaggggatgacgaggggcgagctgcaggaggaggtgcagaagttggagagggagatcaagaggcgctt
gccgattgggtggacgacgagctatgcgaagttgcggtctgagtttgttgaggggcagggattcacacatcatgccttggagcgcaccctgttcatct
tggacaagagggatatcatccgattctcggcgcaacggcgagccatcacaagaacgggcgtttga
>contig_14.contig_14.g201.t1
atggatctcgaaggagacgcatcaacaagcacggccagctcgtcgtcagctgcagccatgctgggtggcatcgcggtcg
gtggtatcacagccgctgccaccgccacagccgacgaccaagactccaacagctccccaccttcgcccgagctccctcccctccccgccggcgcactc
gcgctcgccccagccccaccactcgagaccctgcccatcgcgaacatctcccgcatcatgcggcgctcccttcccgaatcggccaagatcggcaagga
cgcgaaagaggcggtgcaaattgtgctgagcgagtttatcagctttgtcacgtcggaggcgaatgagcgctgcttggcggatcgacggaagacgatca
gtggggatgatctcttgactgcttttcggctgttggggctggatgagtaccatgaggttttgcgcatcttcttgacgcggtatcgtatggcgcaagag
gcaaatccacgaccgaagcggagacgtgcatcagcaaagcgaaaagctacgactgaagaggaggggcagggtcacgacgcaggtcaggaagaggagga
cgaggatgacgacgatgggggtgatgaggacgactga
>contig_14.contig_14.g202.t1
atggcatcaacatcagcagcgagcgggagtgcacccgagatcgagatcacccagagcggcatccccaaggcccccttcg
tcgtcgatgtcgagcaacacataggcggcgcagacaagccggtagagcctgcattgcgcaagttccaagaagcgactgccaagtacaagttcatggag
cagaacacggcacagcggcggagagggctggaggagaagataccggatatccggaaaacgctgcagatggtcgagcatctcaagtcgcgcaaggacga
ggaggaggatatggagaccatgtttgagctgaatgacaccttgttcgccaaggccaggatcccgcccgtggacacggtcaacctctggctcggggcca
acgtaatgctgtcgtacccactggacgaagcgatcgacctactccgctccaagctgtcaggcgccgaatcctccttggagggagccaaggccgacctc
gacttcttgcgggaacagatcaccgtgatggaggtcaacacggcgcggtgtcacaactgggacgtggggcggcgacgaagaatacgcgacgagcaaac
caagcaggcgaaggcggagaaggagtaa
>contig_14.contig_14.g203.t1
atggtccaagtctccaacgagctcgagtacctgctcacccgcaccacctcctcctacatcgtcaagcagaacggcctcc
cccgctacttctcccgcgagcccaggaacctggcccaggtccacgccttcaagtactccggcaccaccaacaacaagaccatcggcatcgaggccgtc
cccggcggcatcgtcgtctccacccgcaagagcaaggccgcccctaacaccctcaagggcgcatacagcaccactaccattaagaagggtggtagccg
acgtgccgctggtgttgctagcaacgccgcctctaagaccggataccgacgtgacctgacccaggtcgccgtcgcccgtgccaccaagatcctccgcg
cccagaactcccgcaaggtccgccccaccgcaatcaggccccgcggcaagaaggccatcgccgccgccaacgccaagctcaacaaggcctccgctgag
gagtccgccgccgttgaggagactgcatga
>contig_14.contig_14.g204.t1
atggcagcagcagcagcagcagcaggagcaggaggagggggaggaggaagcgcgggtgggagcacactgcctggggatt
ccttcaacagcagcagcagaggcgatgtcggtgacgaagacgatctgctcccgcccttcctggtcgggggacagcccttcctggacacgaccccgttg
cgcgatctcagcaggcgcaccttcttccacgccctcgcagcagcaacaccgccaatcccaccaccagcagcagcagcctcgtcatccacatccacacc
cagaccacccacagacatcacccccaagaccgtcatcctcgaccccgcactcgcaggtccactcggcctcaccatcgatgtagcatccctcaaggccc
atggcgtcgacaagatgttctggctcgagctcgacgacaaccccaccgagcatgacgagcttgacgacccagcaccaccgccgtcatcagccccaggt
ccgtcttcgtcctcactaccacaacagcagcagcaacagcaacatcaaccagcagatgtactcggcatacgcgcacgctggcctcccaagagactacg
tgtccccgtaaatgcacccacgcgcagcgtcgtctacatctgcagaccagaaatagcatgccacatcatcgccgacctggctgcaaacagtcaggtcc
ccatcaacccctccggacccctgcccccaagctcctccctctcccacacatactccctcctcctctccccacgccgcacggagctctccttactctac
ctctcctccctccgtctcctacccgccccaactcccgtcgacgcatcttcctccaacccagcagccgcatcaagctcagccagctcaaccaccacgcc
gtcgtcctacctgaccaccgtgctcgatctgccgctcgagttcttgccccttgacggatcacccgccccagctccgcctgcacctcaatcatctgggg
ttgctaagggtggtccatcatcttctagcacgattccaccggccatcacctccagctcgctactctccctcgagtggactcatcacttcgccttcacc
cggctctatcgcgacggcgatcatgcatgtatatacctcgccgcacaggctttgatgaccgtacagcacgtatacggcctcatccctcgcatcttggg
caagggtgatctcgcaaagcgcctcgcggacctactcattcgacagcgcagagaacatctctcagcagatcccaccaacccggccttagtcgcccctc
ccacttttatgcccatggctcccgctcctccagcgtccacacaagcgggcggtgcagcatcagcaggggcacccggttcagctaccaccgccagcgca
gggtggagtaatccgaaccgcatcgacgcactcatcatcatcgacaggagcgtggattgggccagtgtgctttgcacccagttgacgtacgagggtct
catcaaggaagtcgttggcattcggaatgcccacatcgacgtggacgcgtccttggtcggaagcgggaatacgcccggccccgccggcacacccagtt
cctcttccgccgtcctagagagccgctcaccaggcgggccccggaaacccaacgcggccacctcaacacccagcacaggcgccaagcgaaaatacctc
ctctcctccaacacggacccgctctacacccgcttgcgcgacctgaacttctccgccgtcggcgagcgtctgcacctgatggccacccgtctgaacgc
gtcctacgcggaccggcacagcgcgaaaaccatggcgcagattaaagcgttcgtggggaagttggggagcttgcaggcgatgcatcaggcgcttgggg
tgcatacggacttgacggagcggatcacgcggaggacgagcgcggatgaggtcttccatcggcttttggagattcagcagaatattgtggcgggcttg
gacacgcctggtcagttgggggcgattgaggatcttatttatgcgagtacgggcgggccgggggggttgctttctggtctttccgtgcgggatgctcg
gccgtctggcgccggtgctgaaggctctgcagccggaggaggagcgggaacggggagtggacaaccatcgacggcgtcgctccttccgatcctccgac
tgctctgtctgatgagtgtggtcaatggcggtctgaaggcgaagaacttggagtatgtgaagcgggagctttgtcagacgttcgggtacgaggttttg
cccctccttttgcagctttccaaggttggcctcttgacgaaggaaggcgcgggcccgggggctggtttcagttcgactgcttccgggatggaggggtc
tggcggtaccgggcccgggcaactcggcgcatcgacgaacatggcagcagggaactcccaaggcggcggtggaagtggagcgggcggtgcgaaccttc
ccacatccctctcggcgaccggttcgacctcctactccggcttctcagccgtgcgtcggacgctcaagttgatcaatgacgacgtggacgagcggaac
ccgcgggacatcagttatgtctttagtgggtatgcgccgttgagtgttcggctggtgcagattgttgcgcagcgggaggcgttgatttctgattctgg
tgtgggtggtggtggggaagcgggggcgggggcgggggccaggagtgcggcggggacgggggggtatggtggggtacgaccgaatcgtctgcgaccaa
gggcacatccgatcgcggggtggaaggggtatgaggacgtgctctctatcctgcccggcgcgacgttcgacgaagtccaacggcccgtgcaaaacttc
cgtccagccgccgcggccgccggtgccactacctcctccatccccgccgccaacaagcggtccacgacgagcaccgcgagcacggggacgcccctcgt
gctccagccgcagctgatcgaccccgacagtccgcggacgacgcttgtgttcttcctgggcggggcgacgtatgcggaggtttcggcgttgcggttca
tgtctgcgcagacgcggaatcggcggtttattgcgatgactacgcatatggtttctggggatgagatccttggtgggctgtga
>contig_14.contig_14.g205.t1
atggcagccacaatgccaggctcgatgatggccaccactcacaacgacagcggcagcggcagaataccaaacagacggt
gggagaagcgcaggaggaaggccaggaggatcgactgcccacgccccatcgctgccatcctcatcgccgccgtcgccatcgccatcgccaccatgcca
gcgacagcagcagcagcagcagcacgaccacaaggaagaagattagcagaacagacaatcgccaaggcacacgcatacacagacaaacaccacgcaat
ggcctccctcgcatccgcagcaaccgcctcctgggcaccccgcgaacgctccgtctggttccagcgcaaagcaatcatcatcacctccgtcttcctcg
ccatcttcatcgtcctcatcatcggatgcgccgtcttcctccgcgaccgcaagtacgacatctccgatcacgacctacacgccgaggaggaggaggag
atcaggtgggaggagatgggcgtgcctgagcatgagagggagcgtatgagggatgatagggagcagatgtggatccgcagggagatggctcgcaagga
ggctgccagggatgccaaggcggagaagcgcagggtaaaacgggaggcaaaacgcagacgcaaggcactcaaactgggcatcccatatgaggagcaca
accacaacgacgacgacgacgatggtgatcatgcagatgaggctcatcctgctgctggtgctgctactgccgaaagtacagcactccagactcgcttc
atcgcaggtcgctgggcaagaaatcgcttacagaccgccataagggtcatccgccccaaccacacctcacgctccacatcctcctccacatccttcaa
caagaacaagaacaagaaggacgctcacttcaacttggccgatctcggccctcccaccaccaccaccatcaccacggccagcctgggctcggcctcgg
attcgataccaccccggcccagaccacactcggacgaaccgacgtcgctgtcgtcttcgttgacttcgcattccctcgtatccacttcatcagcaact
aaccctgcaccggccgtcgttgcaccagacggatcatctctactgccctccttgatggtcggtggcgccatcgggcccggaagacctccttccttctt
cggcggcgacgacgacgacgatgggcgccaatctgatgccgatctttcgcctgccgaggaaggtggtcgggtggatacaactcaaggcaggagaagcg
ctggcaggacacgggctagattacggagtagggacggcaccacccccaccccaacagtcctcgaaccggcgttcctcttcccaccaccagccacgccc
ccacctcgtccatcacgcaccctcgaggacccaccacctccgcatacacccctcggcaccgcaccccgctcgcccgccttcctcaacgcatcggacct
ctccgacgcggaagcgtatgaggagcgcgaactgatacatcgacagcgcagtcggactgcctcgactgccccgcacccgccctcgtctgaggggatgg
gtggtgcgctgccggcgtcggcttcgagtgcgacgctgtcgagttcgtcgatgcgtccgggtgggattggggcgggtacgccttcttcgtcggcgaac
aatgctggaagcggtgctcctgacgtaggggacgaagaggaggagatgttcccgccggcgtatatcgctcctgcaccttcctcccgcgccgcggggcc
ttcttcgagaagaagagccgacgagaagcggagagtggttgatgacgatgatgatgatgatgggcaggaggatctggggccggaggaggaggagagga
ggagggcagcggcgattgaggagcggttgtatgctgccggtctgggacgggtcgaaggggaggatgggacgggctcgtcgaatctaatcccaccgccg
cccattgcgccccatgccgctgcggccgcggcggcgggatcagttcccacgtccacttctgctggagcagcaggaagcggtgcacatgggagaaggac
gagttcggtacggcataccgtccacgttgcgactgatgagaagtccgcgttgcgtgccctggaacaggcgaggggtgcgcccacttcttcttcctccg
cacggcgcccgccatcttcgtcttctgcggcggagcgacctagtgcgccgaccttggctctggacgctgatggcttcgagacgttcgtggtaccttcc
tctgcgcctcgggtggagaaggaaggaggagggtcgtcgtcgtcgttggcggcggcggcggcatcgggtctgcctgctccgccacggccgcatgtccc
tggctggtcggagtttgatgagccttatcgtgcggttgcaggggcaggtcctacattaccatcggcgccgtccgctcctcctccatccagctcgaaac
cgacgcccaagtcgacgtcggcgcaagcaaaagcgcgcgaagctggctttgcgggagaggcagcgccggatgacgacgaagtcgtggctgggatcgtg
cccagcaggcctgggctggtgtcgtcattaccgccatcacatccccaggccgccggagcgggattgggaggggcggggatggggatggggaacttctt
gccgcagtacgaggcttcgcgtggtgcagggtcgagaggacctgaggaaggggaggagattgtcgcacctagcgcgccaccgatgtgggaggaggagg
aggaggaggaggaggaggaggaggaggaggaggaggaggaagaacagggtggaaatgggaacgggcggcatgcggcggtatga
>contig_14.contig_14.g206.t1
atgaacggcaacggcaacagcggcagcggtgtggacggcgatggacatggctccctctctgtcaatcacccagagagtc
tccgacaacaggcaaagatcgacatcgaccagcgcttcagcttcaagagctacgtgtctgcggccgatagtttactcgaaaaggccgaggcagcggaa
cgacagggacatctggaggaagccttcgttaactatctcaaagccatcgcggtgacgcagaagctgcgtggccacaaggagcatcctgtagaggagag
cacaaaatcccacaactggtcagcgttcaaggctctcgtccagcgctcgtaccacaccgtggagcgaaccaatcgaatcgagagtgtgctgctggaca
gagagaagcgcatcagtgagctgcttcgcgaacagcagaagaaaacttcaacatcttcatcatctcgtaccgctcagccggcgacgctaccgaccatg
ataggatcgcccacaatcgagggccccaccgatcagggcgtcgacgccgagctcagctccttgtcagagcgactgaactccctccatcacagcggcat
ggccggaagcctcgtcaatgccagacgcatgagcgatgccatcggtggaggtatacagaacattaacctacgttcaacaccagaggagagaggaaacg
gcgcagcacgagatgagctcaatggatcctcatatgcacccgctcgagggcctcttccacggcctccggcacaatacgctgcggacgcgttcccatca
tcagccaaaggggacttgccaagcattgaagacgtggaacattcctatccgagcctagacgagttcgagcgagacgcgcgctttccacaggccccaaa
gcatttcgtcacagacgaccctgcagctgctgctctagcagcctcggttcccatccgccctttgccagtaccgccttcagcaccagactcgtcgtctc
cacgcggcagcgtgccccaacccttcccagatcgaccgcgcccgcaatcaatctcacaacagcaggatctccatgcacgcgcgaggcaagggtccgac
ccgcgccgaggcccacttccgccacctgccggcccagcagtcgcgagagtggcgcccgcttcctccagcggcggtgtagggccaaaaccttctctgcc
gctgtccaacggggtgaccgtagagcaactgtggacatacctcaatccaggattcgagtccgtcaccgaccctaagacgggcaagcaccggatagaaa
agcggcaaggcttacagattctcctgcttgatgtgcggagtcgggacgagtttgaagctgggcggattcaggggcctcagggcgaaggcgtctgtctg
gacccaatcaccttgcgcgaaggcatgtcatccgaggatctcgaggagaagctggtgctttcacccaccgctgagcaacaggccttcgcacatcgcca
ctcgtacgacctcatcgtgctctacgatcggagctctcggagctttggcgcgccgtcgaacggccccagcaagtttgcctcgatgccgacacccacca
cgatgctgtcgcaacaatccaaggcggcggcagacaaacttgcgatcgtgatgagggccatctatgagaacgagttcctcaaacctttgaagcattca
cctgtgctgttagtgggcggctacgacgcgtggtcgaaggagatcactaggagtgcgccagagtctcggtcgtcttccaatgcgcgggaggcaaagat
ggacgatgtcaaaaggtcacgaagggatgcgcgagtcgtgcctggggagaatgctgtctctggtagggacacgccattgagcccgcaaagctcagcag
ccaccccgggcgatgcaaatggcgcaggcgcttctggtgcgaacgggttcgttcccccctccatgccagcaagagcgtatcatcacgtctcttcgccc
tcccacccacaatcgccggcgtcgatctacccgagtcctcctcagaacacgctcagcagaacacgatcggacgattacttcttcgcggctggtcagac
cggtgtgccattagctggtccgcatggccgcgcgctggcccacatggccgcgggcacacgaagctcgtttgactaccctcagattcatgcgaatcatc
caagcccgcaattaccgccggcagctgcttctgcgtccggcgcaccatcgcgaatgccggcgccgatcacacatccttcctcgtcctcctcttcttcc
acctacagcaacggcgtccggtcctcgttctccaatgactcggcggggaggagaaacgggctgttaccgcatgagactgcgcatgggtaccctgttat
gcctggggcgggggcgatgccggtcgtgcggtccatggtggatgataagcggatcgggctgacggggttgaagaatttgggaaattcgtgttatatga
atgcgacgctgcagtgtttgagtgcgacggtacctctggcagactttttcttggatggccgatacaagaaggcgatcaatcggtccaaccctcttggc
actcagggtgtcctggccgaggcgtttgcccagctcattcgggtcatgtggtccgagctctacgacttcgtctcacccgtcacgttccgcgaagcgat
cacacgcttcgcaccggcattcagaggctacgagcagcacgacagtcaagagttcctcatcttcctgctcgacggtttgcatgaggatctgaactatg
tgattcagaagccacctgcggtggagatgtcgcctgcgcgggaggccgagctcgagtcgcttccgcagcagattgcgagtgcaaaggagtgggcgatt
tacaagcagaggaacgatagtttgatcgtgaactggttccaaggccagttccggaatgtgatgacgtgtatgacatgcgggaagacatcaacgacgta
caacgcgttcatgtacctttcgcttccgctaccgtccgggcggaactactcgcgggtctccctgtacgactgtctagacgccttcgtccgacaagaag
tgctggaaaaagccgacgcgtggttctgccctcaatgcaaaaaaccacgcaaagcgacgaagaagctcagcatctcgcgcctgcccgcgatcctgctc
atccacctcaagcggttctccttcaagggcccttttaccgacaagattgagacgcaggtgactttcccgcttacggagcttgatttgacgcggtacat
gccgccgccgttgccgccgggtgcgggtttggagggagggccggtgagcaagtcgcagcagccgccttatgtgtatgacttgcatggggtcacgcatc
actttggcagtttgaacgcgggtcattacactgcgagcgtccggaattgcggccaatggtggtacttcgatgacagtcgattgacgaagagcgacgaa
cgccagatcaactccaattcgccgtatgtgctctggttccgccgacggacccacacgcgggcgggatcacaaccaccgaacggcggcggtgacggatc
atga
>contig_14.contig_14.g207.t1
atgtcgagctctcctgaccagccgagcatttctatcgctacccgactgtttcgacgtgaacaggagaaggaagatcgca
agctcagggtctctaccactcttttcttcaaggacgtcttccgtgtccgagcgtccgtcttgccacgtgtgtggccatcggtcctcggagtgactgct
tgggccacggccgtcgccaccgcagacttgctctacggtcgtagctggcaaactacaagtgccgtcgtcgctccgctcagtattgttgttggtctgct
catcgctttccgcaacagctccagcattgtcgatcgctggcaggccggtctcatcctctggctcaatacaatgtcagacgctcgcaacctgatccgct
acctttggctcaatatcgacatcgacgctcccgctccagagggtgtcaaggttcggtcacgagaggagcgtctcgaacgcaagaaggccgccattaga
atggtcctcggtttcgtagtcgcggccaagcacttccttcgctccgaacccggcatcggtcacgccgagctacaagatcttctgcccgaggacctcaa
agtccgctggcttgtctccatcaatcgcagcatcgagggccgatcccctcaacagccctcaacctatcaagaagactcacccttgctcgaagcttccg
tcgaggaggacaaggacgacccagctctctgtctgcccctcttcatcctacacgagctcgccgtctatgtcgtcggtgtccgagctgcaaagttaatg
gagccggcaggtcccgccgggttttccgcgatcaatggactcctcaactctctgaccaacaatttggccaatctcgagaggatcgctactattcagct
tcccacgattcttagcatacatctcaagaccgtggtcctgctctaccttttctccctacccttgacccttgtcggtgaactctcatggagaatggtac
ccttcgtcaccatcgtcgccttcatcttcatcggcatagagggaatcagctcggagatcgaaatgcccttcggcgacgatccctccgaccacaacctc
aacctgtacacggcccagctccgacacgaggcagagcacatgatggccttcttcagccagccgccgtcgtacgaataa
>contig_14.contig_14.g208.t1
atgcagatcaagtccctcatccttgcgaccttcgccatcttcgtcggcgccaccgcagtagccgcgtctcttgaacccg
cctcctcagcccaggccgccgctttccggaagcaccagcacagccgctactccgccgacctcgctgctcgggacgattttgttgaccctgggcccgat
gatgcggaccctgctcctcaggttcctgaagccgctacggaccctaacaaggacctcactgacatcgccagcaagctcgaccagcaagtcacagcccc
gctcctcgagatcgccgccgccgccgacctgaagaccatcgacctctccaccctcctccaatccaccaagaccggcctcacacagtcaacggcaatcc
tcggcaacttgatcgagaacctcatgagcgcgcccaccagccccgtccctcaccaacgtcgggcagatgtcgacgtgactgcagctgctgccgccgtt
ctgaacggtgctagcaaatcgctcgtgtctggtgcggctcgcaagatgtttggggctgctaaagatgcggcgcagcatttggtcgaattgaagctcga
tctgagcgcgggtggcgaagttggtgaactcgttgataccgtctttgagctctttgttcaattcctccagacgctggccgaggtcgttcccagcatcc
gcgacctcgaatccggtcctctcgagtcccttcagagcaccgtcggcgagctcttctag
>contig_14.contig_14.g209.t1
atggcagacgcaaaggacatcagcaccagcctcagcgacgtatcggaccgcattgccaacctcatgggcaagggcaccg
cagacgcagcgcccgcctcggccgagggcaagagcgccgatgccgacaagatggcagacgaacccgtcgccgaaggggaatcggtcgcgggaaggaag
ccgacggagctgcgcgagtctagctaccaggtcatggtgacgctcgccgaccagcaagcggaccccaactctcctctgttctccgccaagactttcga
acagctcggactgcacgaggatttgctgaagggtatctacgctatgaagtatcaaaagccttccaagatccaagagcgcgctctgcccctcctccttc
aaaaccctcctcgtaacatgatcggacagtcccagtcgggtaccggcaagactgcggctttcgtcctcaccatgctgtccagaatcgactacagcgtc
aagaaaccccaggcgattgccctcgctccttctcgtgagctcgcccggcaaacgatggacgtcgtacacgagatgggcaagttcactcctgtcacgac
cgcatacgccattcccggtgccatcgagcgcggcgacaaggtcgatgctcagctcattgtcggcacgcccggaaagctgaccgagctgatcaagtaca
agactcttgacacgaaccatgttaaggtcttcgttctggacgaggccgataacatgttggaccagcagggtcttggggagcagagtatccgcgttaag
aacatgctgcccaagtcatgccagctcgtcctcttctccgccaccttccctgatcacgtccgtgacttcgcagcccgcattgccccttcagccaacga
aattcgtctgcggcaggaggagctcagcgtggagggaataaagcagttctacatggactgcaagaacgaagagcacaagtacgatgttctcgtggagc
tgtacagcctgttgaccatcggacaaagtatcatcttctgcgggaaacgcgagacggcggaccagatcgccaagcggatgaccgccgagggccacaag
acggactcgctacacggcaagctggaagcctcggcgcgtgaccggacgattgacgacttccgagacgggaagatcaaggtccttattgcgaccaatgt
gatctctcggggtattgatatccagcaggtgacgcttgtgatcaactatgatatgccgctcacccaggcgaatcagcctgatgcggagacgtacttgc
accgcattggccgtaccggtcgattcggccgcaagggtgtctccatcaacttcgtccacgataagcagagctgggagcacatgaatgcgattgagact
ctcctcaagtgcaacattacccgggtcagcacggatgatctggaggctatggagaagactatcaaggatgcgatcgactgggggacgaagatgtcgca
agcagatgggaagggcaagggcaaggcggagggcccaagctctgggcagacttcctcccagaatccccccagcacatcctctacttccagctacaatc
agctcagcaactctacaacgacaacgtcgtcctcctcggccaaagcacaccatgcgaatcccacaagtttccccagcgcgggcaacgccggcgtccga
gcgggtgggatcgcagctgaattggcggccatgatgcgatcgagcgggaaggctggatccacagcctcagcttcggcagcgggctcgagtgcgcagct
gcttgctgattctgcgctgagtgatgctctgcaaggcgcgggcgcgggtgcgggtggtggcgcagcagtgggtggaccgggcgctgggtttcggagag
cggcggcgcgtgaggaggagtcggcttcgttatcgtccgcggctgggatggagtttgatcagttcgcgtctgggtcggcatcagcagcgggcgtggga
gctggcggggcgacatatgctcaacagcagcatcatccgatgctccgtcctgggcaaccgctctcacctcgactggcggcgtacagcgaggcgctcag
aggaccttggtcctcagcttcggatctcgacggcgagcttcatgcgcaggcgcggcgcgagagtctgatctcgcccatcggggctgattacgaacagc
cccaatcatctgcctgggtcaacgaattcgcggaaggggctgcttctgggtacggacctggggtggacgaagctgcgatggaggaagcttggcgcgcg
tatacgcgagaagtagaagtgggggttgatgatttcaaggtgggaaatggggaggaacaggctaggatgttggatcctgactttcatgcggaatgggc
tcggacggtgcctgcgcccacttttggagctgcggaatgggctacggccggaggtcaggaggtctctggcccatcaggatcgacaggagatgctggag
aggcggacttcttcgctacgctcgaagctgaagaacgggccgaagaggctctttcacgacagcgcggtccgcctgttgtagctcgacccgtgccagcg
gccgtgaacggtgtcttcagcgcagactcacaagcggccgacctggcccagctcggtatcgacgcgagccgactaccctcgggaatcacgacggagtg
gcgaccaccttccccctccggtccgtcgagcgtgagcatcgagcaactacttctccaccaagccctcgccgcgaagcaagaagcgagcgagagtgacg
atgcggaccgagcgagggagcggatccgacctgccgacgacgacgagcgggaagggcagggcgtgtttgcttctacgcctgaggatgcgcttcggagt
gtgtgggatgggaaggcggaggcggagcgggtgaggagggataaggagaagcggcttgttgatctggctgagcggatacggaggggagagtcgcttga
ggagacggaacgggatgtggatcggctgatcgctgatgttaagcggtggttcccgcgcgggacgtatgcagagaaggtatggggccagctccaccact
tcgcctccttcccgcagacaggcatcagtctccgccagatggtccagttcggcaggaatccaacaccgggcaccctcttccaggcaggcagcttcctc
gccgaagagctccccgtccgactcgcacaccgcgtcaaggagctcgacgagcttcccaacggcctcaacgagcagccttccatcgttaaggtcaagaa
ctggtatgctcagtcgtttgaggaactcgtcatgttccccaaaccgcgtctgccagacaccattcagaagcagcttgctgctgctgctgccaagacaa
cctccgagctaccggaatcaacaccgaacccgtccttgtacgagatggactccctcctttccgatccctcttccagcacaggtcttatgagcaagaac
gggtccaagcgaaggatgcccttggcaaatcgatactacacagatgtggatgagattgactggccggtagaggtgtctgagtacaacgagaacttcac
aaagtgcttggagcagatcaagaagaggcacgacgccgtcgtcacaactgttgcccaaggtgtgctcgaatacaagcgatcaacacgtcgtgaaacca
[truncated: 21,092,114 more chars]
